# Supplementary material for: A Genome-Scale Metabolic Model for the Human Pathogen Candida Parapsilosis and Early Identification of Putative Novel Antifungal Drug Targets
Source: Genes (Basel). 2022 Feb 5;13(2):303. doi: 10.3390/genes13020303 (PMC8871546; doi:10.3390/genes13020303)
Supplement: Supplementary file 1 [file genes-13-00303-s001.zip]

Archive with 3 entries (2 files):
- genes-1542377-supplementary/
- genes-1542377-supplementary/Supplementary file S1.xlsx
- genes-1542377-supplementary/Supplementary file S2.xml
