# Supplementary material for: A Genome-Scale Metabolic Model for the Human Pathogen Candida Parapsilosis and Early Identification of Putative Novel Antifungal Drug Targets
Source: Genes (Basel). 2022 Feb 5;13(2):303. doi: 10.3390/genes13020303 (PMC8871546; doi:10.3390/genes13020303)
Supplement: Supplementary file 1 [file genes-13-00303-s001.zip › genes-1542377-supplementary/Supplementary file S1.xlsx]

## Sheet: 1 - Biomass Equation
	Biomass Equation Composition
	Table 1: Cellular macromolecular composition (Mishra et al. 2016)
	Component	Cellular content (g/gDCW)		Normalised
	Protein	0.53		0.50645
	RNA	0.063		0.0602007
	DNA	0.004		0.00382226
	Lipid	0.0395		0.0377449
	Carbohydrates	0.4		0.382226
	Soluble pool	0.01		0.00955566
	Sum:	1.0465		1
	Table2: Energy required for macromolecule polymerization ( Verduyn et al. 1991)
	Component	Cellular content (g/gDCW)		mmol ATP/g polymer		mmol ATP/gDCW
	Protein	0.50645		37.7		19.0932
	RNA	0.06		26		1.56
	DNA	0.004		26		0.104
	Carbohydrates	0.382226		12.8		4.8925
					SUM:	25.6497
	Table 3: Amino acid compostion (Mishra et al. 2016)
	Amino acid	Content (w/wprotein)		Normalised	Mw (g/mol)	mmol/gDCW	KEGG ID
	Aspartate	0.00733962		0.00682938	114.11	0.0303106	C00049
	Glutamate	0.0846123		0.0787301	128.134	0.311181	C00025
	Serine	0.0525845		0.0489289	87.093	0.284524	C00065
	Histidine	0.0400398		0.0372562	137.157	0.137568	C00135
	Glycine	0.0456262		0.0424543	57.067	0.376768	C00037
	Threonine	0.0473161		0.0440267	101.12	0.220504	C00188
	Arginine	0.000163022		0.000151689	157.212	0.000488657	C00062
	Alanine	0.0753479		0.0701098	71.094	0.499439	C00041
	Tyrosine	0.0587952		0.0547078	163.191	0.169781	C02515
	Cysteine	0.010326		0.00960818	103.16	0.0471701	C00097
	Valine	0.0750298		0.0698138	99.148	0.35661	C00183
	Methionine	0.0907157		0.0844092	131.214	0.325796	C00073
	Phenylalanine	0.0603777		0.0561803	147.192	0.193302	C00079
	Isoleucine	0.0448907		0.0417699	113.175	0.186917	C00407
	Leucine	0.0834592		0.0776572	113.175	0.34751	C00123
	Lysine	0.13666		0.12716	129.198	0.498459	C00047
	Proline	0.0403579		0.0375522	97.132	0.195799	C00148
	Glutamine	0.0846123		0.0787301	129.131	0.308779	C00064
	Asparagine	0.00769185		0.00715712	114.119	0.0317627	C00152
	Tryptophan	0.0287674		0.0267675	186.228	0.0727947	C00078
	Sum:	1.07471		1
	Table 4: DNA composition - C. parapsilosis - e-BiomassX tool
	Nucleotide	Content (w/wDNA)		Normalised	Mw (g/mol)	mmol/gDCW	KEGG ID
	dATP	0.9676		0.289944	312.202	0.00354976	C00131
	dCTP	0.7478		0.22408	286.16	0.00299306	C00458
	dGTP	0.6498		0.194714	328.201	0.00226766	C00286
	dTTP	0.972		0.291262	303.187	0.00367193	C00459
	Sum:	3.3372		1
	Table 5: RNA composition - C. parapsilosis - e-BiomassX tool
	Nucleotide	Content (w/wRNA)		Normalised	Mw (g/mol)	mmol/gDCW	KEGG ID
	ATP	0.8936		0.287294	328.201	0.0526973	C00002
	CTP	0.6785		0.218139	304.175	0.0431729	C00063
	GTP	0.712		0.228909	344.2	0.0400363	C00044
	UTP	0.8263		0.265657	305.159	0.0524079	C00075
	Sum:	3.1104		1
	Table 6: Carbohydrate composition (Pfaller and Riley 1992) - C. parapsilosis
	Component	Content(g/gDCW)		Normalised	Mw (g/mol)	mmol/gDCW	KEGG ID
	Chitin	0.00031		0.0306022	543.5	0.000570377	C00734
	β (1,3)-Glucan	0.00621		0.613031	666.6	0.00931593	C02492
	β-(1,4)-D-mannan	0.00361		0.356367	504.4	0.00715702	C00965
	Sum:	0.01013		1
	Table 7: Fatty acid composition (E. Mayatepek et al. 1992) - C. parapsilosis
	Fatty acid	Content(w/wFA)		Normalised	Mw (g/mol)	mmol/gDCW	KEGG ID
	C14:0	0.0022		0.0022	228.371	4.63092e-05	C06424
	C16:0	0.1467		0.1467	256.424	0.00275015	C00249
	C16:1	0.0192		0.0192	254.408	0.00036279	C08362
	C18:0	0.0634		0.0634	284.477	0.00107134	C01530
	C18:1	0.5538		0.5538	282.461	0.00942496	C00712
	C18:2	0.1417		0.1417	280.445	0.00242889	C01595
	C18:3	0.0316		0.0316	278.43	0.000545579	C06427
	Sum:	0.9586		1
	Table 8: Lipid composition (Ghannoum 1990) - C. albicans
	Component	Content(w/w Lipid)		Normalised	Mw (g/mol)	mmol/gDCW	KEGG ID
	Free sterols	0.12		0.141509	409.093	0.0130563	C00370
	Sterol esters	0.1		0.117925	986.31	0.00451283	C01958
	Free fatty Acids	0.108		0.127358	229.766	0.0209219	C00162
	Diacylglycerol	0.071		0.0837264	605.595	0.00521841	C00165
	Triacylglycerol	0.105		0.123821	862.345	0.00541964	C00422
	Monoacylglycerol	0.09		0.106132	348.844	0.0114835	C01885
	Phospholipids	0.254		0.299528		#DIV/0!	C00865
	Sum:	0.848		1
	Table 9: Sterol composition (Mishra et al. 2016) - C. albicans
	Component	Content(w/wSterol)		Normalised	Mw (g/mol)	mmol/gDCW	KEGG ID
	Lanosterol	0.094		0.117647	0.00389757	0.00136	C01724
	Squalene	0.025		0.0312891	0.00213444	0.00038	C00751
	Ergosterol	0.68		0.851064	0.00622627	0.0106	C01694
	Sum:	0.799		1
	Table 10: Phospholipid composition (Mishra et al. 2016) - C. albicans
	Phospholipid	Cellular content (w/wPhospholipid)		Normalised	Mw (g/mol)	mmol/gDCW	KEGG ID
	PS	0.1656		0.209726	772.652	0.00306878	C02737
	PI	0.1208		0.152989	847.715	0.00204035	C01194
	PC	0.2014		0.255066	770.722	0.00374154	C00157
	PE	0.1358		0.171986	728.642	0.00266854	C00350
	PA	0.036		0.0455927	685.575	0.000751859	C00416
	PG	0.13		0.16464	759.653	0.00245029	C00344
	Sum:	0.7896		1
	PS: Phosphatidylserine; PI: Phosphatidylinositol; PC: Phosphatidylcholine; PE: Phosphatidylethanolamine; PG: Phosphatidylglycerol; PA: Phosphatidic Acid
	Table 11: Metabolites in soluble pool*
	Molecule	Cellular content (w/wCofactor)		Normalised	Mw (g/mol)	mmol/gDCW	KEGG ID
	Thiamine	0.1		0.1	265.11	0.00360441	C00378
	Ubiquinone-9	0.1		0.1	794.62	0.00120254	C01967
	NADP+	0.1		0.1	744.08	0.00128423	C00006
	NAD+	0.1		0.1	664.11	0.00143887	C00003
	FMN	0.1		0.1	456	0.00209554	C00061
	FAD	0.1		0.1	785.55	0.00121643	C00016
	CoA	0.1		0.1	767.12	0.00124565	C00010
	Biotin	0.1		0.1	144.09	0.00663173	C00120
	Pyridoxal phosphate	0.1		0.1	249.04	0.003837	C00627
	Tetrahydrofolate	0.1		0.1	459.46	0.00207976	C00440
	Sum:	1		1
	* The metabolites in soluble pool were simplified to be the same ratio (w/w)
	References
	Mishra et al. 2016. Genome‐scale metabolic modeling and in silico analysis of lipid accumulating yeast Candida tropicalis for dicarboxylic acid production. DOI 10.1002/bit.25955
	Pfaller and Riley 1992. Effects of Fluconazole on the Sterol and Carbohydrate. Composition of Four Species of Candida.
	Verduyn, C., Postma, E., Scheffers, W. A., and van Dijken, J. P. (1990) Physiology of Saccharomyces cerevisiae in anaerobic glucose-limited chemostat cultures, J Gen Microbiol 136, 395-403.
	E. Mayatepek et al. 1992. Fatty acid analysis of different Candida species by capillary column gas-liquid chromatography
	Ghannoum et al. 1990. Variation in lipid and sterol contents in Candida albicans white and opaque phenotypes.

## Sheet: 2 - Biomass - Validation
	2 - Biomass composition summary, with validation of calculations
	e-Metabolite	Content (w/w)		Metabolite	Kegg ID	Formula		MW (g/mol)	mmol/gDCW	mmolmonomer/gmacromolecule	gmonomer/gmacromolecule	Validation
	Lipids	0.0377449	0.141509	lanosterol	C01724	C30H50O	0.117647	426.71	0.00147262	0.275707	0.117647	1	0.000628383
				squalene	C00751	C30H50	0.0312891	410.718	0.000406905	0.0761815	0.0312891		0.000167123
				ergosterol	C01694	C28H44O	0.851064	396.65	0.0114604	2.14563	0.851064		0.00454575
			0.299528	Phosphatidylserine	C02737	C8H12NO10PR2	0.209726	772.652	0.00306878	0.271437	0.209726	1	0.00237109
				1-Phosphatidyl-D-myo-inositol	C01194	C11H17O13PR2	0.152989	847.715	0.00204035	0.180472	0.152989		0.00172964
				Phosphatidylcholine	C00157	C10H18NO8PR2	0.255066	770.722	0.00374154	0.330944	0.255066		0.00288369
				phosphatidylethanolamine	C00350	C7H12NO8PR2	0.171986	728.642	0.00266854	0.236036	0.171986		0.00194441
				phosphatidic acid	C00416	C5H7O8PR2	0.0455927	685.575	0.000751859	0.0665029	0.0455927		0.000515455
				Phosphatidylglycerol	C00344	C8H13O10PR2	0.16464	759.653	0.00245029	0.216731	0.16464		0.00186137
			0.127358	Tetradecanoic acid	C06424	C14H28O2	0.00229501	228.371	4.83092e-05	0.0100495	0.00229501	1	1.10324e-05
				Hexadecanoic acid	C00249	C16H32O2	0.153036	256.424	0.00286893	0.596807	0.153036		0.000735662
				(9Z)-Hexadecenoic acid	C08362	C16H30O2	0.0200292	254.408	0.000378459	0.0787286	0.0200292		9.6283e-05
				Octadecanoic acid	C01530	C18H36O2	0.0661381	284.477	0.00111761	0.23249	0.0661381		0.000317934
				(9Z)-Octadecenoic acid	C00712	C18H34O2	0.577718	282.461	0.00983201	2.0453	0.577718		0.00277716
				(9Z,12Z)-Octadecadienoic acid	C01595	C18H32O2	0.14782	280.445	0.00253378	0.527089	0.14782		0.000710589
				(9Z,12Z,15Z)-Octadecatrienoic acid	C06427	C18H30O2	0.0329647	278.43	0.000569141	0.118395	0.0329647		0.000158466
			0.123821	Triacylglycerol	C00422	C6H5O6R3	0.123821	862.345	0.00541964	1.15963	1	1	0.0046736
			0.106132	Monoacylglycerol	C01885	C4H7O4R	0.106132	348.844	0.0114835	2.86661	1	1	0.00400594
			0.0837264	Diacylglycerol	C00165	C5H6O5R2	0.0837264	605.595	0.00521841	1.65127	1	1	0.00316024
			0.117925	Sterol esters	C01958	C18H27O2R	0.117925	986.31	0.00451283	1.01388	1	1	0.00445105
	Carbohydrates	0.382226		Chitin	C00461	(C8H13NO5)n	0.0306022	203.193	0.0575659	0.150607	0.0306022	1	0.011697
				Mannan	C00464	(C6H10O5)n	0.613031	162	1.4464	3.78414	0.613031		0.234317
				Alkali-insoluble β (1,3)-Glucan	C00965	(C6H10O5)n	0.356367	162	0.840821	2.1998	0.356367		0.136213
	Proteins	0.50645		L-Valine	C00183	C5H11NO2	0.0698138	99.148	0.35661	0.704137	0.0698138	1	0.0353572
				L-Tyrosine	C02515	C9H11NO3	0.0547078	163.191	0.169781	0.335238	0.0547078		0.0277068
				L-Tryptophan	C00078	C11H12N2O2	0.0267675	186.228	0.0727947	0.143735	0.0267675		0.0135564
				L-Threonine	C00188	C4H9NO3	0.0440267	101.12	0.220504	0.435391	0.0440267		0.0222973
				L-Serine	C00065	C3H7NO3	0.0489289	87.093	0.284524	0.5618	0.0489289		0.02478
				L-Proline	C00148	C5H9NO2	0.0375522	97.132	0.195799	0.38661	0.0375522		0.0190183
				L-Phenylalanine	C00079	C9H11NO2	0.0561803	147.192	0.193302	0.38168	0.0561803		0.0284525
				L-Methionine	C00073	C5H11NO2S	0.0844092	131.214	0.325796	0.643294	0.0844092		0.042749
				L-Lysine	C00047	C6H14N2O2	0.12716	129.198	0.498459	0.984222	0.12716		0.0643999
				L-Leucine	C00123	C6H13NO2	0.0776572	113.175	0.34751	0.686169	0.0776572		0.0393295
				L-Isoleucine	C00407	C6H13NO2	0.0417699	113.175	0.186917	0.369073	0.0417699		0.0211544
				L-Histidine	C00135	C6H9N3O2	0.0372562	137.157	0.137568	0.271632	0.0372562		0.0188684
				L-Glutamate	C00025	C5H9NO4	0.0787301	128.134	0.311181	0.614436	0.0787301		0.0398729
				L-Cysteine	C00097	C3H7NO2S	0.00960818	103.16	0.0471701	0.0931387	0.00960818		0.00486607
				L-Aspartate	C00049	C4H7NO4	0.00682938	114.11	0.0303106	0.0598491	0.00682938		0.00345874
				L-Asparagine	C00152	C4H8N2O3	0.00715712	114.119	0.0317627	0.0627163	0.00715712		0.00362472
				L-Arginine	C00062	C6H14N4O2	0.000151689	157.212	0.000488657	0.000964867	0.000151689		7.68227e-05
				L-Alanine	C00041	C3H7NO2	0.0701098	71.094	0.499439	0.986156	0.0701098		0.0355071
				Glycine	C00037	C2H5NO2	0.0424543	57.067	0.376768	0.743938	0.0424543		0.021501
				L-Glutamine	C00064	C5H10N2O3	0.0787301	129.131	0.308779	0.609692	0.0787301		0.0398729
	RNA	0.0602007		UTP	C00075	C9H15N2O15P3	0.265657	305.159	0.0524079	0.870553	0.265657	1	0.0159927
				GTP	C00044	C10H16N5O14P3	0.228909	344.2	0.0400363	0.665048	0.228909		0.0137805
				CTP	C00063	C9H16N3O14P3	0.218139	304.175	0.0431729	0.71715	0.218139		0.0131321
				ATP	C00002	C10H16N5O13P3	0.287294	328.201	0.0526973	0.875361	0.287294		0.0172953
	DNA	0.00382226		dTTP	C00459	C10H17N2O14P3	0.291262	303.187	0.00367193	0.960668	0.291262	1	0.00111328
				dGTP	C00286	C10H16N5O13P3	0.194714	328.201	0.00226766	0.593277	0.194714		0.000744249
				dCTP	C00458	C9H16N3O13P3	0.22408	286.16	0.00299306	0.783059	0.22408		0.000856493
				dATP	C00131	C10H16N5O12P3	0.289944	312.202	0.00354976	0.928705	0.289944		0.00110824
	Cofactors	0.00955566		Thiamine	C00378	C12H17N4OS	0.1	265.11	0.00360441	0.377202	0.1	1	0.000955566
				Ubiquinone-9	C01967	C39H58O4	0.1	794.62	0.00120254	0.125846	0.1		0.000955566
				NADP+	C00006	C21H29N7O17P3	0.1	744.08	0.00128423	0.134394	0.1		0.000955566
				NAD+	C00003	C21H28N7O14P2	0.1	664.11	0.00143887	0.150577	0.1		0.000955566
				FMN	C00061	C17H21N4O9P	0.1	456	0.00209554	0.219298	0.1		0.000955566
				FAD	C00016	C27H33N9O15P2	0.1	785.55	0.00121643	0.127299	0.1		0.000955566
				CoA	C00010	C21H36N7O16P3S	0.1	767.12	0.00124565	0.130358	0.1		0.000955566
				Biotin	C00120	C10H16N2O3S	0.1	144.09	0.00663173	0.694011	0.1		0.000955566
				Pyridoxal phosphate	C00627	C8H12NO6P	0.1	249.04	0.003837	0.401542	0.1		0.000955566
				Tetrahydrofolate	C00440	C20H25N7O6	0.1	459.46	0.00207976	0.217647	0.1		0.000955566
													1

## Sheet: 3 - Reversibility
	3 - List of all reactions whose reversibility was manually corrected or changed during the model reconstruction process
	Correction	Pathway	ID	Reaction	Source	REV	MODEL	Reference							Notes
	Wrong directionality	Lysine biosynthesis	R00271	(R)-2-Hydroxybutane-1,2,4-tricarboxylate + CoA => Acetyl-CoA + H2O + 2-Oxoglutarate	HOMOLOGY	FALSE	TRUE	https://biocyc.org/META/NEW-IMAGE?type=REACTION&object=HOMOCITRATE-SYNTHASE-RXN
	Wrong directionality	Lysine biosynthesis	R03098	L-2-Aminoadipate adenylate + Diphosphate => L-2-Aminoadipate + ATP	HOMOLOGY	FALSE	TRUE	https://metacyc.org/META/search-query?type=REACTION&name=1.2.1.95
	Irre to Rever	Cysteine and methionine metabolism	R07274	O-Phospho-L-serine + Hydrogen sulfide <=> L-Cysteine + Orthophosphate	HOMOLOGY	TRUE	TRUE	https://biocyc.org/META/NEW-IMAGE?type=REACTION&object=ACSERLY-RXN
	Wrong directionality	Purine metabolism	R02019	GDP + Thioredoxin => dGDP + Thioredoxin disulfide + H2O	HOMOLOGY	FALSE	TRUE	https://biocyc.org/META/NEW-IMAGE?type=REACTION&object=GDPREDUCT-RXN
	Rever to Irre	Purine metabolism	R01137	ATP + dADP => ADP + dATP	HOMOLOGY	FALSE	TRUE	https://biocyc.org/META/NEW-IMAGE?type=REACTION&object=DADPKIN-RXN
	Wrong directionality	Purine metabolism	R02017	Thioredoxin + ADP => dADP + Thioredoxin disulfide + H2O	HOMOLOGY	FALSE	TRUE	https://biocyc.org/META/NEW-IMAGE?type=REACTION&object=ADPREDUCT-RXN
	Irre to Rever	Purine metabolism	R04209	Aminoimidazole ribotide + CO2 <=> 1-(5-Phospho-D-ribosyl)-5-amino-4-imidazolecarboxylate	HOMOLOGY	TRUE	TRUE	https://biocyc.org/META/NEW-IMAGE?type=REACTION&object=AIRCARBOXY-RXN
	Rever to Irre	Glycerolipid metabolism	R02241	1-Acyl-sn-glycerol 3-phosphate + Acyl-CoA => Phosphatidate + CoA	HOMOLOGY	FALSE	TRUE	https://biocyc.org/META/NEW-IMAGE?type=REACTION&object=RXN-1623
	Rever to Irre	Glycerolipid metabolism	R02239	Phosphatidate + H2O => 1,2-Diacyl-sn-glycerol + Orthophosphate	HOMOLOGY	FALSE	TRUE	https://biocyc.org/META/NEW-IMAGE?type=REACTION&object=PHOSPHATIDATE-PHOSPHATASE-RXN
	Rever to Irre	Pantothenate and CoA biosynthesis	R01226	5,10-Methylenetetrahydrofolate + 3-Methyl-2-oxobutanoic acid + H2O => Tetrahydrofolate + 2-Dehydropantoate	HOMOLOGY	FALSE	TRUE	https://biocyc.org/META/NEW-IMAGE?type=REACTION&object=2-DEHYDROPANTOATE-REDUCT-RXN
	Rever to Irre	Pantothenate and CoA biosynthesis	R00226	2 Pyruvate => (S)-2-Acetolactate + CO2	HOMOLOGY	FALSE	TRUE	https://biocyc.org/META/NEW-IMAGE?type=REACTION&object=ACETOLACTSYN-RXN
	Rever to Irre	Riboflavin metabolism	R00549	ATP + Riboflavin => ADP + FMN	HOMOLOGY	FALSE	TRUE	https://biocyc.org/META/NEW-IMAGE?type=REACTION&object=RIBOFLAVINKIN-RXN
	Wrong directionality	Glycolysis / Gluconeogenesis	R00014	Pyruvate + Thiamin diphosphate => 2-(alpha-Hydroxyethyl)thiamine diphosphate + CO2	HOMOLOGY	FALSE	TRUE	https://metacyc.org/META/NEW-IMAGE?type=REACTION&object=RXN0-1134
	Rever to Irre	Glycerophospholipid metabolism	R01802	CDP-diacylglycerol + myo-Inositol => CMP + 1-Phosphatidyl-D-myo-inositol	HOMOLOGY	FALSE	TRUE	https://biocyc.org/META/NEW-IMAGE?type=REACTION&object=2.7.8.11-RXN
		Biosynthesis of secondary metabolites	R05000	all-trans-Polyprenyl diphosphate + 4-Hydroxybenzoate => 4-Hydroxy-3-polyprenylbenzoate + Diphosphate	HOMOLOGY	FALSE	TRUE	https://biocyc.org/META/NEW-IMAGE?type=REACTION&object=RXN-11368
	Rever to Irre	Biosynthesis of secondary metabolites	R10825	Very-long-chain acyl-CoA + Malonyl-CoA => Very-long-chain 3-oxoacyl-CoA + CO2 + CoA	HOMOLOGY	FALSE	TRUE	https://biocyc.org/META/NEW-IMAGE?type=REACTION&object=RXN-7697
	Rever to Irre	Fatty acid elongation	R07162	trans-2,3-Dehydroacyl-CoA + NADPH + H+ => Acyl-CoA + NADP+	HOMOLOGY	FALSE	TRUE	https://biocyc.org/META/NEW-IMAGE?type=REACTION&object=TRANSENOYLCOARED-RXN
	Rever to Irre		R02617	2,3-Dehydroacyl-CoA + sn-Glycerol 3-phosphate => CoA + 1-Acyl-sn-glycerol 3-phosphate	HOMOLOGY	FALSE	TRUE	https://metacyc.org/META/NEW-IMAGE?type=REACTION&object=RXN-1381
	Rever to Irre	Fatty acid biosynthesis	R05190	Acetyl-CoA + n Malonyl-CoA + 2n NADPH + 4n H+ => Long-chain acyl-CoA + n CoA + n CO2 + 2n NADP+ + n H2O	HOMOLOGY	FALSE	TRUE	https://biocyc.org/META/NEW-IMAGE?type=REACTION&object=FATTY-ACYL-COA-SYNTHASE-RXN
	Rever to Irre	Metabolic pathways	R10686	Pyridoxal phosphate + L-Histidine => 4-Amino-2-methyl-5-(phosphooxymethyl)pyrimidine	KEGG	FALSE	TRUE	https://biocyc.org/META/NEW-IMAGE?type=REACTION-IN-PATHWAY&object=RXN3O-3797
		Glycerolipid metabolism	R02251	1,2-Diacyl-sn-glycerol + Acyl-CoA => Triacylglycerol + CoA	HOMOLOGY	FALSE	TRUE	https://biocyc.org/META/NEW-IMAGE?type=REACTION&object=DIACYLGLYCEROL-O-ACYLTRANSFERASE-RXN
	Rever to Irre	Glycerolipid metabolism	R05333	Phospholipid + 1,2-Diacyl-sn-glycerol => Lysophospholipid + Triacylglycerol	HOMOLOGY	FALSE	TRUE	https://biocyc.org/META/NEW-IMAGE?type=REACTION&object=2.3.1.158-RXN
	Rever to Irre		R02694	2,3-Dehydroacyl-CoA + 1,2-Diacyl-sn-glycerol => CoA + Triacylglycerol	HOMOLOGY	FALSE	TRUE	https://metacyc.org/META/NEW-IMAGE?type=REACTION&object=DIACYLGLYCEROL-O-ACYLTRANSFERASE-RXN
	Irre to Rever	Biosynthesis of amino acids	R00985	Chorismate + Ammonia <=> Anthranilate + Pyruvate + H2O	HOMOLOGY	TRUE	TRUE	https://biocyc.org/META/NEW-IMAGE?type=REACTION&object=CYSTEINE-AMINOTRANSFERASE-RXN
	Rever to Irre	Metabolic pathways	R00571	ATP + UTP + Ammonia => ADP + Orthophosphate + CTP	HOMOLOGY	FALSE	TRUE	https://biocyc.org/META/NEW-IMAGE?type=REACTION&object=RXN-14325
	Rever to Irre	Biosynthesis of antibiotics	R00181	AMP + H2O => IMP + Ammonia	HOMOLOGY	FALSE	TRUE	https://biocyc.org/META/NEW-IMAGE?type=REACTION&object=AMP-DEAMINASE-RXN							Occuring in the reverse way, possibly contributing to the overusage of ammonium compared to glucose
	Rever to Irre	Metabolic pathways	R07316	Carbamate => Ammonia + CO2	KEGG	FALSE	TRUE	https://biocyc.org/META/NEW-IMAGE?type=REACTION&object=RXN0-5222							Occuring in the reverse way, possibly contributing to the overusage of ammonium compared to glucose
	Rever to Irre	Metabolic pathways	R02197	L-Isoleucine + H2O + Oxygen => (S)-3-Methyl-2-oxopentanoic acid + Ammonia + Hydrogen peroxide	HOMOLOGY	FALSE	TRUE	https://metacyc.org/META/NEW-IMAGE?type=REACTION&object=L-AMINO-ACID-OXIDASE-RXN
	Rever to Irre	Biosynthesis of secondary metabolites	R00729	L-Tyrosine + H2O + Oxygen => 3-(4-Hydroxyphenyl)pyruvate + Ammonia + Hydrogen peroxide	HOMOLOGY	FALSE	TRUE	https://metacyc.org/META/NEW-IMAGE?type=REACTION&object=RXN-12487
	Rever to Irre	Biosynthesis of amino acids	R00344	ATP + Pyruvate + HCO3- => ADP + Orthophosphate + Oxaloacetate	HOMOLOGY	FALSE	TRUE	https://biocyc.org/META/NEW-IMAGE?type=REACTION&object=PYRUVATE-CARBOXYLASE-RXN
	Rever to Irre		R07641	2 ATP + HCO3- + Ammonia => 2 ADP + Orthophosphate + Carbamoyl phosphate	HOMOLOGY	FALSE	TRUE	https://biocyc.org/META/NEW-IMAGE?type=REACTION&object=RXN-13202
	Wrong directionality	Biosynthesis of amino acids	R00177	ATP + L-Methionine + H2O => Orthophosphate + Diphosphate + S-Adenosyl-L-methionine	HOMOLOGY	FALSE	TRUE	https://biocyc.org/META/NEW-IMAGE?type=REACTION&object=S-ADENMETSYN-RXN
	Rever to Irre		R00085	ATP + 2 H2O => AMP + 2 Orthophosphate	HOMOLOGY	FALSE	TRUE	https://biocyc.org/META/NEW-IMAGE?type=REACTION&object=APYRASE-RXN							Occuring in the reverse way, possibly contributing to orthophosphate consumption
	Rever to Irre	Metabolic pathways	R00548	FMN + H2O => Riboflavin + Orthophosphate	HOMOLOGY	FALSE	TRUE	https://biocyc.org/META/NEW-IMAGE?type=REACTION&object=RXN0-5187
	Wrong directionality	Biotin metabolism	R01074	ATP + Biotin => Diphosphate + Biotinyl-5'-AMP	HOMOLOGY	FALSE	TRUE	https://biocyc.org/META/NEW-IMAGE?type=REACTION&object=RXN0-7192
	Rever to Irre	Biosynthesis of antibiotics	R00299	ATP + D-Glucose => ADP + D-Glucose 6-phosphate	HOMOLOGY	FALSE	TRUE	https://biocyc.org/META/NEW-IMAGE?type=REACTION&object=GLUCOKIN-RXN
	Rever to Irre	Metabolic pathways	R01230	ATP + Xanthosine 5'-phosphate + Ammonia => AMP + Diphosphate + GMP	HOMOLOGY	FALSE	TRUE	https://biocyc.org/META/NEW-IMAGE?type=REACTION&object=GMP-SYN-NH3-RXN
	Rever to Irre	Spontaneous	R08698	Dehydroalanine + H2O => Pyruvate + Ammonia	KEGG	FALSE	TRUE	https://biocyc.org/META/NEW-IMAGE?type=REACTION&object=RXN-15127							Two step reaction. Both irreversible.
								https://biocyc.org/META/NEW-IMAGE?type=REACTION&object=RXN-15124
	Rever to Irre	Cysteine and methionine metabolism	R00648	L-Methionine + H2O + Oxygen => 4-Methylthio-2-oxobutanoic acid + Ammonia + Hydrogen peroxide	HOMOLOGY	FALSE	TRUE	https://metacyc.org/META/NEW-IMAGE?type=REACTION&object=L-AMINO-ACID-OXIDASE-RXN
	Rever to Irre	Metabolic pathways	R00689	L-Phenylalanine + H2O + Oxygen => Phenylpyruvate + Ammonia + Hydrogen peroxide	HOMOLOGY	FALSE	TRUE	https://metacyc.org/META/NEW-IMAGE?type=REACTION&object=RXN-17130
	Rever to Irre	Glycerolipid metabolism	R02250	Triacylglycerol + H2O => 1,2-Diacyl-sn-glycerol + Fatty acid	HOMOLOGY	FALSE	TRUE	https://metacyc.org/META/NEW-IMAGE?type=REACTION&object=TRIACYLGLYCEROL-LIPASE-RXN
	Rever to Irre		R00224	Pyruvate => Acetaldehyde + CO2	HOMOLOGY	FALSE	TRUE	https://biocyc.org/META/NEW-IMAGE?type=REACTION&object=RXN-6161
	Rever to Irre		R10056	Protein N6,N6-dimethyl-L-lysine + 2 2-Oxoglutarate + 2 Oxygen => Protein lysine + 2 Succinate + 2 Formaldehyde + 2 CO2	HOMOLOGY	FALSE	TRUE	https://biocyc.org/META/NEW-IMAGE?type=REACTION&object=RXN-13186
	Rever to Irre		R09419	Malonyl-CoA + Acyl-CoA => 3-Oxoacyl-CoA + CoA + CO2	HOMOLOGY	FALSE	TRUE	https://metacyc.org/META/search-query?type=REACTION&name=2.3.1.199
	Rever to Irre	Biosynthesis of antibiotics	R00209	Pyruvate + CoA + NAD+ => Acetyl-CoA + CO2 + NADH + H+	HOMOLOGY	FALSE	TRUE	https://biocyc.org/META/NEW-IMAGE?type=REACTION&object=PYRUVDEH-RXN
	Rever to Irre	Porphyrin and chlorophyll metabolism	R00078	Oxygen + 4 Fe2+ + 4 H+ => 4 Fe3+ + 2 H2O	HOMOLOGY	FALSE	TRUE	https://biocyc.org/META/NEW-IMAGE?type=REACTION&object=RXN0-1483
	Rever to Irre	Glycine, serine and threonine metabolism	R07409	Choline + Oxygen + 2 Reduced ferredoxin + 2 H+ => Betaine aldehyde + 2 H2O + 2 Oxidized ferredoxin	HOMOLOGY	FALSE	TRUE	https://biocyc.org/META/NEW-IMAGE?type=REACTION&object=RXN1F-357
	Rever to Irre		R00006	2-Acetolactate + CO2 => 2 Pyruvate	HOMOLOGY	FALSE	TRUE	https://metacyc.org/META/NEW-IMAGE?type=REACTION&object=ACETOLACTSYN-RXN
	Rever to Irre	Lysine degradation	R04866	S-Adenosyl-L-methionine + Protein N6-methyl-L-lysine => S-Adenosyl-L-homocysteine + Protein N6,N6-dimethyl-L-lysine	HOMOLOGY	FALSE	TRUE	https://metacyc.org/META/search-query?type=REACTION&name=2.1.1.-
	Rever to Irre	Glycerolipid metabolism	R00851	sn-Glycerol 3-phosphate + Acyl-CoA => 1-Acyl-sn-glycerol 3-phosphate + CoA	HOMOLOGY	FALSE	TRUE	MetaCyc EC 2.3.1.15 (biocyc.org)
	Irre to Rever	Glycerolipid metabolism	R00847	ATP + Glycerol <=> ADP + sn-Glycerol 3-phosphate	HOMOLOGY	TRUE	TRUE	MetaCyc EC 2.7.1.30 (biocyc.org)
	Wrong directionality	Carbon metabolism	R01011	ATP + Glycerone => ADP + Glycerone phosphate	HOMOLOGY	FALSE	TRUE	https://biocyc.org/META/NEW-IMAGE?type=REACTION&object=GLYCERONE-KINASE-RXN
	Rever to Irre	Glycerolipid metabolism	R01039	Glycerol + NADP+ => Glycerone + NADPH + H+	MANUAL	FALSE	TRUE	https://biocyc.org/META/NEW-IMAGE?type=REACTION&object=GLYCEROL-2-DEHYDROGENASE-NADP%2b-RXN
	Rever to Irre	Glycerophospholipid metabolism	R01013	Acyl-CoA + Glycerone phosphate => CoA + Acylglycerone phosphate	HOMOLOGY	FALSE	TRUE	https://biocyc.org/META/NEW-IMAGE?type=REACTION&object=2.3.1.42-RXN
	Rever to Irre	Cysteine and methionine metabolism	R02025	L-Methionine + Thioredoxin disulfide + H2O => L-Methionine S-oxide + Thioredoxin	cytoplasmic	FALSE	TRUE	https://metacyc.org/META/NEW-IMAGE?type=REACTION&object=1.8.4.14-RXN
	Irre to Rever	Metabolic pathways	R02021	Thioredoxin + 3'-Phosphoadenylyl sulfate <=> Thioredoxin disulfide + Sulfite + Adenosine 3',5'-bisphosphate	cytoplasmic	TRUE	TRUE	https://biocyc.org/META/NEW-IMAGE?type=REACTION&object=1.8.4.8-RXN
	Rever to Irre	Folate biosynthesis	R03504	7,8-Dihydroneopterin => Glycolaldehyde + 6-(Hydroxymethyl)-7,8-dihydropterin	cytoplasmic	FALSE	TRUE	https://biocyc.org/META/NEW-IMAGE?type=REACTION&object=H2NEOPTERINALDOL-RXN
	Rever to Irre	Sulfur metabolism	R00858	Sulfite + 3 NADPH + 3 H+ => Hydrogen sulfide + 3 NADP+ + 3 H2O	cytoplasmic	FALSE	TRUE	https://biocyc.org/META/NEW-IMAGE?type=REACTION&object=SULFITE-REDUCT-RXN
	Irre to Rever	Arginine and proline metabolism	R01920	S-Adenosylmethioninamine + Putrescine <=> 5'-Methylthioadenosine + Spermidine	cytoplasmic	TRUE	TRUE	https://biocyc.org/META/NEW-IMAGE?type=REACTION&object=SPERMIDINESYN-RXN
	Rever to Irre	Arginine and proline metabolism	R09076	Spermine + Oxygen + H2O => Spermidine + 3-Aminopropanal + Hydrogen peroxide	cytoplasmic	FALSE	TRUE	https://biocyc.org/META/NEW-IMAGE?type=REACTION&object=RXN-9015
	Irre to Rever	Arginine and proline metabolism	R00551	L-Arginine + H2O <=> L-Ornithine + Urea	cytoplasmic	TRUE	TRUE	https://biocyc.org/META/NEW-IMAGE?type=REACTION&object=ARGINASE-RXN
	Rever to Irre	Nicotinate and nicotinamide metabolism	R03005	ATP + Nicotinate D-ribonucleotide => Diphosphate + Deamino-NAD+	cytoplasmic	FALSE	TRUE	https://biocyc.org/META/NEW-IMAGE?type=REACTION&object=NICONUCADENYLYLTRAN-RXN						7May
	Rever to Irre	Metabolic pathways	R03035	ATP + Pantetheine 4'-phosphate => Diphosphate + Dephospho-CoA	cytoplasmic	FALSE	TRUE	https://biocyc.org/META/NEW-IMAGE?type=REACTION&object=PANTEPADENYLYLTRAN-RXN
	Rever to Irre	Fatty acid biosynthesis	R00390	ATP + Long-chain fatty acid + CoA => AMP + Diphosphate + Long-chain acyl-CoA	cytoplasmic	FALSE	TRUE	https://biocyc.org/META/NEW-IMAGE?type=REACTION&object=RXN-7904
	Rever to Irre	Purine metabolism	R00529	ATP + Sulfate => Diphosphate + Adenylyl sulfate	cytoplasmic	FALSE	TRUE	https://www.sciencedirect.com/science/article/pii/S002192581880271X
	Rever to Irre	Metabolic pathways	R00512	ATP + CMP => ADP + CDP	cytoplasmic	FALSE	TRUE	https://biocyc.org/META/NEW-IMAGE?type=REACTION&object=RXN-11832
	Rever to Irre	Pyrimidine metabolism	R00570	ATP + CDP => ADP + CTP	cytoplasmic	FALSE	TRUE	https://biocyc.org/META/NEW-IMAGE?type=REACTION&object=CDPKIN-RXN
	Rever to Irre	Metabolic pathways	R02093	ATP + dTDP => ADP + dTTP	cytoplasmic	FALSE	TRUE	https://biocyc.org/META/NEW-IMAGE?type=REACTION&object=DTDPKIN-RXN
	Rever to Irre	Glycolysis / Gluconeogenesis	R04780	beta-D-Fructose 1,6-bisphosphate + H2O => beta-D-Fructose 6-phosphate + Orthophosphate	cytoplasmic	FALSE	TRUE	https://biocyc.org/META/NEW-IMAGE?type=REACTION&object=F16BDEPHOS-RXN
	Rever to Irre	Glycolysis / Gluconeogenesis	R00746	Acetaldehyde + NADPH + H+ => Ethanol + NADP+	cytoplasmic	FALSE	TRUE	https://biocyc.org/META/NEW-IMAGE?type=REACTION&object=RXN-12484
	Rever to Irre	Glycolysis / Gluconeogenesis	R01600	ATP + beta-D-Glucose => ADP + beta-D-Glucose 6-phosphate	cytoplasmic	FALSE	TRUE	https://biocyc.org/META/search-query?type=REACTION&name=2.7.1.1
	Rever to Irre	Glycolysis / Gluconeogenesis	R04779	ATP + beta-D-Fructose 6-phosphate => ADP + beta-D-Fructose 1,6-bisphosphate	cytoplasmic	FALSE	TRUE	https://biocyc.org/META/NEW-IMAGE?type=REACTION&object=6PFRUCTPHOS-RXN
	Rever to Irre	Purine metabolism	R00185	ATP + Adenosine => ADP + AMP	cytoplasmic	FALSE	TRUE	https://biocyc.org/META/NEW-IMAGE?type=REACTION&object=ADENOSINE-KINASE-RXN
	Rever to Irre	Purine metabolism	R00191	3',5'-Cyclic AMP + H2O => AMP	cytoplasmic	FALSE	TRUE	https://biocyc.org/META/NEW-IMAGE?type=REACTION&object=RXN0-5038
	Rever to Irre	Purine metabolism	R00328	GDP + H2O => GMP + Orthophosphate	cytoplasmic	FALSE	TRUE	https://biocyc.org/META/NEW-IMAGE?type=REACTION&object=GUANOSINE-DIPHOSPHATASE-RXN
	Rever to Irre	Purine metabolism	R00330	ATP + GDP => ADP + GTP	cytoplasmic	FALSE	TRUE	https://biocyc.org/META/NEW-IMAGE?type=REACTION&object=GDPKIN-RXN
	Rever to Irre	Purine metabolism	R00430	GDP + Phosphoenolpyruvate => GTP + Pyruvate	cytoplasmic	FALSE	TRUE	https://biocyc.org/META/NEW-IMAGE?type=REACTION&object=RXN-14117
	Rever to Irre	Purine metabolism	R00434	GTP => 3',5'-Cyclic GMP + Diphosphate	cytoplasmic	FALSE	TRUE	https://biocyc.org/META/NEW-IMAGE?type=REACTION&object=GUANYLCYC-RXN
	Rever to Irre	Purine metabolism	R00509	ATP + Adenylyl sulfate => ADP + 3'-Phosphoadenylyl sulfate	cytoplasmic	FALSE	TRUE	https://biocyc.org/META/NEW-IMAGE?type=REACTION&object=ADENYLYLSULFKIN-RXN
	Rever to Irre	Purine metabolism	R00719	ITP + H2O => IDP + Orthophosphate	cytoplasmic	FALSE	TRUE	https://biocyc.org/META/NEW-IMAGE?type=REACTION&object=RXN0-5073
	Rever to Irre	Purine metabolism	R00722	ATP + IDP => ADP + ITP	cytoplasmic	FALSE	TRUE	https://biocyc.org/META/NEW-IMAGE?type=REACTION&object=NUCLEOSIDE-DIP-KIN-RXN
	Rever to Irre	Purine metabolism	R00961	IDP + H2O => IMP + Orthophosphate	cytoplasmic	FALSE	TRUE	https://biocyc.org/META/NEW-IMAGE?type=REACTION&object=RXN-14003
	Irre to Rever	Purine metabolism	R01072	L-Glutamine + 5-Phospho-alpha-D-ribose 1-diphosphate + H2O <=> 5-Phosphoribosylamine + Diphosphate + L-Glutamate	cytoplasmic	TRUE	TRUE	https://biocyc.org/META/NEW-IMAGE?type=REACTION&object=PRPPAMIDOTRANS-RXN
	Rever to Irre	Purine metabolism	R01138	dATP + Pyruvate => dADP + Phosphoenolpyruvate	cytoplasmic	FALSE	TRUE	https://biocyc.org/META/NEW-IMAGE?type=REACTION&object=RXN-14192
	Rever to Irre	Purine metabolism	R01234	3',5'-Cyclic GMP + H2O => GMP	cytoplasmic	FALSE	TRUE	https://biocyc.org/META/NEW-IMAGE?type=REACTION&object=35-CYCLIC-GMP-PHOSPHODIESTERASE-RXN
	Rever to Irre	Purine metabolism	R01857	ATP + dGDP => ADP + dGTP	cytoplasmic	FALSE	TRUE	https://biocyc.org/META/NEW-IMAGE?type=REACTION&object=DGDPKIN-RXN
	Rever to Irre	Purine metabolism	R01858	dGTP + Pyruvate => dGDP + Phosphoenolpyruvate	cytoplasmic	FALSE	TRUE	https://biocyc.org/META/NEW-IMAGE?type=REACTION&object=RXN-14207
	Rever to Irre	Purine metabolism	R01968	dGMP + H2O => Deoxyguanosine + Orthophosphate	cytoplasmic	FALSE	TRUE	https://biocyc.org/META/NEW-IMAGE?type=REACTION&object=RXN-14142
	Rever to Irre	Purine metabolism	R02106	Urate + Oxygen + H2O => 5-Hydroxyisourate + Hydrogen peroxide	cytoplasmic	FALSE	TRUE	https://biocyc.org/META/NEW-IMAGE?type=REACTION&object=URATE-OXIDASE-RXN
	Rever to Irre	Purine metabolism	R02422	Allantoate + H2O => (S)-Ureidoglycolate + Urea	cytoplasmic	FALSE	TRUE	https://biocyc.org/META/NEW-IMAGE?type=REACTION&object=ALLANTOICASE-RXN
	Rever to Irre	Purine metabolism	R02425	(S)-Allantoin + H2O => Allantoate	cytoplasmic	FALSE	TRUE	https://biocyc.org/META/NEW-IMAGE?type=REACTION&object=ALLANTOINASE-RXN
	Rever to Irre	Purine metabolism	R04208	ATP + 2-(Formamido)-N1-(5'-phosphoribosyl)acetamidine => ADP + Orthophosphate + Aminoimidazole ribotide	cytoplasmic	FALSE	TRUE	https://biocyc.org/META/NEW-IMAGE?type=REACTION&object=AIRS-RXN
	Rever to Irre	Pyruvate metabolism	R00197	(R)-Lactate + 2 Ferricytochrome c => Pyruvate + 2 Ferrocytochrome c + 2 H+	cytoplasmic	FALSE	TRUE	https://biocyc.org/META/NEW-IMAGE?type=REACTION&object=D-LACTATE-DEHYDROGENASE-CYTOCHROME-RXN
	Rever to Irre	Pyruvate metabolism	R00236	Acetyl adenylate + CoA => AMP + Acetyl-CoA	cytoplasmic	FALSE	TRUE	https://metacyc.org/META/search-query?type=REACTION&name=6.2.1.1
	Irre to Rever	Pyruvate metabolism	R00238	2 Acetyl-CoA <=> CoA + Acetoacetyl-CoA	mitochondria	TRUE	TRUE	https://biocyc.org/META/NEW-IMAGE?type=REACTION&object=ACETYL-COA-ACETYLTRANSFER-RXN
	Rever to Irre	Pyruvate metabolism	R00316	ATP + Acetate => Diphosphate + Acetyl adenylate	cytoplasmic	FALSE	TRUE	https://metacyc.org/META/search-query?type=REACTION&name=6.2.1.1
	Rever to Irre	Pyruvate metabolism	R00742	ATP + Acetyl-CoA + HCO3- => ADP + Orthophosphate + Malonyl-CoA	cytoplasmic	FALSE	TRUE	https://biocyc.org/META/NEW-IMAGE?type=REACTION&object=ACETYL-COA-CARBOXYLTRANSFER-RXN
	Rever to Irre	Pyruvate metabolism	R09796	Methylglyoxal + H2O => (R)-Lactate	cytoplasmic	FALSE	TRUE	https://biocyc.org/META/NEW-IMAGE?type=REACTION&object=GLYOXIII-RXN
	Rever to Irre	Pentose phosphate pathway	R02750	Deoxyribose + ATP => 2-Deoxy-D-ribose 5-phosphate + ADP	cytoplasmic	FALSE	TRUE	https://biocyc.org/META/NEW-IMAGE?type=REACTION&object=RXN-14223
	Rever to Irre	Nitrogen metabolism	R00025	Ethylnitronate + Oxygen + Reduced FMN => Acetaldehyde + Nitrite + FMN + H2O	mitochondria	FALSE	TRUE	https://biocyc.org/META/NEW-IMAGE?type=REACTION&object=2-NITROPROPANE-DIOXYGENASE-RXN
	Rever to Irre	Nitrogen metabolism	R00114	L-Glutamine + 2-Oxoglutarate + NADPH + H+ => 2 L-Glutamate + NADP+	cytoplasmic	FALSE	TRUE	https://biocyc.org/META/NEW-IMAGE?type=REACTION&object=GLUTAMATESYN-RXN
	Rever to Irre	Nitrogen metabolism	R00524	Formamide + H2O => Formate + Ammonia	cytoplasmic	FALSE	TRUE	https://biocyc.org/META/NEW-IMAGE?type=REACTION&object=FORMAMIDASE-RXN
	Rever to Irre	Pyrimidine metabolism	R00158	ATP + UMP => ADP + UDP	mitochondria	FALSE	TRUE	https://biocyc.org/META/NEW-IMAGE?type=REACTION&object=RXN-12002
	Rever to Irre	Pyrimidine metabolism	R00513	ATP + Cytidine => ADP + CMP	cytoplasmic	FALSE	TRUE	https://biocyc.org/META/NEW-IMAGE?type=REACTION&object=CYTIKIN-RXN
	Rever to Irre	Pyrimidine metabolism	R00515	CTP + H2O => CMP + Diphosphate	mitochondria	FALSE	TRUE	https://biocyc.org/META/NEW-IMAGE?type=REACTION&object=RXN0-383
	Rever to Irre	Pyrimidine metabolism	R00516	UTP + Cytidine => UDP + CMP	cytoplasmic	FALSE	TRUE	https://metacyc.org/META/search-query?type=REACTION&name=2.7.1.48
	Rever to Irre	Pyrimidine metabolism	R00517	GTP + Cytidine => GDP + CMP	cytoplasmic	FALSE	TRUE	https://biocyc.org/META/NEW-IMAGE?type=REACTION&object=CYTIDINEKIN-RXN
	Rever to Irre	Pyrimidine metabolism	R00962	ITP + Cytidine => IDP + CMP	cytoplasmic	FALSE	TRUE	https://metacyc.org/META/search-query?type=REACTION&name=2.7.1.48
	Rever to Irre	Pyrimidine metabolism	R00964	ATP + Uridine => ADP + UMP	cytoplasmic	FALSE	TRUE	https://biocyc.org/META/NEW-IMAGE?type=REACTION&object=URIDINEKIN-RXN
	Rever to Irre	Pyrimidine metabolism	R00967	UTP + Uridine => UDP + UMP	cytoplasmic	FALSE	TRUE	https://metacyc.org/META/search-query?type=REACTION&name=2.7.1.48
	Rever to Irre	Pyrimidine metabolism	R00968	GTP + Uridine => GDP + UMP	cytoplasmic	FALSE	TRUE	https://biocyc.org/META/NEW-IMAGE?type=REACTION&object=URKI-RXN
	Rever to Irre	Pyrimidine metabolism	R00970	ITP + Uridine => IDP + UMP	cytoplasmic	FALSE	TRUE	https://metacyc.org/META/search-query?type=REACTION&name=2.7.1.48
	Rever to Irre	Pyrimidine metabolism	R01868	(S)-Dihydroorotate + Ubiquinone => Orotate + Ubiquinol	cytoplasmic	FALSE	TRUE	https://biocyc.org/META/NEW-IMAGE?type=REACTION&object=DIHYDROOROTATE-DEHYDROGENASE-RXN
	Rever to Irre	Pyrimidine metabolism	R01548	dATP + Cytidine => dADP + CMP	cytoplasmic	FALSE	TRUE	https://metacyc.org/META/search-query?type=REACTION&name=2.7.1.48
	Rever to Irre	Pyrimidine metabolism	R01549	dATP + Uridine => dADP + UMP	cytoplasmic	FALSE	TRUE	https://metacyc.org/META/search-query?type=REACTION&name=2.7.1.48
	Irre to Rever	Pyrimidine metabolism	R01870	Orotidine 5'-phosphate + Diphosphate <=> Orotate + 5-Phospho-alpha-D-ribose 1-diphosphate	cytoplasmic	TRUE	TRUE	https://biocyc.org/META/NEW-IMAGE?type=REACTION&object=OROPRIBTRANS-RXN
	Rever to Irre	Pyrimidine metabolism	R01880	dGTP + Uridine => dGDP + UMP	cytoplasmic	FALSE	TRUE	https://metacyc.org/META/search-query?type=REACTION&name=2.7.1.48
	Rever to Irre	Pyrimidine metabolism	R02091	dGTP + Cytidine => dGDP + CMP	cytoplasmic	FALSE	TRUE	https://metacyc.org/META/search-query?type=REACTION&name=2.7.1.48
	Rever to Irre	Pyrimidine metabolism	R02096	dTTP + Cytidine => dTDP + CMP	cytoplasmic	FALSE	TRUE	https://metacyc.org/META/search-query?type=REACTION&name=2.7.1.48
	Rever to Irre	Pyrimidine metabolism	R02097	dTTP + Uridine => dTDP + UMP	cytoplasmic	FALSE	TRUE	https://metacyc.org/META/search-query?type=REACTION&name=2.7.1.48
	Rever to Irre	Pyrimidine metabolism	R02327	dCTP + Uridine => dCDP + UMP	cytoplasmic	FALSE	TRUE	https://metacyc.org/META/search-query?type=REACTION&name=2.7.1.48
	Rever to Irre	Pyrimidine metabolism	R02331	ATP + dUDP => ADP + dUTP	cytoplasmic	FALSE	TRUE	https://biocyc.org/META/NEW-IMAGE?type=REACTION&object=DUDPKIN-RXN
	Rever to Irre	Pyrimidine metabolism	R02332	dUTP + Uridine => dUDP + UMP	cytoplasmic	FALSE	TRUE	https://metacyc.org/META/search-query?type=REACTION&name=2.7.1.48
	Rever to Irre	Pyrimidine metabolism	R02371	dCTP + Cytidine => dCDP + CMP	cytoplasmic	FALSE	TRUE	https://metacyc.org/META/search-query?type=REACTION&name=2.7.1.48
	Rever to Irre	Pyrimidine metabolism	R02372	dUTP + Cytidine => dUDP + CMP	cytoplasmic	FALSE	TRUE	https://metacyc.org/META/search-query?type=REACTION&name=2.7.1.48
	Rever to Irre	Pyrimidine metabolism	R00139	2'-Deoxy-5-hydroxymethylcytidine-5'-diphosphate + ATP => 2'-Deoxy-5-hydroxymethylcytidine-5'-triphosphate + ADP	cytoplasmic	FALSE	TRUE	https://metacyc.org/META/NEW-IMAGE?type=REACTION&object=NUCLEOSIDE-DIP-KIN-RXN
	Irre to Rever	Pyrimidine metabolism	R01055	Uracil + D-Ribose 5-phosphate <=> Pseudouridine 5'-phosphate + H2O	peroxisome	TRUE	TRUE	https://biocyc.org/META/NEW-IMAGE?type=REACTION&object=RXN0-5398
	Rever to Irre	Pyrimidine metabolism	R01665	ATP + dCMP => ADP + dCDP	cytoplasmic	FALSE	TRUE	https://biocyc.org/META/NEW-IMAGE?type=REACTION&object=RXN-11831
	Rever to Irre	Pyrimidine metabolism	R02094	ATP + dTMP => ADP + dTDP	cytoplasmic	FALSE	TRUE	https://biocyc.org/META/NEW-IMAGE?type=REACTION&object=DTMPKI-RXN
	Rever to Irre	Pyrimidine metabolism	R02098	ATP + dUMP => ADP + dUDP	cytoplasmic	FALSE	TRUE	https://biocyc.org/META/NEW-IMAGE?type=REACTION&object=RXN-14122
	Rever to Irre	Pyrimidine metabolism	R02326	ATP + dCDP => ADP + dCTP	cytoplasmic	FALSE	TRUE	https://biocyc.org/META/NEW-IMAGE?type=REACTION&object=DCDPKIN-RXN
	Rever to Irre	Pyrimidine metabolism	R11323	dTTP + H2O => dTMP + Diphosphate	cytoplasmic	FALSE	TRUE	https://metacyc.org/META/NEW-IMAGE?type=REACTION&object=RXN0-5107
	Rever to Irre	Oxidative Phosphorylation	R00081	Oxygen + 4 Ferrocytochrome c + 4 H+ => 4 Ferricytochrome c + 2 H2O	cytoplasmic	FALSE	TRUE	https://biocyc.org/META/NEW-IMAGE?type=REACTION&object=CYTOCHROME-C-OXIDASE-RXN
	Rever to Irre		R08657	sn-Glycerol 3-phosphate + Ubiquinone-9 => Glycerone phosphate + Ubiquinol-9	mitochondria	FALSE	TRUE	https://biocyc.org/META/NEW-IMAGE?type=REACTION&object=RXN0-5260
	Rever to Irre	Metabolic pathways	R02976	ATP + Sphinganine => ADP + Sphinganine 1-phosphate	mitochondria	FALSE	TRUE	https://biocyc.org/META/NEW-IMAGE?type=REACTION&object=SPHINGANINE-KINASE-RXN
	Rever to Irre	Fructose and mannose metabolism	R02732	ATP + beta-D-Fructose 6-phosphate => ADP + beta-D-Fructose 2,6-bisphosphate	mitochondria	FALSE	TRUE	https://biocyc.org/META/NEW-IMAGE?type=REACTION&object=6-PHOSPHOFRUCTO-2-KINASE-RXN
	Rever to Irre	Metabolic pathways	R01926	Sphingosine + ATP => Sphingosine 1-phosphate + ADP	mitochondria	FALSE	TRUE	https://biocyc.org/META/NEW-IMAGE?type=REACTION&object=RXN3DJ-11417
	Rever to Irre		R09087	ATP + Phytic acid => ADP + 5-PP-InsP5	cytoplasmic	FALSE	TRUE	https://metacyc.org/META/NEW-IMAGE?type=REACTION&object=2.7.1.152-RXN
	Rever to Irre	Purine metabolism	R00122	ADP + H2O => AMP + Orthophosphate	cytoplasmic	FALSE	TRUE	https://biocyc.org/META/NEW-IMAGE?type=REACTION&object=APYRASE-RXN
	Rever to Irre	Thiamine metabolism	R00619	ATP + Thiamine => AMP + Thiamin diphosphate	cytoplasmic	FALSE	TRUE	https://biocyc.org/META/NEW-IMAGE?type=REACTION&object=THIAMIN-PYROPHOSPHOKINASE-RXN
	Rever to Irre	Nicotinate and nicotinamide metabolism	R03347	Nicotinate D-ribonucleoside + ATP => Nicotinate D-ribonucleotide + ADP	cytoplasmic	FALSE	TRUE	https://biocyc.org/META/NEW-IMAGE?type=REACTION&object=RXN-8443
	Rever to Irre		R08548	D-Fructose 1-phosphate + H2O => D-Fructose + Orthophosphate	cytoplasmic	FALSE	TRUE	https://biocyc.org/META/NEW-IMAGE?type=REACTION&object=RXN0-5186
	Rever to Irre	Inositol phosphate metabolism	R03363	1-Phosphatidyl-1D-myo-inositol 3-phosphate + H2O => 1-Phosphatidyl-D-myo-inositol + Orthophosphate	mitochondria	FALSE	TRUE	https://biocyc.org/META/NEW-IMAGE?type=REACTION&object=PHOSPHATIDYLINOSITOL-3-PHOSPHATASE-RXN
	Rever to Irre	Purine metabolism	R00335	GTP + H2O => GDP + Orthophosphate	cytoplasmic	FALSE	TRUE	https://biocyc.org/META/NEW-IMAGE?type=REACTION&object=RXN0-5462
	Rever to Irre		R00724	IDP + Phosphoenolpyruvate => ITP + Pyruvate	cytoplasmic	FALSE	TRUE	https://metacyc.org/META/search-query?type=REACTION&name=2.7.1.40
	Rever to Irre	Glycolysis / Gluconeogenesis	R01786	ATP + alpha-D-Glucose => ADP + alpha-D-Glucose 6-phosphate	cytoplasmic	FALSE	TRUE	https://metacyc.org/META/NEW-IMAGE?type=REACTION&object=HEXOKINASE-RXN
	Rever to Irre	Inositol phosphate metabolism	R05802	ATP + 1-Phosphatidyl-1D-myo-inositol 3-phosphate => ADP + 1-Phosphatidyl-1D-myo-inositol 3,5-bisphosphate	cytoplasmic	FALSE	TRUE	https://biocyc.org/META/NEW-IMAGE?type=REACTION&object=2.7.1.150-RXN
	Rever to Irre	Inositol phosphate metabolism	R03362	ATP + 1-Phosphatidyl-D-myo-inositol => ADP + 1-Phosphatidyl-1D-myo-inositol 3-phosphate	cytoplasmic	FALSE	TRUE	https://biocyc.org/META/NEW-IMAGE?type=REACTION&object=1-PHOSPHATIDYLINOSITOL-3-KINASE-RXN
	Rever to Irre	Vitamin B6 metabolism	R00174	ATP + Pyridoxal => ADP + Pyridoxal phosphate	cytoplasmic	FALSE	TRUE	https://biocyc.org/META/NEW-IMAGE?type=REACTION&object=PYRIDOXKIN-RXN
	Rever to Irre	Carbon metabolism	R06983	S-(Hydroxymethyl)glutathione + NAD+ => S-Formylglutathione + NADH + H+	cytoplasmic	FALSE	TRUE	https://biocyc.org/META/NEW-IMAGE?type=REACTION&object=RXN-2962
	Rever to Irre	Carbon metabolism	R06982	Glutathione + Formaldehyde => S-(Hydroxymethyl)glutathione	cytoplasmic	FALSE	TRUE	https://biocyc.org/META/NEW-IMAGE?type=REACTION&object=RXN-2961
	Rever to Irre	Carbon metabolism	R00527	S-Formylglutathione + H2O => Formate + Glutathione	mitochondria	FALSE	TRUE	https://biocyc.org/META/NEW-IMAGE?type=REACTION&object=S-FORMYLGLUTATHIONE-HYDROLASE-RXN
	Rever to Irre	Glycerolipid metabolism	R11527	1-Acyl-sn-glycerol 3-phosphate + H2O => 1-Acylglycerol + Orthophosphate	cytoplasmic	FALSE	TRUE	https://metacyc.org/META/NEW-IMAGE?type=REACTION&object=RXNQT-4375
	Rever to Irre	Glycerophospholipid metabolism	R02053	Phosphatidylethanolamine + H2O => 1-Acyl-sn-glycero-3-phosphoethanolamine + Fatty acid	cytoplasmic	FALSE	TRUE	https://metacyc.org/META/NEW-IMAGE?type=REACTION&object=RXN-15067
	Wrong directionality	Thiamine metabolism	R02135	Thiamin monophosphate + H2O => Thiamine + Orthophosphate	cytoplasmic	FALSE	TRUE	https://biocyc.org/META/NEW-IMAGE?type=REACTION&object=RXNQT-4191
	Rever to Irre	Inositol phosphate metabolism	R03469	ATP + 1-Phosphatidyl-1D-myo-inositol 4-phosphate => ADP + 1-Phosphatidyl-D-myo-inositol 4,5-bisphosphate	cytoplasmic	FALSE	TRUE	https://biocyc.org/META/NEW-IMAGE?type=REACTION&object=2.7.1.68-RXN
	Rever to Irre	Biosynthesis of amino acids	R11679	L-2-Aminoadipate + NADPH + H+ + ATP => L-2-Aminoadipate 6-semialdehyde + NADP+ + AMP + Diphosphate	cytoplasmic	FALSE	TRUE	https://biocyc.org/META/NEW-IMAGE?type=REACTION&object=RXN-16756
	Rever to Irre	Nicotinate and nicotinamide metabolism	R01724	Nicotinate + 5-Phospho-alpha-D-ribose 1-diphosphate + ATP + H2O + H+ => Nicotinate D-ribonucleotide + Diphosphate + ADP + Orthophosphate	cytoplasmic	FALSE	TRUE	https://biocyc.org/META/NEW-IMAGE?type=REACTION&object=NICOTINATEPRIBOSYLTRANS-RXN
	Rever to Irre		R10948	ATP + HCO3- => ADP + Carboxyphosphate	cytoplasmic	FALSE	TRUE	https://biocyc.org/META/NEW-IMAGE?type=REACTION&object=RXN-16909
	Rever to Irre	Galactose metabolism	R03236	D-Tagatose 6-phosphate + ATP => D-Tagatose 1,6-bisphosphate + ADP	cytoplasmic	FALSE	TRUE	https://biocyc.org/META/NEW-IMAGE?type=REACTION&object=TAGAKIN-RXN
	Rever to Irre	Glycerophospholipid metabolism	R01468	ATP + Ethanolamine => ADP + Ethanolamine phosphate	cytoplasmic	FALSE	TRUE	https://biocyc.org/META/NEW-IMAGE?type=REACTION&object=ETHANOLAMINE-KINASE-RXN
	Rever to Irre	Glycerophospholipid metabolism	R01021	ATP + Choline => ADP + Choline phosphate	cytoplasmic	FALSE	TRUE	https://biocyc.org/META/NEW-IMAGE?type=REACTION&object=CHOLINE-KINASE-RXN
	Rever to Irre	Amino sugar and nucleotide sugar metabolism	R00768	L-Glutamine + D-Fructose 6-phosphate => L-Glutamate + D-Glucosamine 6-phosphate	cytoplasmic	false	true	https://biocyc.org/META/NEW-IMAGE?type=REACTION&object=L-GLN-FRUCT-6-P-AMINOTRANS-RXN

## Sheet: 4 - Edited Reactions
	3 - List of all reactions list of all reactions that have been manually edited during the model reconstruction process
					BEFORE		AFTER		EC/Compartment
	PATHWAY	ID	Equation	Source	Reversible	In model	Reversible	In model	BEFORE	AFTER	Notes	References
	2-Oxocarboxylic acid metabolism	R03444	(R)-2-Hydroxybutane-1,2,4-tricarboxylate <=> (Z)-But-1-ene-1,2,4-tricarboxylate + H2O	KEGG	TRUE	FALSE	TRUE	TRUE	4.2.1.-		Incomplete EC	http://www.candidagenome.org/cgi-bin/locus.pl?locus=CPAR2_205320
	2-Oxocarboxylic acid metabolism	R04371	Homoisocitrate <=> (Z)-But-1-ene-1,2,4-tricarboxylate + H2O	KEGG	TRUE	FALSE	TRUE	TRUE	4.2.1.33	4.2.1.36	Incorrect EC	http://www.candidagenome.org/cgi-bin/locus.pl?locus=CPAR2_500690
	2-Oxocarboxylic acid metabolism	R01934	Homoisocitrate + NAD+ <=> 2-Oxoadipate + CO2 + NADH + H+	KEGG	TRUE	FALSE	TRUE	TRUE	1.1.1.41	1.1.1.87	Incorrect EC	http://www.candidagenome.org/cgi-bin/locus.pl?locus=CPAR2_802940
	2-Oxocarboxylic acid metabolism	R01939	L-2-Aminoadipate + 2-Oxoglutarate <=> 2-Oxoadipate + L-Glutamate	KEGG	TRUE	FALSE	TRUE	TRUE	2.6.1.-	2.6.1.57	Incomplete EC	http://www.candidagenome.org/cgi-bin/locus.pl?locus=CPAR2_213450
	Drains pathway	R_EX_C00283_Hydrogen sulfide_H2S	Drain to C00283_Hydrogen sulfide_H2S	DRAINS	FALSE	TRUE	TRUE	TRUE	#		#	#
	Drains pathway	R_EX_C00087_Sulfur_S	Drain to C00087_Sulfur_S	DRAINS	TRUE	TRUE	FALSE	TRUE	#		#	#
	Valine, leucine and isoleucine biosynthesis	R03968	alpha-Isopropylmalate <=> 2-Isopropylmaleate + H2O	MANUAL	TRUE	FALSE	TRUE	TRUE	4.2.1.33		#	http://www.candidagenome.org/cgi-bin/locus.pl?locus=CPAR2_800360
	Valine, leucine and isoleucine biosynthesis	R04001	(2R,3S)-3-Isopropylmalate <=> 2-Isopropylmaleate + H2O	MANUAL	TRUE	FALSE	TRUE	TRUE	4.2.1.33		#	http://www.candidagenome.org/cgi-bin/locus.pl?locus=CPAR2_800360
	Folate biosynthesis	R05553	4-Amino-4-deoxychorismate => 4-Aminobenzoate + Pyruvate	KEGG	FALSE	FALSE	FALSE	TRUE	#	4.1.3.38	Incorrect EC	http://www.candidagenome.org/cgi-bin/locus.pl?locus=CPAR2_212310
	Transporters pathway	T_Glycoaldehyde_C00266	T_Glycoaldehyde_C00266_In_Out	MANUAL	FALSE	FALSE	FALSE	TRUE	#	#	Construction artifact. Non existant consumption reaction.	#
	Folate biosynthesis	R03503	ATP + 6-(Hydroxymethyl)-7,8-dihydropterin <=> AMP + 6-Hydroxymethyl-7,8-dihydropterin diphosphate	MANUAL	TRUE	TRUE	TRUE	TRUE	2.5.1.15	2.7.6.3	Incomplete EC	http://www.candidagenome.org/cgi-bin/locus.pl?locus=CPAR2_303390
	Folate biosynthesis	R03066	6-(Hydroxymethyl)-7,8-dihydropterin + 4-Aminobenzoate <=> Dihydropteroate + H2O	MANUAL	TRUE	TRUE	TRUE	TRUE	#	2.5.1.15	Incomplete EC	http://www.candidagenome.org/cgi-bin/locus.pl?locus=CPAR2_303390
	Folate biosynthesis	R03504	7,8-Dihydroneopterin <=> Glycolaldehyde + 6-(Hydroxymethyl)-7,8-dihydropterin	KEGG	TRUE	FALSE	TRUE	TRUE	#	4.1.2.25	Incomplete EC	http://www.candidagenome.org/cgi-bin/locus.pl?locus=CPAR2_303390
	Metabolic pathways	R04293	2-Amino-3-carboxymuconate semialdehyde => Quinolinate + H2O	KEGG	FALSE	FALSE	FALSE	TRUE	No EC assigned		Spontaneous (?)	https://biocyc.org/META/NEW-IMAGE?type=REACTION&object=RXN-5721
	Glycerolipid metabolism	R01039	Glycerol + NADP+ <=> Glycerone + NADPH + H+	KEGG	TRUE	FALSE	TRUE	TRUE	#	1.1.1.156	Incomplete Annotation	http://www.candidagenome.org/cgi-bin/locus.pl?locus=CPAR2_808750
	Riboflavin metabolism	R09377	2,5-Diamino-6-(5-phospho-D-ribitylamino)pyrimidin-4(3H)-one + H2O <=> 5-Amino-6-(5'-phospho-D-ribitylamino)uracil + Ammonia	KEGG	TRUE	FALSE	TRUE	TRUE	#	5.4.99.28	Incomplete Annotation	http://www.candidagenome.org/cgi-bin/locus.pl?locus=CPAR2_303420
	Riboflavin metabolism	R07280	5-Amino-6-(5'-phospho-D-ribitylamino)uracil + H2O => 5-Amino-6-(1-D-ribitylamino)uracil + Orthophosphate	KEGG	FALSE	FALSE	FALSE	TRUE	3.1.3.104		Non assigned EC	http://pathway.candidagenome.org/CALBI/NEW-IMAGE?object=RIBOSYN2-PWY
	Starch and sucrose metabolism	R03118	UDP-glucose => UDP + 1,3-beta-D-Glucan	MANUAL	FALSE	FALSE	FALSE	TRUE	#	2.4.1.34	Glycan Manually added	#
	Amino sugar and nucleotide sugar metabolism	R02335	UDP-N-acetyl-alpha-D-glucosamine <=> UDP + Chitin (monomer)	MANUAL	FALSE	FALSE	FALSE	TRUE	#	2.4.1.16	Chitin manually added, Chitin removed from reagents	http://www.candidagenome.org/cgi-bin/locus.pl?locus=CPAR2_805640
	Transporters pathway	T_CO2_c00011_ExtrCyto	CO2 (Extr) <=> CO2 (Cyto)	plasma_membrane	FALSE	FALSE	TRUE	TRUE	#	#	#	#
	Thiamine metabolism	R10686	Pyridoxal phosphate + L-Histidine <=> 4-Amino-2-methyl-5-(phosphooxymethyl)pyrimidine	KEGG	TRUE	FALSE	TRUE	TRUE	#		Incomplete Annotation	http://www.candidagenome.org/cgi-bin/locus.pl?locus=CPAR2_701260
	Thiamine metabolism	R10712	4-Amino-5-hydroxymethyl-2-methylpyrimidine diphosphate + 2-(2-Carboxy-4-methylthiazol-5-yl)ethyl phosphate <=> Thiamin monophosphate + Diphosphate + CO2	KEGG	TRUE	FALSE	TRUE	TRUE	2.5.1.3			http://www.candidagenome.org/cgi-bin/locus.pl?locus=CPAR2_103480
	Thiamine metabolism	R10711	ADP-5-ethyl-4-methylthiazole-2-carboxylate + H2O <=> 2-(2-Carboxy-4-methylthiazol-5-yl)ethyl phosphate + AMP	KEGG	TRUE	FALSE	TRUE	TRUE	No EC assigned		Spontaneous(?)	http://pathway.candidagenome.org/CALBI/NEW-IMAGE?type=REACTION-IN-PATHWAY&object=RXN3B3-19&detail-level=2
	Fructose and mannose metabolism	R00887	GDP-mannose + Mannan(n) <=> GDP + Mannan(n+1)	KEGG	TRUE	FALSE	TRUE	TRUE	2.4.1.-		Incomplete Annotation, Mannan removed from reagents
	Biosynthesis of unsaturated fatty acids	R11043	Oleoyl-CoA + 2 Ferrocytochrome b5 + Oxygen + 2 H+ <=> Linoleoyl-CoA + 2 Ferricytochrome b5 + 2 H2O	KEGG	TRUE	FALSE	TRUE	TRUE	1.14.19.-	1.14.19.6	Incomplete EC	http://www.candidagenome.org/cgi-bin/locus.pl?locus=CPAR2_603730
	Biosynthesis of unsaturated fatty acids	R12205	Linoleoyl-CoA + 2 Ferrocytochrome b5 + Oxygen + 2 H+ <=> (9Z,12Z,15Z)-Octadecatrienoyl-CoA + 2 Ferricytochrome b5 + 2 H2O	KEGG	TRUE	FALSE	TRUE	TRUE	#	1.14.19.-	Incomplete Annotation	http://www.candidagenome.org/cgi-bin/locus.pl?locus=CPAR2_801860
	Biosynthesis of unsaturated fatty acids	R08178	(9Z,12Z,15Z)-Octadecatrienoyl-CoA + H2O <=> CoA + (9Z,12Z,15Z)-Octadecatrienoic acid	KEGG	TRUE	FALSE	TRUE	TRUE	3.1.2.2		Not described for albicans	http://www.candidagenome.org/cgi-bin/locus.pl?locus=CPAR2_209830 / https://www.yeastgenome.org/locus/S000003780
	Biosynthesis of unsaturated fatty acids	R07761	(2E)-Octadecenoyl-CoA + NADPH + H+ <=> Stearoyl-CoA + NADP+	MANUAL	TRUE	FALSE	TRUE	TRUE	1.3.99.5	1.3.1.93	Incorrect EC (gene)	http://www.candidagenome.org/cgi-bin/locus.pl?locus=CPAR2_110100
	Fatty acid biosynthesis	R08161	Hexadecanoyl-[acp] + 2 Reduced ferredoxin + Oxygen + 2 H+ <=> Hexadecenoyl-[acyl-carrier protein] + 2 Oxidized ferredoxin + 2 H2O	MANUAL	#	#	TRUE	TRUE	1.14.19.2		#	http://www.candidagenome.org/cgi-bin/locus.pl?locus=CPAR2_105550&organism=C_parapsilosis_CDC317
	Oxidative Phosphorylation	R11945	Ubiquinone + NADH + 6 H+ => Ubiquinol + NAD+ + 5 H+	MANUAL	FALSE	FALSE	FALSE	TRUE	7.1.1.2		#	http://www.candidagenome.org/cgi-bin/locus.pl?dbid=CAL0000145121
											#	http://www.candidagenome.org/cgi-bin/locus.pl?dbid=CAL0000145005
											#	http://www.candidagenome.org/cgi-bin/locus.pl?dbid=CAL0000145117
											#	http://www.candidagenome.org/cgi-bin/locus.pl?dbid=CAL0000144967
	Oxidative Phosphorylation	R02164	succinate + a quinone = fumarate + a quinol	MANUAL	TRUE	FALSE	TRUE	TRUE	#	1.3.5.1	#	http://www.candidagenome.org/cgi-bin/locus.pl?locus=CPAR2_108460
	Oxidative Phosphorylation	R00081	Oxygen + 4 Ferrocytochrome c + 4 H+ <=> 4 Ferricytochrome c + 2 H2O	HOMOLOGY	TRUE	FALSE	TRUE	TRUE	#	7.1.1.9	Incomplete annotation. Reaction existed but no pathway was attributed.
	Oxidative Phosphorylation	R00004	Diphosphate + H2O => 2 Orthophosphate	HOMOLOGY	FALSE	FALSE	FALSE	TRUE	#	3.6.1.1	Incomplete annotation. Reaction existed but no pathway was attributed.
	Inositol phosphate metabolism	R01187	1D-myo-Inositol 3-phosphate + H2O => myo-Inositol + Orthophosphate	KEGG	FALSE	FALSE	FALSE	TRUE	3.1.3.25		#
	Oxidative Phosphorylation	R02162	Ubiquinol-9 + 2 Ferricytochrome c + 1.5 H+ => Ubiquinone-9 + 2 Ferrocytochrome c + 1.5 H+	MANUAL	TRUE	FALSE	TRUE	TRUE	7.1.1.8		#
	Oxidative Phosphorylation	R_ATP synthase	1.0 Orthophosphate (MITO) + 1.0 ADP (MITO) + 3.0 H+ (CYTOP) <=> 1.0 ATP (MITO) + 1.0 H2O (MITO) + 3.0 H+ (MITO)	MANUAL	TRUE	FALSE	TRUE	TRUE	7.1.2.2		#	http://www.candidagenome.org/cgi-bin/locus.pl?dbid=CAL0000153677
	Pyrimidine metabolism	R01868	(S)-Dihydroorotate + Ubiquinone <=> Orotate + Ubiquinol	MANUAL	TRUE	FALSE	TRUE	TRUE	1.3.5.2		Changed general quinone and hydroquinone to ubiquinone and ubiquinol, respectively	http://www.candidagenome.org/cgi-bin/locus.pl?locus=CPAR2_804900
	Alanine, aspartate and glutamate metabolism	R01397	Carbamoyl phosphate + L-Aspartate => Orthophosphate + N-Carbamoyl-L-aspartate	KEGG	FALSE	FALSE	FALSE	TRUE	2.1.3.2		#	Problem: for albicans it’s putative… Find paper
	Drains pathway	R_EX_Biomass	Drain to Biomass	MANUAL	FALSE	FALSE	FALSE	TRUE	#		#	#
	Ubiquinone-9 Biosynthesis	R05000	all-trans-Nonaprenyl diphosphate + 4-Hydroxybenzoate => 4-Hydroxy-3-Nonaprenylbenzoate + Diphosphate	HOMOLOGY	FALSE	TRUE	FALSE	TRUE	2.5.1.39		Specified Ubiquinone 9 in pre existing general reaction
	Ubiquinone-9 Biosynthesis	R08770	4-Hydroxy-3-Nonaprenylbenzoate + Oxygen => 3-Nonaprenyl-4,5-dihydroxybenzoate	KEGG	TRUE	TRUE	FALSE	TRUE	#		#	http://www.candidagenome.org/cgi-bin/locus.pl?locus=CPAR2_108790
											#	https://www.yeastgenome.org/locus/S000003487
	Ubiquinone-9 Biosynthesis	R08771	3-Nonaprenyl-4,5-dihydroxybenzoate + S-Adenosyl-L-methionine => 3-methoxy-4-hydroxy-5-all-trans-nonaprenylbenzoate + S-Adenosyl-L-homocysteine	HOMOLOGY	FALSE	TRUE	FALSE	TRUE	2.1.1.114		#	http://www.candidagenome.org/cgi-bin/locus.pl?dbid=CAL0000150767
	Ubiquinone-9 Biosynthesis	R12658	2-methoxy-6-(all-trans-nonaprenyl)phenol + Oxygen => 2-methoxy-6-all trans-nonaprenyl-1,4-benzoquinone + H2O	MANUAL	FALSE	FALSE	TRUE	TRUE	#		Manually added	#
	Ubiquinone-9 Biosynthesis	R08774	2-methoxy-6-all trans-nonaprenyl-1,4-benzoquinone + S-Adenosyl-L-methionine => 6-methoxy-3-methyl-2-all-trans-nonaprenyl-1,4-benzoquinone + S-Adenosyl-L-homocysteine	HOMOLOGY	TRUE	FALSE	FALSE	TRUE	2.1.1.201		#	http://www.candidagenome.org/cgi-bin/locus.pl?locus=CPAR2_209250
											#	https://www.yeastgenome.org/locus/S000004578
	Ubiquinone-9 Biosynthesis	R12067	6-methoxy-3-methyl-2-all-trans-nonaprenyl-1,4-benzoquinone + Reduced acceptor + Oxygen => 3-Demethylubiquinone-9 + Acceptor + H2O	MANUAL	FALSE	FALSE	FALSE	TRUE	1.14.99.60		Manually added	http://www.candidagenome.org/cgi-bin/locus.pl?locus=CPAR2_303330
	Ubiquinone-9 Biosynthesis	R12657	S-Adenosyl-L-methionine + 3-Demethylubiquinone-9 => S-Adenosyl-L-homocysteine + Ubiquinone-9	MANUAL	FALSE	FALSE	FALSE	TRUE	2.1.1.64		Manually added	#
	Ubiquinone-9 Biosynthesis	R08772	3-Nonaprenyl-4-hydroxy-5-methoxybenzoate => 2-methoxy-6-(all-trans-nonaprenyl)phenol + CO2	MANUAL	FALSE	FALSE	FALSE	TRUE	4.1.1.-		#	#
	Biosynthesis of secondary metabolites	R09250	Geranyl diphosphate + 7 Isopentenyl diphosphate <=> all-trans-Nonaprenyl diphosphate + 7 Diphosphate	MANUAL	TRUE	FALSE	TRUE	TRUE	2.5.1.84		#	#
	Biosynthesis of secondary metabolites	R01302	Chorismate => 4-Hydroxybenzoate + Pyruvate	KEGG	FALSE	FALSE	FALSE	TRUE	4.1.3.40		#	https://pathway.yeastgenome.org/YEAST/NEW-IMAGE?type=REACTION&object=CHORPYRLY-RXN
	Metabolic pathways	R01313	Phosphatidylcholine + H2O <=> 1-Acyl-sn-glycero-3-phosphocholine + Fatty acid	HOMOLOGY	TRUE	TRUE	TRUE	TRUE	#	#	Changed to general reaction, previously R01317
	Linoleic acid metabolism	R07064	Phosphatidylcholine + H2O <=> 1-Acyl-sn-glycero-3-phosphocholine + Linoleate	HOMOLOGY	TRUE	TRUE	TRUE	FALSE	#	#	Removed, pathway not present in yeast via kegg. Also, general reaction added as R01313
		R00388	Acyl-CoA + Oxygen <=> trans-2,3-Dehydroacyl-CoA + Hydrogen peroxide	HOMOLOGY	TRUE	TRUE	TRUE	FALSE	#	#	Removed due to no pathway association and being a general reaction with specific reactions a,ready in model
	Fatty acid degradation	R04121	[Reduced NADPH---hemoprotein reductase] + Fatty acid + Oxygen <=> alpha-Hydroxy fatty acid + [Oxidized NADPH---hemoprotein reductase] + H2O	HOMOLOGY	TRUE	TRUE	TRUE	FALSE	#	#	Removed. Unbalanced general reaction. Already existing specific reactions.
	Drains pathway	R_EX_Histidine_Residue_C5H8NO4	Draint o Histidine Residue C5H8NO4	MANUAL	#	#	TRUE	TRUE	#	#	Manually added to support R10686 balancing
	Transporters pathway	T_HIstidine_Residue	Transport Histidine Residue	MANUAL	#	#	TRUE	TRUE	#	#	Manually added to support R10686 balancing
	Drains pathway	R_EX_Pyridoxal_Phosphate_Residue_C3H4O3	Drain to Pyridoxal Phosphate Residue C3H4O3	MANUAL	#	#	TRUE	TRUE	#	#	Manually added to support R10686 balancing
	Transporters pathway	T_Pyridoxal_Phosphate_Residue	Transport Pyridoxal Phosphate Residue	MANUAL	#	#	TRUE	TRUE	#	#	Manually added to support R10686 balancing
	Fatty acid biosynthesis	R02768	Acyl-[acyl-carrier protein] + Malonyl-[acyl-carrier protein] <=> 3-Oxoacyl-[acyl-carrier protein] + CO2 + Acyl-carrier protein	HOMOLOGY	TRUE	TRUE	TRUE	FALSE	#	#	Removed. Unbalanced general reaction with specific reactions already in model
		R09380	Acyl-[acyl-carrier protein] + sn-Glycerol 3-phosphate <=> 1-Acyl-sn-glycerol 3-phosphate + Acyl-carrier protein	HOMOLOGY	TRUE	TRUE	TRUE	FALSE	#	#	Removed. Unbalanced general reaction with specific reactions already in model
		R09381	Acyl-[acyl-carrier protein] + 1-Acyl-sn-glycerol 3-phosphate <=> Acyl-carrier protein + Phosphatidate	HOMOLOGY	TRUE	TRUE	TRUE	FALSE	#	#	Removed. Unbalanced general reaction with specific reactions already in model
	Drains pathway	R_EX_C00288_HCO3-_HCO3	Drain to C00288_HCO3-_HCO3	DRAINS	FALSE	TRUE	FALSE	FALSE	#	#	#
	Drains pathway	R_EX_C06254_Lysophospholipid_C4H7O7PR2	Drain to C06254_Lysophospholipid_C4H7O7PR2	DRAINS	FALSE	TRUE	FALSE	FALSE	#	#	#
	Drains pathway	R_EX_Fatty acid	Drain to Fatty acid	DRAINS	FALSE	TRUE	FALSE	TRUE	#	#	Long chain to fatty
	Biosynthesis of antibiotics	R01221	Glycine + Tetrahydrofolate + NAD+ <=> 5,10-Methylenetetrahydrofolate + Ammonia + CO2 + NADH + H+	HOMOLOGY	TRUE	TRUE	TRUE	FALSE	#	#	Removed
	Glycine, serine and threonine metabolism	R03425	Glycine + Lipoylprotein => [Protein]-S8-aminomethyldihydrolipoyllysine + CO2	HOMOLOGY	FALSE	TRUE	FALSE	FALSE	#	#	Removed
	Biomass Pathway	R_Phospholipid		MANUAL	FALSE	TRUE	FALSE	FALSE	#	#	Removed
	Drains pathway	R_Ex_Drain_C00089_Sucrose	Drain to C00089_Sucrose	MANUAL	FALSE	FALSE	FALSE	TRUE	#	#	Drain
	Drains pathway	R_EX_Drain_C00243_Lactose	Drain to C00243_Lactose	MANUAL	FALSE	FALSE	FALSE	TRUE	#	#	Drain
	Drains pathway	R_EX_Drain_C01697_Galactitol	Drain to C01697_Galactitol	MANUAL	FALSE	FALSE	FALSE	TRUE	#	#	Drain
	Drains pathway	R_EX_Drain_C01083_Trehalose	Drain to C01083_Trehalose	MANUAL	FALSE	FALSE	FALSE	TRUE	#	#	Drain
	Drains pathway	R_EX_Drain_C00492_Raffinose	Drain to C00492_Raffinose	MANUAL	FALSE	FALSE	FALSE	TRUE	#	#	Drain
	Drains pathway	R_EX_Drain_C00185_Cellobiose	Drain to C00185_Cellobiose	MANUAL	FALSE	FALSE	FALSE	TRUE	#	#	Drain
	Drains pathway	R_EX_C00797_Ethylamine	Drain to C00797_Ethylamine	DRAINS	FALSE	FALSE	FALSE	TRUE	#	#	Drain
	Drains pathway	R_EX_C00525_D-Tryptophan	Drain to C00525_D-Tryptophan	DRAINS	FALSE	FALSE	FALSE	TRUE	#	#	Drain
	Drains pathway	R_EX_C01672_Cadaverine	Drain to C01672_Cadaverine	DRAINS	FALSE	FALSE	FALSE	TRUE	#	#	Drain
	Drains pathway	R_EX_C00469_Ethanol	Drain to C00469_Ethanol	DRAINS	FALSE	FALSE	FALSE	TRUE	#	#	Drain
	Drains pathway	R_EX_C00132_Methanol	Drain to C00132_Methanol	DRAINS	FALSE	FALSE	FALSE	TRUE	#	#	Drain
	Drains pathway	R_EX_C03323_Inulin	Drain to C03323_Inulin	DRAINS	FALSE	FALSE	FALSE	TRUE	#	#	Drain
	Drains pathway	R_EX_C00474_Ribitol	Drain to C00474_Ribitol	DRAINS	FALSE	FALSE	FALSE	TRUE	#	#	Drain
	Drains pathway	R_EX_C00392_Mannitol	Drain to C00392_Mannitol	DRAINS	FALSE	FALSE	FALSE	TRUE	#	#	Drain
	Drains pathway	R_EX_C00259_L-Arabinose	Drain to C00259_L-Arabinose	DRAINS	FALSE	FALSE	FALSE	TRUE	#	#	Drain
	Drains pathway	R_EX_C00503_Erythrol	Drain to C00503_Erythrol	DRAINS	FALSE	FALSE	FALSE	TRUE	#	#	Drain
	Drains pathway	R_EX_C06186_Arbutin	Drain to C06186_Arbutin	DRAINS	FALSE	FALSE	FALSE	TRUE	#	#	Drain
	Drains pathway	R_EX_C01451_Salicin	Drain to C01451_Salicin	DRAINS	FALSE	FALSE	FALSE	TRUE	#	#	Drain
	Drains pathway	R_EX_C00751_Squalene_C30H50	Drain to C00751_Squalene_C30H50	extracellular	TRUE	TRUE	TRUE	FALSE			Removed to force model’s production
	Metabolic pathways	R02100	dUTP + H2O => dUMP + Diphosphate	cytoplasmic	FALSE	TRUE	FALSE	TRUE	Mito	Cyto	Based on path presented in ref 1. momentary change holding for literature refference.	https://pathway.yeastgenome.org/YEAST/NEW-IMAGE?object=YEAST-DE-NOVO-PYRMID-DNT
	Aminoacyl-tRNA biosynthesis	R03646	ATP + L-Arginine + tRNA(Arg) <=> AMP + Diphosphate + L-Arginyl-tRNA(Arg)	cytoplasmic	TRUE	TRUE	TRUE	TRUE	Mito	Cyto	Mit to Cyt from EC base Research	https://www.uniprot.org/uniprot/A0A0W0CBR2#subcellular_location
	Histidine metabolism	R01071	1-(5-Phospho-D-ribosyl)-ATP + Diphosphate => ATP + 5-Phospho-alpha-D-ribose 1-diphosphate	cytoplasmic	#	#	FALSE	TRUE	Pero	Cyto	All reactions were annotated as cyto. Only reaction not in cyto. Only checked this enzyme via the ec.	https://www.uniprot.org/uniprot/C4YS40#subcellular_location
	Glycine, serine and threonine metabolism	R01771	ATP + L-Homoserine <=> ADP + O-Phospho-L-homoserine	cytoplasmic	#	#	TRUE	TRUE	Extra	Cyto	no metabolism occurs outside the cell…
	Transporters pathway	TR_Threonine_Cyt_Mit	L-Threonine (cyto) <=> L-Threonine (Mit)	plasma_membrane	#	#	TRUE	TRUE	#	#	Refferenced break from cyto to mit via mapped pathway observation. Standby for specific transporter protein.
	Aminoacyl-tRNA biosynthesis	R03663	ATP + L-Threonine + tRNA(Thr) <=> AMP + Diphosphate + L-Threonyl-tRNA(Thr)	peroxisome			TRUE	TRUE	Pero		Incorrect subcellular location. Did not remove due to automatically annotated duplicate with correct location (mito in S. cerevisiae)	https://www.uniprot.org/uniprot/P07236#subcellular_location
	Pantothenate and CoA biosynthesis	R02473	ATP + (R)-Pantoate + beta-Alanine => AMP + Diphosphate + Pantothenate	cytoplasmic	#	#	FALSE	TRUE	Mito	cyto	#	https://www.uniprot.org/uniprot/P40459#subcellular_location
		R02016_Cyto	Thioredoxin + NADP+ <=> Thioredoxin disulfide + NADPH + H+	cytoplasmic	#	#	TRUE	TRUE	#	#	Duplicated. Uniprot entry references both mito and cyto subcellular location.	https://www.uniprot.org/uniprot/P29509#subcellular_location
	Transporters pathway	T_H2O_c00001_MitoCyto	H2O (Cyto) <=> H2O (Mito)	plasma_membrane	#	#	TRUE	TRUE	#	#	Added to allow mitochondrial metabolism.
	Transporters pathway	T_O2_c00007_MitoCyto	O2 (Cyto) <=> O2 (Mito)	plasma_membrane	#	#	TRUE	TRUE	#	#	Added to allow mitochondrial metabolism.
	Transporters pathway	T_CO2_C00011_MitoCyto	CO2 (Cyto) <=> CO2 (Mito)	plasma_membrane	#	#	TRUE	TRUE	#	#	Added to allow mitochondrial metabolism.
	Transporters pathway	T_MitoCyto_C00141_3-Methyl-2-oxobutanoic acid	1.0 3-Methyl-2-oxobutanoic acid (Mito) <=> 1.0 3-Methyl-2-oxobutanoic acid (cyto)	plasma_membrane	#	#	TRUE	TRUE	#	#	#
									#	#	Duplicated. Uniprot entry references both mito and cyto subcellular location.	https://www.uniprot.org/uniprot/Q08686#subcellular_location
	Transporters pathway	T_CoA_c00010_CytoPero	1.0 CoA (Cyto) <=> 1.0 CoA (Pero)	plasma_membrane	#	#	TRUE	TRUE	#	#	Pxa1p–Pxa2p transporters (?)	Plett et al.2020
	Transporters pathway	T_Octadecanoic_Acid_c01530_PeroCyto	1.0 Octadecanoic acid (Pero) <=> 1.0 Octadecanoic acid (Cyto)	plasma_membrane			TRUE	TRUE	#	#	#
	Transporters pathway	T_Stearoyl_CoA_c00412_CytoPero	Stearoyl-CoA (Cyto) <=> Stearoyl-CoA (Pero)	plasma_membrane	#	#	TRUE	TRUE	#	#	Pxa1p–Pxa2p transporters (?)	Plett et al.2020
	Transporters pathway	T_CoA_c00010_PeroCyto	CoA (Pero) <=> CoA (Cyto)	plasma_membrane	#	#	TRUE	TRUE	#	#	#
	Transporters pathway	T_H2O_c00001_PeroCyto	H2O (Pero) <=> H2O (Cyto)	plasma_membrane	#	#	TRUE	TRUE	#	#	#
	Transporters pathway	T_CO2_c00011_PeroCyto	CO2 (Pero) <=> CO2 (Cyto)	plasma_membrane	#	#	TRUE	TRUE	#	#	#
	Transporters pathway	T_O2_c00007_PeroCyto	O2 (Pero) <=> O2 (Cyto)	plasma_membrane	#	#	TRUE	TRUE	#	#	#
	Transporters pathway	T_(9Z,12Z,15Z)-Octadecatrienoyl-CoA_c16162_CytoPero	(9Z,12Z,15Z)-Octadecatrienoyl-CoA (Cyto) <=> (9Z,12Z,15Z)-Octadecatrienoyl-CoA (Pero)	plasma_membrane	#	#	TRUE	TRUE	#	#	Pxa1p–Pxa2p transporters (?)	Plett et al.2020
	Transporters pathway	T_(9Z,12Z,15Z)-Octadecatrienoic acid_c06427_PeroCyto	(9Z,12Z,15Z)-Octadecatrienoic acid (Pero) <=> (9Z,12Z,15Z)-Octadecatrienoic acid (Cyto)	plasma_membrane	#	#	TRUE	TRUE	#	#	#
	Transporters pathway	T_Oleoyl-CoA_c00510_CytoPero	Oleoyl-CoA (Cyto) <=> Oleoyl-CoA (Pero)	plasma_membrane	#	#	TRUE	TRUE	#	#	Pxa1p–Pxa2p transporters (?)	Plett et al.2020
	Transporters pathway	T_(9Z)-Octadecanoic acid_c00712_PeroCyto	1.0 (9Z)-Octadecanoic acid (Pero) <=> 1.0 (9Z)-Octadecanoic acid (Cyto)	plasma_membrane	#	#	TRUE	TRUE	#	#	#
	Transporters pathway	T_Linoleoyl-CoA_c02050_CytoPero	Linoleoyl-CoA (Cyto) <=> Linoleoyl-CoA (Pero)	plasma_membrane	#	#	TRUE	TRUE	#	#	Pxa1p–Pxa2p transporters (?)	Plett et al.2020
	Transporters pathway	T_Linoleate_c01595_PeroCyto	Linoleate (Pero) <=> Linoleate (Cyto)	plasma_membrane	#	#	TRUE	TRUE	#	#	#
	Glycerophospholipid metabolism	R01801	CDP-diacylglycerol + sn-Glycerol 3-phosphate <=> CMP + Phosphatidylglycerophosphate	mitochondria	#	#	TRUE	TRUE	Pero	Mito/Cyto	In truth Mito/Endoplasmic reticulum. Given theres no endoplasmic in the model it is replaced by cytoplasmic	https://www.uniprot.org/uniprot/P25578#subcellular_location https://reader.elsevier.com/reader/sd/pii/S0021925818462059?token=DCEA39FA5E7E0170316BC4FA5141ADAF7EC804A838071C67887BC3BBB9DFC44148CF37B2FBE016D664299BBB1FAC40E0&originRegion=eu-west-1&originCreation=20210407184241
	Aminoacyl-tRNA biosynthesis	R03663_Cyto	ATP + L-Threonine + tRNA(Thr) <=> AMP + Diphosphate + L-Threonyl-tRNA(Thr)	cytoplasmic	#	#	TRUE	TRUE	#	#	Duplicated. Two uniprot entries either for mitochondrial and cytoplasmic	https://www.uniprot.org/uniprot/P07236#subcellular_location https://www.uniprot.org/uniprot/B5VKM3#subcellular_location
	Arginine and proline metabolism	R03314	L-Glutamate 5-semialdehyde => (S)-1-Pyrroline-5-carboxylate + H2O	cytoplasmic	FALSE	FALSE	FALSE	TRUE	#	#	Spontaneous reaction(?) no ref required.
	Transporters pathway	T_L-Glutamate_c00025_CytoMito	l-Glutamate (Cyto) <=> L-Glutamate (Mito)	plasma_membrane	FALSE	FALSE	TRUE	TRUE	#	#	transporter and gene association from Scerevisiae model. CGD entry for gene association shown.	Scerevisiae iMM904 reaction R_GLUt7 http://www.candidagenome.org/cgi-bin/locus.pl?locus=orf19.4966
	Arginine and proline metabolism	R00707_Cyto	(S)-1-Pyrroline-5-carboxylate + NAD+ + 2 H2O <=> L-Glutamate + NADH + H+	cytoplasmic	#	#	TRUE	TRUE	Mito	Cyto	Duplicate. Scerevisiae iMM904 has both mito and cyto, G5SADrm and G5SADr, respectively	Scerevisiae iMM904
	Transporters pathway	T_threonine_c00188_CytoMito	1.0 L-Threonine (cyto) + 1.0 H+ (Cyto) <=> 1.0 H+ (Mito) + 1.0 L-Threonine (Mito)	plasma_membrane	FALSE	FALSE	TRUE	TRUE	#	#	Mitochondrial Threonine Proton Symporter.	Scerevisiae iND750 R_THRT2m
	Valine, leucine and isoleucine biosynthesis	R00996_Mito	L-Threonine => 2-Oxobutanoate + Ammonia	mitochondria	#	#	FALSE	TRUE	#	#	Duplcate Mito/Cyto THDR-Lm	Scerevisiae iMM904 THDR-Lm
	Transporters pathway	T_Pyruvate_c00022_CytoMito	1.0 Pyruvate (Cyto) + 1.0 H+ (Cyto) <=> 1.0 Pyruvate (Mito) + 1.0 H+ (Mito)	plasma_membrane	FALSE	FALSE	TRUE	TRUE	#	#	Added to support mitochondrial R08648	Scerevisiae iMM904 R_PYRt2m
	Transporters pathway	T_Isoleucine_c00407_MitoCyto	1.0 isoleucine (Mito ) <=> 1.0 isoleucine (Cyto)	plasma_membrane	FALSE	FALSE	TRUE	TRUE	#	#	#	Scerevisiae iMM904 R_ILEtmi
	Transporters pathway	T_2-oxoglutarate_c00026_MitoCyto	1.0 2-oxoglutarate (Mito ) <=> 1.0 2-oxoglutarate (Cyto)	plasma_membrane	FALSE	FALSE	TRUE	TRUE	#	#	Modified R_OXO2Ctm from Scerevisiae 2007	Scerevisiae iMM904 R_OXO2Ctm
	Transporters pathway	T_L-Valine_c00183_MitoCyto	1.0 L-Threonine (Mito) + 1.0 H+ (Mito) <=> 1.0 H+ (Cyto) + 1.0 L-Threonine (Cyto)	plasma_membrane	FALSE	FALSE	TRUE	TRUE	#	#	#	Scerevisiae iMM904 R_VALt2m
	Valine, leucine and isoleucine biosynthesis	R05068_Mito	(R)-2,3-Dihydroxy-3-methylpentanoate + NADP+ <=> (R)-3-Hydroxy-3-methyl-2-oxopentanoate + NADPH + H+	mitochondria	#	#	TRUE	TRUE	Cyto	Mito/Cyto	#	Scerevisiae iMM904 R_KARA2im
	Transporters pathway	T_2-oxobutanoate_c00109_MitoCyto	2-Oxobutanoate (Mito) <=> 2-Oxobutanoate (Cyto)	plasma_membrane	FALSE	FALSE	TRUE	TRUE	#	#	#	Scerevisiae iMM904 R_2OBUTtm
	Transporters pathway	T_S-Adenosyl-L-Methionine_c00019_CytoMito	S-Adenosyl-L-Methionine (Cyto) <=> S-Adenosyl-L-Methionine (Mito)	plasma_membrane	FALSE	FALSE	TRUE	TRUE			Gene association positive	Scerevisiae iMM904 R_AMETtm http://www.candidagenome.org/cgi-bin/locus.pl?locus=CPAR2_702410
	Ubiquinone-9 Biosynthesis	R08771	3-Nonaprenyl-4,5-dihydroxybenzoate + S-Adenosyl-L-methionine => 3-methoxy-4-hydroxy-5-all-trans-nonaprenylbenzoate + S-Adenosyl-L-homocysteine	cytoplasmic	#	#	FALSE	TRUE	Mito	Cyto	Mitochondrial inner membrane substituted by cytoplasmic, since theres not intermembrane compartment	https://www.uniprot.org/uniprot/P27680#subcellular_location
	Ubiquinone-9 Biosynthesis	R12657	S-Adenosyl-L-methionine + 3-Demethylubiquinone-9 => S-Adenosyl-L-homocysteine + Ubiquinone-9	cytoplasmic	#	#	FALSE	TRUE	Mito	Cyto	Mitochondrial inner membrane substituted by cytoplasmic, since theres not intermembrane compartment	https://www.uniprot.org/uniprot/P27680#subcellular_location
	Terpenoid backbone biosynthesis	R01121	ATP + (R)-5-Diphosphomevalonate => ADP + Orthophosphate + Isopentenyl diphosphate + CO2	cytoplasmic	#	#	FALSE	TRUE	#	#	#	https://www.uniprot.org/uniprot/P32377#subcellular_location
	Transporters pathway	T_S-Adenosyl-L-Homocysteine_c00021_MitoCyto	S-Adenosyl-L-Homocysteine (Mito) <=> S-Adenosyl-L-Homocysteine (Cyto)	plasma_membrane	#	#	TRUE	TRUE	#	#	#	Scerevisiae iMM904 R_AMETtm
	Transporters pathway	T_NADP+_c00006_MitoCyto	NADP+ (Cyto) <=> NADP+ (Mito)	plasma_membrane	#	#	TRUE	TRUE	#	#	Added to allow mitochondrial metabolism.
	Transporters pathway	T_NADPh_c00005_MitoCyto	NADPH (Cyto) <=> NADPH (Mito)	plasma_membrane	#	#	TRUE	TRUE	#	#	Added to allow mitochondrial metabolism.
	Transporters pathway	T_all-trans-Nonaprenyl diphosphate_c04145_MitoCyto	all-trans-Nonaprenyl diphosphate (Cyto) <=> all-trans-Nonaprenyl diphosphate (Mito)	plasma_membrane	#	#	TRUE	TRUE	#	#	#
	Transporters pathway	T_Chorismate_c00251_MitoCyto	Chorismate (Cyto) <=> Chorsimate (Mito)	plasma_membrane	#	#	TRUE	TRUE	#	#	#
	Sulfur metabolism	R00509	ATP + Adenylyl sulfate <=> ADP + 3'-Phosphoadenylyl sulfate	cytoplasmic	#	#	TRUE	TRUE	Mito	Cyto	#	https://www.uniprot.org/uniprot/Q02196#subcellular_location
	Glutathione metabolism	R00267_Cyto	Isocitrate + NADP+ <=> 2-Oxoglutarate + CO2 + NADPH + H+	cytoplasmic	#	#	TRUE	TRUE	Cyto		Replicate. Present in pero, mito and cyto	https://www.uniprot.org/uniprot/P53982#subcellular_location
	Tryptophan metabolism	R01960	L-Kynurenine + Oxygen + NADPH + H+ => 3-Hydroxy-L-kynurenine + NADP+ + H2O	cytoplasmic	#	#	FALSE	TRUE	Extra	Cyto	no metabolism outside the cell
	Biosynthesis of secondary metabolites	R00650	S-Adenosyl-L-methionine + L-Homocysteine => S-Adenosyl-L-homocysteine + L-Methionine	cytoplasmic	FALSE	FALSE	FALSE	TRUE	#	#	Pending refference. No ortholog entry on CGD. Entry for C. albicvans states “putative”
	Transporters pathway	T_H3PO4_c00009_MitoCyto	H3PO4 (Cyto) <=> H3PO4 (Mito)	plasma_membrane	FALSE	FALSE	TRUE	TRUE	#	#	#	Scerevisiae iMM904 R_PIt2m
	Transporters pathway	T_Succinate_Fumarate_Antiporter	Succinate (Cyto) + Fumarate (Mito) <=> Succinate (Mito) + Fumarate (Cyto)	plasma_membrane	FALSE	FALSE	TRUE	TRUE	#	#	#	Scerevisiae iMM904 R_SUCFUMtm
	Citrate cycle (TCA cycle)	R00709	Isocitrate + NAD+ => 2-Oxoglutarate + CO2 + NADH + H+	mitochondria	FALSE	FALSE	FALSE	TRUE	Cyto	Mito	#	https://www.uniprot.org/uniprot/P28834#subcellular_location
	Citrate cycle (TCA cycle)	R_2-oxoglutarate Dehydro Complex	2-oxoglutarate + CoA + NAD+ => Succinyl-CoA + CO2 + NADH	mitochondria	FALSE	FALSE	FALSE	TRUE	#	#	Chimeric reaction summarizing three reactions from 2-oxoglutratare dehydrogenase complex	https://biocyc.org/META/NEW-IMAGE?type=REACTION-IN-PATHWAY&object=2OXOGLUTARATEDEH-RXN
	Transporters pathway	T_Citrate_Isocitrate_Antiporter	1.0 Isocitrate (Mito) + Citrate (Cyto) <=> Isocitrate (Cyto) + Citrate (Mito)	plasma_membrane	FALSE	FALSE	TRUE	TRUE	#	#	#	Scerevisiae iMM904 R_CITtcm
	Transporters pathway	T_Oxaloacetate_c00036_CytoMito	Oxaloacetate (Cyto) + H+ (Cyto) <=> Oxaloacetate (Mito) + H+ (Mito)	plasma_membrane	FALSE	FALSE	TRUE	TRUE	#	#	Created to indirectly support isocitrate mitochondrial entry (oxaloacetate antiporter with malate. Malate mitochondrial entry supports citrate entry. Citrate supports isocitrate entry)	Scerevisiae iMM904 R_OAAt2m
	Transporters pathway	T_Malate_c00149_CytoMito	Oxaloacetate (Mito) + Malate (Cyto) <=> Oxaloacetate (Cyto) + Malate (Mito)	plasma_membrane	FALSE	FALSE	TRUE	TRUE	#	#	Created to indirectly support isocitrate mitochondrial entry (oxaloacetate antiporter with malate. Malate mitochondrial entry supports citrate entry. Citrate supports isocitrate entry)	Scerevisiae iMM904 R_MALOAAtp
	Transporters pathway	T_Citrate_c00149_CytoMito	Citrate (Cyto) + Malate (Mito) <=> Citrate (Mito) + Malate (Cyto)	plasma_membrane	FALSE	FALSE	TRUE	TRUE	#	#	Created to indirectly support isocitrate mitochondrial entry (oxaloacetate antiporter with malate. Malate mitochondrial entry supports citrate entry. Citrate supports isocitrate entry)	Scerevisiae iMM904 R_CITtam
	Transporters pathway	T_Isocitrate_c00311_CytoMito	Citrate (Mito) + Isocitrate (Cyto) <=> Citrate (Cyto) + Isocitrate (Mito)	plasma_membrane	FALSE	FALSE	TRUE	TRUE	#	#	Created to indirectly support isocitrate mitochondrial entry (oxaloacetate antiporter with malate. Malate mitochondrial entry supports citrate entry. Citrate supports isocitrate entry)	Scerevisiae iMM904 R_CITtcm
	Transporters pathway	T_Pi_c00009_CytoMito	Pi (Cyto) + Malate (Mito) <=> Pi (Mito) + Malate (Cyto)	plasma_membrane	FALSE	FALSE	TRUE	TRUE	#	#	Created to support succinate mitochondrial export. Malate antirpoter for pi. Pi antiporter for succinate. Succinate antiporter for fumarate.	Scerevisiae iMM904 R_MALtm
	Transporters pathway	T_Succinate_c00042_CytoMito	Pi (Mito) + Succinate (Cyto) <=> Pi (Cyto) + Malate (Mito)	plasma_membrane	FALSE	FALSE	TRUE	TRUE	#	#	Created to support succinate mitochondrial export. Malate antirpoter for pi. Pi antiporter for succinate. Succinate antiporter for fumarate.	Scerevisiae iMM904 R_SUCCtm
	Transporters pathway	T_Fumarate_c00122_MitoCyto	Fumarate (Cyto) + Succinate (Mito) <=> Fumarate (Mito) +Succinate (Cyto)	plasma_membrane	FALSE	FALSE	TRUE	TRUE	#	#	Created to support succinate mitochondrial export. Malate antirpoter for pi. Pi antiporter for succinate. Succinate antiporter for fumarate.	Scerevisiae iMM904 R_SUCFUMtm
	Transporters pathway	T_CoA_c00010_CytoMito	CoA (Cyto) => CoA (Mito)	plasma_membrane	FALSE	FALSE	FALSE	TRUE	#	#	#	Scerevisiae iMM904 R_COAtim
	Citrate cycle (TCA cycle)	R01325	Citrate <=> cis-Aconitate + H2O	mitochondria	#	#	TRUE	TRUE	Cyto	Mito	#	Scerevisiae iMM904
	Citrate cycle (TCA cycle)	R01900	Isocitrate <=> cis-Aconitate + H2O	mitochondria	#	#	TRUE	TRUE	Cyto	Mito	#	Scerevisiae iMM904
	Transporters pathway	T_ATP_ADP_Mito_Antiporter	ADP (Cyto) + ATP (Mito) + H+ (Cyto) => ATP (Cyto) + ADP (Mito) + H+ (Mito)	plasma_membrane	FALSE	FALSE	FALSE	TRUE	#	#	#	Scerevisiae iMM904 R_ATPtm_H
	Transporters pathway	TO1000009_Pi_c00009_CytoMito	1.0 Orthophosphate (Cyto) + 1.0 H+ (Cyto) => 1.0 H+ (Mito) + 1.0 Orthophosphate (Mito)	mitochondria	FALSE	FALSE	FALSE	TRUE	#	#	#	Scerevisiae iMM904 R_Pit2m
	Transporters pathway	T_Choline_c00114_ExtrCyto	Choline (extr) <=> Choline (cyto)	plasma_membrane	FALSE	FALSE	TRUE	TRUE	#	#	#	http://www.candidagenome.org/cgi-bin/locus.pl?locus=CPAR2_213230
	Transporters pathway	T_Valine_c00183_ExtrCyto	Valine (extr) <=> Valine (cyto)	plasma_membrane	FALSE	FALSE	TRUE	TRUE	#	#	#	kim et al. 2006 Amino acids mediate colony and cell differentiation in the fungal pathogen Candida parapsilosis
	Transporters pathway	T_Isoleucine_c00407_ExtrCyto	Isoleucine (extr) <=> Isoleucine (cyto)	plasma_membrane	FALSE	FALSE	TRUE	TRUE	#	#	#	kim et al. 2006 Amino acids mediate colony and cell differentiation in the fungal pathogen Candida parapsilosis
	Transporters pathway	T_Glutamine_c00064_ExtrCyto	Glutamine (extr) <=> Glutamine (cyto)	plasma_membrane	FALSE	FALSE	TRUE	TRUE	#	#	#	kim et al. 2006 Amino acids mediate colony and cell differentiation in the fungal pathogen Candida parapsilosis
	Transporters pathway	T_Phenylalanine_c00079_ExtrCyto	Phenylalanine (extr) <=> Phenylalanine (cyto)	plasma_membrane	FALSE	FALSE	TRUE	TRUE	#	#	#	kim et al. 2006 Amino acids mediate colony and cell differentiation in the fungal pathogen Candida parapsilosis
	Transporters pathway	T_Proline_c00148_ExtrCyto	Proline (extr) <=> Proline (cyto)	plasma_membrane	FALSE	FALSE	TRUE	TRUE	#	#	#	kim et al. 2006 Amino acids mediate colony and cell differentiation in the fungal pathogen Candida parapsilosis
	Transporters pathway	T_Tyrosine_c00082_ExtrCyto	Tyrosine (extr) <=> Tyrosine (cyto)	plasma_membrane	FALSE	FALSE	TRUE	TRUE	#	#	#	kim et al. 2006 Amino acids mediate colony and cell differentiation in the fungal pathogen Candida parapsilosis
	Transporters pathway	T_Leucine_c00123_ExtrCyto	Leucine (extr) <=> Leucine (cyto)	plasma_membrane	FALSE	FALSE	TRUE	TRUE	#	#	#	kim et al. 2006 Amino acids mediate colony and cell differentiation in the fungal pathogen Candida parapsilosis
	Transporters pathway	T_Ethanol_c00469	Ethanol (extr) <=> Ethanol (cyto)	plasma_membrane	FALSE	FALSE	TRUE	TRUE	#	#	#	in vivo ability to use as reference
	Transporters pathway	T_Cellobiose_C00185_Extr_Cyto	Cellobiose (extr) => Cellobiose (cyto)	plasma_membrane	FALSE	FALSE	TRUE	TRUE	#	#	#	in vivo ability to use as reference
	Amino sugar and nucleotide sugar metabolism	R00765	D-Glucosamine 6-phosphate + H2O <=> D-Fructose 6-phosphate + Ammonia	cytoplasmic	FALSE	TRUE	FALSE	FALSE	#	#	#
	Starch and sucrose metabolism	R02778	alpha,alpha'-Trehalose 6-phosphate + H2O => alpha,alpha-Trehalose + Orthophosphate	cytoplasmic	FALSE	FALSE	FALSE	TRUE	#	#	Manually added	http://www.candidagenome.org/cgi-bin/locus.pl?locus=CPAR2_108720
	Drains pathway	R_EX_C06892_5-keto-D-gluconic acid	Drain to C06892_5-keto-D-gluconic acid	extracellular	FALSE	FALSE	FALSE	TRUE	#	#	Drain
	Transporters pathway	T_alpha,alpha-Trehalose	alpha,alpha-Trehalose (extr) => alpha,alpha-Trehalose (cyto)	plasma_membrane	FALSE	FALSE	FALSE	TRUE	#	#	Transporter
	Starch and sucrose metabolism	R05196	Amylose + n D-Glucose <=> n Maltose	cytoplasmic	TRUE	TRUE	TRUE	FALSE	#	#	Imcomplete EC number
	Transporters pathway	T_Cellobiose_C00185_Extr_Cyto	Cellobiose (extr) => Cellobiose (cyto)	plasma_membrane	FALSE	TRUE	FALSE	FALSE	#	#	Removido, Não possuem enzimas para degradar a celulose	https://www.frontiersin.org/articles/10.3389/fmicb.2016.00241/full
		R02359	Urethane + H2O <=> Ethanol + CO2 + Ammonia	cytoplasmic	TRUE	FALSE	TRUE	TRUE	#	#	Manually added	https://www.sciencedirect.com/science/article/abs/pii/S1389172320301699?via%3Dihub
		R01853	H2O + Oxygen + Ethylamine <=> Ammonia + Hydrogen peroxide + Acetaldehyde	cytoplasmic	TRUE	FALSE	TRUE	TRUE	#	#	Merlin lacks reaction in database, created	https://www.microbiologyresearch.org/content/journal/micro/10.1099/00221287-129-10-3157?crawler=true
	Transporters pathway	T_Ammonia_c00014_CytoPero	Ammonia (cyto) <=> Ammonia (pero)	peroxisome	TRUE	FALSE	TRUE	TRUE	#	#	Transporter
	Transporters pathway	T_Hydrogen peroxide	Hydrogen peroxide (cyto) <=> Hydrogen peroxide (pero)	peroxisome	TRUE	FALSE	TRUE	TRUE	#	#	Transporter
	Arginine biosynthesis	R00774	ATP + Urea + HCO3- => ADP + Orthophosphate + Urea-1-carboxylate	cytoplasmic	FALSE	FALSE	FALSE	TRUE	#	#	Incomplete Annotation	https://www.ncbi.nlm.nih.gov/pmc/articles/PMC3069533/
	Arginine biosynthesis	R00005	Urea-1-carboxylate + H2O => 2 CO2 + 2 Ammonia	cytoplasmic	FALSE	FALSE	FALSE	TRUE	#	#	Incomplete Annotation
		R03894	(S)-3-Methyl-2-oxopentanoic acid <=> 2-Methylbutanal + CO2	cytoplasmic	TRUE	FALSE	TRUE	TRUE	#	#	Incomplete Annotation	http://www.candidagenome.org/cgi-bin/locus.pl?locus=CPAR2_501020
	Transporters pathway	T_(S)-3-Methyl-2-oxopentanoic acid	(S)-3-Methyl-2-oxopentanoic acid (mito) => (S)-3-Methyl-2-oxopentanoic acid (cyto)	mitochondria	FALSE	FALSE	FALSE	TRUE	#	#	Transporter
	Transporters pathway	T_2-Methylbutanal	2-Methylbutanal (cyto) => 2-Methylbutanal (extr)	plasma_membrane	FALSE	FALSE	FALSE	TRUE	#	#	Transporter	https://www.frontiersin.org/articles/10.3389/fmicb.2017.02554/full#F2
	Carbon metabolism	R01519	D-Glucono-1,5-lactone + H2O => D-Gluconic acid	cytoplasmic	FALSE	FALSE	FALSE	TRUE	#	#	No EC assigned	https://metacyc.org/META/NEW-IMAGE?type=REACTION&object=GLUCONOLACT-RXN
	Transporters pathway	T_D-Glucono-1,5-lactone	D-Glucono-1,5-lactone (extr) => D-Glucono-1,4-lactone (cyto)	plasma_membrane	FALSE	FALSE	FALSE	TRUE	#	#	Transporter
	Fructose and mannose metabolism	R00870	Mannitol + NADP+ <=> D-Fructose + NADPH + H+	cytoplasmic	TRUE	FALSE	TRUE	TRUE	#	#	Incomplete Annotation
	Drains pathway	R_EX_C00219_Arachidonate	Drain to C00219_Arachidonate	extracellular	FALSE	FALSE	FALSE	TRUE	#	#	Drain
	Arginine and proline metabolism	R04443	L-1-Pyrroline-3-hydroxy-5-carboxylate + H2O <=> L-4-Hydroxyglutamate semialdehyde	cytoplasmic	TRUE	FALSE	TRUE	TRUE	#	#	No EC assigned
	Ether lipid metabolism	R07383	2-Acyl-1-(1-alkenyl)-sn-glycero-3-phosphate + H2O <=> 1-Alkenyl-2-acylglycerol + Orthophosphate	cytoplasmic	TRUE	FALSE	TRUE	TRUE	#	#	Imcomplete EC number
	Lysine degradation	R03284	4-Trimethylammoniobutanal + Glycine <=> (3S)-3-Hydroxy-N6,N6,N6-trimethyl-L-lysine	cytoplasmic	TRUE	FALSE	TRUE	TRUE	#	#	Imcomplete EC number
	Porphyrin and chlorophyll metabolism	R00830	Succinyl-CoA + Glycine => 5-Aminolevulinate + CoA + CO2	extracellular	FALSE	FALSE	FALSE	TRUE	#	#	Incomplete Annotation
	Propanoate metabolism	R03045	3-Hydroxypropionyl-CoA <=> Propenoyl-CoA + H2O	cytoplasmic	TRUE	FALSE	TRUE	TRUE	#	#	Imcomplete EC number
	Propanoate metabolism	R01608	3-Hydroxypropanoate + NAD+ <=> 3-Oxopropanoate + NADH + H+	cytoplasmic	TRUE	FALSE	TRUE	TRUE	#	#	Incomplete Annotation	http://www.candidagenome.org/cgi-bin/locus.pl?locus=CPAR2_601180
	Propanoate metabolism	R00706	3-Oxopropanoate + CoA + NADP+ <=> Acetyl-CoA + CO2 + NADPH + H+	cytoplasmic	TRUE	FALSE	TRUE	TRUE	#	#	Incomplete Annotation	http://www.candidagenome.org/cgi-bin/locus.pl?locus=CPAR2_500880
	Purine metabolism	R03531	dITP + H2O => 2'-Deoxyinosine 5'-phosphate + Diphosphate	cytoplasmic	FALSE	FALSE	FALSE	TRUE	#	#	Imcomplete EC number	http://www.candidagenome.org/cgi-bin/locus.pl?locus=CPAR2_303020
	Purine metabolism	R01855	dGTP + H2O => dGMP + Diphosphate	cytoplasmic	FALSE	FALSE	FALSE	TRUE	#	#	Imcomplete EC number
	Taurine and hypotaurine metabolism	R02434	L-Cysteate + NADH + H+ <=> 3-Sulfino-L-alanine + H2O + NAD+	cytoplasmic	TRUE	FALSE	TRUE	TRUE	#	#	No EC assigned
	Thiamine metabolism	R02133	Thiamine + H2O => 4-Amino-5-hydroxymethyl-2-methylpyrimidine + 5-(2-Hydroxyethyl)-4-methylthiazole + H+	cytoplasmic	TRUE	TRUE	FALSE	TRUE	#	#	Manually added	http://www.candidagenome.org/cgi-bin/locus.pl?locus=CPAR2_211900
	Thiamine metabolism	R09993	4-Amino-5-aminomethyl-2-methylpyrimidine + H2O <=> 4-Amino-5-hydroxymethyl-2-methylpyrimidine + Ammonia	cytoplasmic	TRUE	TRUE	TRUE	TRUE	#	#	Manually added	http://www.candidagenome.org/cgi-bin/locus.pl?locus=CPAR2_211900
	beta-Alanine metabolism	R09077	H2O + Oxygen + Spermidine <=> Hydrogen peroxide + Putrescine + 3-Aminopropanal	cytoplasmic	TRUE	TRUE	TRUE	TRUE	#	#	Incomplete Annotation
	#	R05068	#	#	#	TRUE	#	FALSE	#	#	Gaps Merlin Tool
	#	R06513	#	#	#	TRUE	#	FALSE	#	#	Gaps Merlin Tool
	#	R00269	#	#	#	TRUE	#	FALSE	#	#	Gaps Merlin Tool
	#	R00348	#	#	#	TRUE	#	FALSE	#	#	Gaps Merlin Tool
	#	R10687	#	#	#	TRUE	#	FALSE	#	#	Gaps Merlin Tool
	#	R10688	#	#	#	TRUE	#	FALSE	#	#	Gaps Merlin Tool
	#	R03663	#	#	#	TRUE	#	FALSE	#	#	Gaps Merlin Tool
	#	R03024	#	#	#	TRUE	#	FALSE	#	#	Gaps Merlin Tool
	#	R05259	#	#	#	TRUE	#	FALSE	#	#	Gaps Merlin Tool
	#	R05590	#	#	#	TRUE	#	FALSE	#	#	Gaps Merlin Tool
	#	R05591	#	#	#	TRUE	#	FALSE	#	#	Gaps Merlin Tool
	#	R09274	#	#	#	TRUE	#	FALSE	#	#	Gaps Merlin Tool
	#	R02549	#	#	#	TRUE	#	FALSE	#	#	Gaps Merlin Tool
	#	R02894	#	#	#	TRUE	#	FALSE	#	#	Gaps Merlin Tool
	#	R03180	#	#	#	TRUE	#	FALSE	#	#	Gaps Merlin Tool
	#	R03296	#	#	#	TRUE	#	FALSE	#	#	Gaps Merlin Tool
	#	R04221	#	#	#	TRUE	#	FALSE	#	#	Gaps Merlin Tool
	#	R05050	#	#	#	TRUE	#	FALSE	#	#	Gaps Merlin Tool
	#	R05051	#	#	#	TRUE	#	FALSE	#	#	Gaps Merlin Tool
	#	R00264	#	#	#	TRUE	#	FALSE	#	#	Gaps Merlin Tool
	#	R00647	#	#	#	TRUE	#	FALSE	#	#	Gaps Merlin Tool
	#	R03186	#	#	#	TRUE	#	FALSE	#	#	Gaps Merlin Tool
	#	R00778	#	#	#	TRUE	#	FALSE	#	#	Gaps Merlin Tool
	#	R12335	#	#	#	TRUE	#	FALSE	#	#	Gaps Merlin Tool
	#	R00008	#	#	#	TRUE	#	FALSE	#	#	Gaps Merlin Tool
	#	R04061	#	#	#	TRUE	#	FALSE	#	#	Gaps Merlin Tool
	#	R05586	#	#	#	TRUE	#	FALSE	#	#	Gaps Merlin Tool
	#	R02962	#	#	#	TRUE	#	FALSE	#	#	Gaps Merlin Tool
	#	R08818	#	#	#	TRUE	#	FALSE	#	#	Gaps Merlin Tool
	#	R08820	#	#	#	TRUE	#	FALSE	#	#	Gaps Merlin Tool
	#	R08821	#	#	#	TRUE	#	FALSE	#	#	Gaps Merlin Tool
	#	R08825	#	#	#	TRUE	#	FALSE	#	#	Gaps Merlin Tool
	#	R08827	#	#	#	TRUE	#	FALSE	#	#	Gaps Merlin Tool
	#	R08829	#	#	#	TRUE	#	FALSE	#	#	Gaps Merlin Tool
	#	R08831	#	#	#	TRUE	#	FALSE	#	#	Gaps Merlin Tool
	#	R08833	#	#	#	TRUE	#	FALSE	#	#	Gaps Merlin Tool
	#	R08834	#	#	#	TRUE	#	FALSE	#	#	Gaps Merlin Tool
	#	R08835	#	#	#	TRUE	#	FALSE	#	#	Gaps Merlin Tool
	#	R08837	#	#	#	TRUE	#	FALSE	#	#	Gaps Merlin Tool
	#	R06590	#	#	#	TRUE	#	FALSE	#	#	Gaps Merlin Tool
	#	R06650	#	#	#	TRUE	#	FALSE	#	#	Gaps Merlin Tool
	#	R07400	#	#	#	TRUE	#	FALSE	#	#	Gaps Merlin Tool
	#	R11570	#	#	#	TRUE	#	FALSE	#	#	Gaps Merlin Tool
	#	R11571	#	#	#	TRUE	#	FALSE	#	#	Gaps Merlin Tool
	#	R11572	#	#	#	TRUE	#	FALSE	#	#	Gaps Merlin Tool
	#	R11573	#	#	#	TRUE	#	FALSE	#	#	Gaps Merlin Tool
	#	R11574	#	#	#	TRUE	#	FALSE	#	#	Gaps Merlin Tool
	#	R11575	#	#	#	TRUE	#	FALSE	#	#	Gaps Merlin Tool
	#	R11576	#	#	#	TRUE	#	FALSE	#	#	Gaps Merlin Tool
	#	R11577	#	#	#	TRUE	#	FALSE	#	#	Gaps Merlin Tool
	#	R12091	#	#	#	TRUE	#	FALSE	#	#	Gaps Merlin Tool
	#	R12094	#	#	#	TRUE	#	FALSE	#	#	Gaps Merlin Tool
	#	R02444	#	#	#	TRUE	#	FALSE	#	#	Gaps Merlin Tool
	#	R02593	#	#	#	TRUE	#	FALSE	#	#	Gaps Merlin Tool
	#	R02964	#	#	#	TRUE	#	FALSE	#	#	Gaps Merlin Tool
	#	R03166	#	#	#	TRUE	#	FALSE	#	#	Gaps Merlin Tool
	#	R03640	#	#	#	TRUE	#	FALSE	#	#	Gaps Merlin Tool
	#	R03918	#	#	#	TRUE	#	FALSE	#	#	Gaps Merlin Tool
	#	R04027	#	#	#	TRUE	#	FALSE	#	#	Gaps Merlin Tool
	#	R04578	#	#	#	TRUE	#	FALSE	#	#	Gaps Merlin Tool
	#	R04701	#	#	#	TRUE	#	FALSE	#	#	Gaps Merlin Tool
	#	R04769	#	#	#	TRUE	#	FALSE	#	#	Gaps Merlin Tool
	#	R04998	#	#	#	TRUE	#	FALSE	#	#	Gaps Merlin Tool
	#	R05039	#	#	#	TRUE	#	FALSE	#	#	Gaps Merlin Tool
	#	R05824	#	#	#	TRUE	#	FALSE	#	#	Gaps Merlin Tool
	#	R05826	#	#	#	TRUE	#	FALSE	#	#	Gaps Merlin Tool
	#	R05844	#	#	#	TRUE	#	FALSE	#	#	Gaps Merlin Tool
	#	R05845	#	#	#	TRUE	#	FALSE	#	#	Gaps Merlin Tool
	#	R05846	#	#	#	TRUE	#	FALSE	#	#	Gaps Merlin Tool
	#	R06570	#	#	#	TRUE	#	FALSE	#	#	Gaps Merlin Tool
	#	R06571	#	#	#	TRUE	#	FALSE	#	#	Gaps Merlin Tool
	#	R07437	#	#	#	TRUE	#	FALSE	#	#	Gaps Merlin Tool
	#	R07939	#	#	#	TRUE	#	FALSE	#	#	Gaps Merlin Tool
	#	R08091	#	#	#	TRUE	#	FALSE	#	#	Gaps Merlin Tool
	#	R08095	#	#	#	TRUE	#	FALSE	#	#	Gaps Merlin Tool
	#	R09736	#	#	#	TRUE	#	FALSE	#	#	Gaps Merlin Tool
	#	R10018	#	#	#	TRUE	#	FALSE	#	#	Gaps Merlin Tool
	#	R10030	#	#	#	TRUE	#	FALSE	#	#	Gaps Merlin Tool
	#	R10034	#	#	#	TRUE	#	FALSE	#	#	Gaps Merlin Tool
	#	R10041	#	#	#	TRUE	#	FALSE	#	#	Gaps Merlin Tool
	#	R10783	#	#	#	TRUE	#	FALSE	#	#	Gaps Merlin Tool
	#	R10792	#	#	#	TRUE	#	FALSE	#	#	Gaps Merlin Tool
	#	R11550	#	#	#	TRUE	#	FALSE	#	#	Gaps Merlin Tool
	#	R11691	#	#	#	TRUE	#	FALSE	#	#	Gaps Merlin Tool
	#	R11695	#	#	#	TRUE	#	FALSE	#	#	Gaps Merlin Tool
	#	R12140	#	#	#	TRUE	#	FALSE	#	#	Gaps Merlin Tool
	#	R12310	#	#	#	TRUE	#	FALSE	#	#	Gaps Merlin Tool
	#	R12421	#	#	#	TRUE	#	FALSE	#	#	Gaps Merlin Tool
	#	R00410	#	#	#	TRUE	#	FALSE	#	#	Gaps Merlin Tool
	#	R00995	#	#	#	TRUE	#	FALSE	#	#	Gaps Merlin Tool
	#	R02404	#	#	#	TRUE	#	FALSE	#	#	Gaps Merlin Tool
	#	R07943	#	#	#	TRUE	#	FALSE	#	#	Gaps Merlin Tool
	#	R07945	#	#	#	TRUE	#	FALSE	#	#	Gaps Merlin Tool
	#	R07981	#	#	#	TRUE	#	FALSE	#	#	Gaps Merlin Tool
	#	R05098	#	#	#	TRUE	#	FALSE	#	#	Gaps Merlin Tool
	#	R05231	#	#	#	TRUE	#	FALSE	#	#	Gaps Merlin Tool
	#	R05233	#	#	#	TRUE	#	FALSE	#	#	Gaps Merlin Tool
	#	R05234	#	#	#	TRUE	#	FALSE	#	#	Gaps Merlin Tool
	#	R05237	#	#	#	TRUE	#	FALSE	#	#	Gaps Merlin Tool
	#	R05238	#	#	#	TRUE	#	FALSE	#	#	Gaps Merlin Tool
	#	R05286	#	#	#	TRUE	#	FALSE	#	#	Gaps Merlin Tool
	#	R05842	#	#	#	TRUE	#	FALSE	#	#	Gaps Merlin Tool
	#	R09149	#	#	#	TRUE	#	FALSE	#	#	Gaps Merlin Tool
	#	R03891	#	#	#	TRUE	#	FALSE	#	#	Gaps Merlin Tool
	#	R03893	#	#	#	TRUE	#	FALSE	#	#	Gaps Merlin Tool
	#	R04500	#	#	#	TRUE	#	FALSE	#	#	Gaps Merlin Tool
	#	R05483	#	#	#	TRUE	#	FALSE	#	#	Gaps Merlin Tool
	#	R05484	#	#	#	TRUE	#	FALSE	#	#	Gaps Merlin Tool
	#	R05510	#	#	#	TRUE	#	FALSE	#	#	Gaps Merlin Tool
	#	R05511	#	#	#	TRUE	#	FALSE	#	#	Gaps Merlin Tool
	#	R06835	#	#	#	TRUE	#	FALSE	#	#	Gaps Merlin Tool
	#	R06838	#	#	#	TRUE	#	FALSE	#	#	Gaps Merlin Tool
	#	R09136	#	#	#	TRUE	#	FALSE	#	#	Gaps Merlin Tool
	#	R02457	#	#	#	TRUE	#	FALSE	#	#	Gaps Merlin Tool
	#	R02923	#	#	#	TRUE	#	FALSE	#	#	Gaps Merlin Tool
	#	R04379	#	#	#	TRUE	#	FALSE	#	#	Gaps Merlin Tool
	#	R05506	#	#	#	TRUE	#	FALSE	#	#	Gaps Merlin Tool
	#	R06917	#	#	#	TRUE	#	FALSE	#	#	Gaps Merlin Tool
	#	R06927	#	#	#	TRUE	#	FALSE	#	#	Gaps Merlin Tool
	#	R03697	#	#	#	TRUE	#	FALSE	#	#	Gaps Merlin Tool
	#	R08265	#	#	#	TRUE	#	FALSE	#	#	Gaps Merlin Tool
	#	R08267	#	#	#	TRUE	#	FALSE	#	#	Gaps Merlin Tool
	#	R08270	#	#	#	TRUE	#	FALSE	#	#	Gaps Merlin Tool
	#	R08279	#	#	#	TRUE	#	FALSE	#	#	Gaps Merlin Tool
	#	R08280	#	#	#	TRUE	#	FALSE	#	#	Gaps Merlin Tool
	#	R08281	#	#	#	TRUE	#	FALSE	#	#	Gaps Merlin Tool
	#	R08286	#	#	#	TRUE	#	FALSE	#	#	Gaps Merlin Tool
	#	R08287	#	#	#	TRUE	#	FALSE	#	#	Gaps Merlin Tool
	#	R08289	#	#	#	TRUE	#	FALSE	#	#	Gaps Merlin Tool
	#	R08293	#	#	#	TRUE	#	FALSE	#	#	Gaps Merlin Tool
	#	R08294	#	#	#	TRUE	#	FALSE	#	#	Gaps Merlin Tool
	#	R08306	#	#	#	TRUE	#	FALSE	#	#	Gaps Merlin Tool
	#	R08307	#	#	#	TRUE	#	FALSE	#	#	Gaps Merlin Tool
	#	R08310	#	#	#	TRUE	#	FALSE	#	#	Gaps Merlin Tool
	#	R08312	#	#	#	TRUE	#	FALSE	#	#	Gaps Merlin Tool
	#	R08343	#	#	#	TRUE	#	FALSE	#	#	Gaps Merlin Tool
	#	R08344	#	#	#	TRUE	#	FALSE	#	#	Gaps Merlin Tool
	#	R08345	#	#	#	TRUE	#	FALSE	#	#	Gaps Merlin Tool
	#	R08221	#	#	#	TRUE	#	FALSE	#	#	Gaps Merlin Tool
	#	R08225	#	#	#	TRUE	#	FALSE	#	#	Gaps Merlin Tool
	#	R08228	#	#	#	TRUE	#	FALSE	#	#	Gaps Merlin Tool
	#	R08231	#	#	#	TRUE	#	FALSE	#	#	Gaps Merlin Tool
	#	R08232	#	#	#	TRUE	#	FALSE	#	#	Gaps Merlin Tool
	#	R08237	#	#	#	TRUE	#	FALSE	#	#	Gaps Merlin Tool
	#	R08238	#	#	#	TRUE	#	FALSE	#	#	Gaps Merlin Tool
	#	R08240	#	#	#	TRUE	#	FALSE	#	#	Gaps Merlin Tool
	#	R08244	#	#	#	TRUE	#	FALSE	#	#	Gaps Merlin Tool
	#	R08245	#	#	#	TRUE	#	FALSE	#	#	Gaps Merlin Tool
	#	R11891	#	#	#	TRUE	#	FALSE	#	#	Gaps Merlin Tool
	#	R11892	#	#	#	TRUE	#	FALSE	#	#	Gaps Merlin Tool
	#	R11893	#	#	#	TRUE	#	FALSE	#	#	Gaps Merlin Tool
	#	R11894	#	#	#	TRUE	#	FALSE	#	#	Gaps Merlin Tool
	#	R11895	#	#	#	TRUE	#	FALSE	#	#	Gaps Merlin Tool
	#	R11896	#	#	#	TRUE	#	FALSE	#	#	Gaps Merlin Tool
	#	R04162	#	#	#	TRUE	#	FALSE	#	#	Gaps Merlin Tool
	#	R04321	#	#	#	TRUE	#	FALSE	#	#	Gaps Merlin Tool
	#	R07993	#	#	#	TRUE	#	FALSE	#	#	Gaps Merlin Tool
	#	R07996	#	#	#	TRUE	#	FALSE	#	#	Gaps Merlin Tool
	#	R07997	#	#	#	TRUE	#	FALSE	#	#	Gaps Merlin Tool
	#	R08120	#	#	#	TRUE	#	FALSE	#	#	Gaps Merlin Tool
	#	R08121	#	#	#	TRUE	#	FALSE	#	#	Gaps Merlin Tool
	#	R02262	#	#	#	TRUE	#	FALSE	#	#	Gaps Merlin Tool
	#	R09030	#	#	#	TRUE	#	FALSE	#	#	Gaps Merlin Tool
	#	R05168	#	#	#	TRUE	#	FALSE	#	#	Gaps Merlin Tool
	#	R01801	#	#	#	TRUE	#	FALSE	#	#	Gaps Merlin Tool
	#	R04125	#	#	#	TRUE	#	FALSE	#	#	Gaps Merlin Tool
	#	R04996	#	#	#	TRUE	#	FALSE	#	#	Gaps Merlin Tool
	#	R03330	#	#	#	TRUE	#	FALSE	#	#	Gaps Merlin Tool
	#	R08146	#	#	#	TRUE	#	FALSE	#	#	Gaps Merlin Tool
	#	R05887	#	#	#	TRUE	#	FALSE	#	#	Gaps Merlin Tool
	#	R05889	#	#	#	TRUE	#	FALSE	#	#	Gaps Merlin Tool
	#	R06366	#	#	#	TRUE	#	FALSE	#	#	Gaps Merlin Tool
	#	R09391	#	#	#	TRUE	#	FALSE	#	#	Gaps Merlin Tool
	#	R09392	#	#	#	TRUE	#	FALSE	#	#	Gaps Merlin Tool
	#	R07055	#	#	#	TRUE	#	FALSE	#	#	Gaps Merlin Tool
	#	R07056	#	#	#	TRUE	#	FALSE	#	#	Gaps Merlin Tool
	#	R07770	#	#	#	TRUE	#	FALSE	#	#	Gaps Merlin Tool
	#	R12433	#	#	#	TRUE	#	FALSE	#	#	Gaps Merlin Tool
	#	R12449	#	#	#	TRUE	#	FALSE	#	#	Gaps Merlin Tool
	#	R10013	#	#	#	TRUE	#	FALSE	#	#	Gaps Merlin Tool
	#	R00689	#	#	#	TRUE	#	FALSE	#	#	Gaps Merlin Tool
	#	R00905	#	#	#	TRUE	#	FALSE	#	#	Gaps Merlin Tool
	#	R01430	#	#	#	TRUE	#	FALSE	#	#	Gaps Merlin Tool
	#	R01931_Cyto	#	#	#	TRUE	#	FALSE	#	#	Gaps Merlin Tool
	#	R01931_Mito	#	#	#	TRUE	#	FALSE	#	#	Gaps Merlin Tool
	#	R01956	#	#	#	TRUE	#	FALSE	#	#	Gaps Merlin Tool
	#	R02356	#	#	#	TRUE	#	FALSE	#	#	Gaps Merlin Tool
	#	R02521	#	#	#	TRUE	#	FALSE	#	#	Gaps Merlin Tool
	#	R02590	#	#	#	TRUE	#	FALSE	#	#	Gaps Merlin Tool
	#	R02656	#	#	#	TRUE	#	FALSE	#	#	Gaps Merlin Tool
	#	R02670	#	#	#	TRUE	#	FALSE	#	#	Gaps Merlin Tool
	#	R03089	#	#	#	TRUE	#	FALSE	#	#	Gaps Merlin Tool
	#	R03672	#	#	#	TRUE	#	FALSE	#	#	Gaps Merlin Tool
	#	R03674	#	#	#	TRUE	#	FALSE	#	#	Gaps Merlin Tool
	#	R04247	#	#	#	TRUE	#	FALSE	#	#	Gaps Merlin Tool
	#	R04666	#	#	#	TRUE	#	FALSE	#	#	Gaps Merlin Tool
	#	R04920	#	#	#	TRUE	#	FALSE	#	#	Gaps Merlin Tool
	#	R04922	#	#	#	TRUE	#	FALSE	#	#	Gaps Merlin Tool
	#	R07406	#	#	#	TRUE	#	FALSE	#	#	Gaps Merlin Tool
	#	R07460	#	#	#	TRUE	#	FALSE	#	#	Gaps Merlin Tool
	#	R08392	#	#	#	TRUE	#	FALSE	#	#	Gaps Merlin Tool
	#	R09099	#	#	#	TRUE	#	FALSE	#	#	Gaps Merlin Tool
	#	R09885	#	#	#	TRUE	#	FALSE	#	#	Gaps Merlin Tool
	#	R09981	#	#	#	TRUE	#	FALSE	#	#	Gaps Merlin Tool
	#	R11049	#	#	#	TRUE	#	FALSE	#	#	Gaps Merlin Tool
	#	R11176	#	#	#	TRUE	#	FALSE	#	#	Gaps Merlin Tool
	#	R07000	#	#	#	TRUE	#	FALSE	#	#	Gaps Merlin Tool
	#	R07001	#	#	#	TRUE	#	FALSE	#	#	Gaps Merlin Tool
	#	R07002	#	#	#	TRUE	#	FALSE	#	#	Gaps Merlin Tool
	#	R07003	#	#	#	TRUE	#	FALSE	#	#	Gaps Merlin Tool
	#	R07004	#	#	#	TRUE	#	FALSE	#	#	Gaps Merlin Tool
	#	R07015	#	#	#	TRUE	#	FALSE	#	#	Gaps Merlin Tool
	#	R07021	#	#	#	TRUE	#	FALSE	#	#	Gaps Merlin Tool
	#	R07022	#	#	#	TRUE	#	FALSE	#	#	Gaps Merlin Tool
	#	R07023	#	#	#	TRUE	#	FALSE	#	#	Gaps Merlin Tool
	#	R07024	#	#	#	TRUE	#	FALSE	#	#	Gaps Merlin Tool
	#	R07025	#	#	#	TRUE	#	FALSE	#	#	Gaps Merlin Tool
	#	R07026	#	#	#	TRUE	#	FALSE	#	#	Gaps Merlin Tool
	#	R07069	#	#	#	TRUE	#	FALSE	#	#	Gaps Merlin Tool
	#	R07070	#	#	#	TRUE	#	FALSE	#	#	Gaps Merlin Tool
	#	R07079	#	#	#	TRUE	#	FALSE	#	#	Gaps Merlin Tool
	#	R07080	#	#	#	TRUE	#	FALSE	#	#	Gaps Merlin Tool
	#	R07081	#	#	#	TRUE	#	FALSE	#	#	Gaps Merlin Tool
	#	R07083	#	#	#	TRUE	#	FALSE	#	#	Gaps Merlin Tool
	#	R07084	#	#	#	TRUE	#	FALSE	#	#	Gaps Merlin Tool
	#	R07085	#	#	#	TRUE	#	FALSE	#	#	Gaps Merlin Tool
	#	R07087	#	#	#	TRUE	#	FALSE	#	#	Gaps Merlin Tool
	#	R07091	#	#	#	TRUE	#	FALSE	#	#	Gaps Merlin Tool
	#	R07092	#	#	#	TRUE	#	FALSE	#	#	Gaps Merlin Tool
	#	R07093	#	#	#	TRUE	#	FALSE	#	#	Gaps Merlin Tool
	#	R07094	#	#	#	TRUE	#	FALSE	#	#	Gaps Merlin Tool
	#	R07098	#	#	#	TRUE	#	FALSE	#	#	Gaps Merlin Tool
	#	R07099	#	#	#	TRUE	#	FALSE	#	#	Gaps Merlin Tool
	#	R07100	#	#	#	TRUE	#	FALSE	#	#	Gaps Merlin Tool
	#	R07104	#	#	#	TRUE	#	FALSE	#	#	Gaps Merlin Tool
	#	R07105	#	#	#	TRUE	#	FALSE	#	#	Gaps Merlin Tool
	#	R07113	#	#	#	TRUE	#	FALSE	#	#	Gaps Merlin Tool
	#	R07116	#	#	#	TRUE	#	FALSE	#	#	Gaps Merlin Tool
	#	R09404	#	#	#	TRUE	#	FALSE	#	#	Gaps Merlin Tool
	#	R09405	#	#	#	TRUE	#	FALSE	#	#	Gaps Merlin Tool
	#	R09406	#	#	#	TRUE	#	FALSE	#	#	Gaps Merlin Tool
	#	R09407	#	#	#	TRUE	#	FALSE	#	#	Gaps Merlin Tool
	#	R09408	#	#	#	TRUE	#	FALSE	#	#	Gaps Merlin Tool
	#	R09409	#	#	#	TRUE	#	FALSE	#	#	Gaps Merlin Tool
	#	R09416	#	#	#	TRUE	#	FALSE	#	#	Gaps Merlin Tool
	#	R09418	#	#	#	TRUE	#	FALSE	#	#	Gaps Merlin Tool
	#	R09420	#	#	#	TRUE	#	FALSE	#	#	Gaps Merlin Tool
	#	R09421	#	#	#	TRUE	#	FALSE	#	#	Gaps Merlin Tool
	#	R09423	#	#	#	TRUE	#	FALSE	#	#	Gaps Merlin Tool
	#	R09424	#	#	#	TRUE	#	FALSE	#	#	Gaps Merlin Tool
	#	R09425	#	#	#	TRUE	#	FALSE	#	#	Gaps Merlin Tool
	#	R09431	#	#	#	TRUE	#	FALSE	#	#	Gaps Merlin Tool
	#	R09432	#	#	#	TRUE	#	FALSE	#	#	Gaps Merlin Tool
	#	R09433	#	#	#	TRUE	#	FALSE	#	#	Gaps Merlin Tool
	#	R09434	#	#	#	TRUE	#	FALSE	#	#	Gaps Merlin Tool
	#	R09442	#	#	#	TRUE	#	FALSE	#	#	Gaps Merlin Tool
	#	R05551	#	#	#	TRUE	#	FALSE	#	#	Gaps Merlin Tool
	#	R07855	#	#	#	TRUE	#	FALSE	#	#	Gaps Merlin Tool
	#	R07947	#	#	#	TRUE	#	FALSE	#	#	Gaps Merlin Tool
	#	R07948	#	#	#	TRUE	#	FALSE	#	#	Gaps Merlin Tool
	#	R09220	#	#	#	TRUE	#	FALSE	#	#	Gaps Merlin Tool
	#	R09222	#	#	#	TRUE	#	FALSE	#	#	Gaps Merlin Tool
	#	R08020	#	#	#	TRUE	#	FALSE	#	#	Gaps Merlin Tool
	#	R04391	#	#	#	TRUE	#	FALSE	#	#	Gaps Merlin Tool
	#	R05041	#	#	#	TRUE	#	FALSE	#	#	Gaps Merlin Tool
	#	R06194	#	#	#	TRUE	#	FALSE	#	#	Gaps Merlin Tool
	#	R08390	#	#	#	TRUE	#	FALSE	#	#	Gaps Merlin Tool
	#	R08391	#	#	#	TRUE	#	FALSE	#	#	Gaps Merlin Tool
	#	R09367	#	#	#	TRUE	#	FALSE	#	#	Gaps Merlin Tool
	#	R09368	#	#	#	TRUE	#	FALSE	#	#	Gaps Merlin Tool
	#	R05455	#	#	#	TRUE	#	FALSE	#	#	Gaps Merlin Tool
	#	R06830	#	#	#	TRUE	#	FALSE	#	#	Gaps Merlin Tool
	#	R07198	#	#	#	TRUE	#	FALSE	#	#	Gaps Merlin Tool
	#	R07408	#	#	#	TRUE	#	FALSE	#	#	Gaps Merlin Tool
	#	R08976	#	#	#	TRUE	#	FALSE	#	#	Gaps Merlin Tool
	#	R10022	#	#	#	TRUE	#	FALSE	#	#	Gaps Merlin Tool
	#	R10078	#	#	#	TRUE	#	FALSE	#	#	Gaps Merlin Tool
	#	R10082	#	#	#	TRUE	#	FALSE	#	#	Gaps Merlin Tool
	#	R10097	#	#	#	TRUE	#	FALSE	#	#	Gaps Merlin Tool
	#	R10245	#	#	#	TRUE	#	FALSE	#	#	Gaps Merlin Tool
	#	R10302	#	#	#	TRUE	#	FALSE	#	#	Gaps Merlin Tool
	#	R10854	#	#	#	TRUE	#	FALSE	#	#	Gaps Merlin Tool
	#	R10856	#	#	#	TRUE	#	FALSE	#	#	Gaps Merlin Tool
	#	R10914	#	#	#	TRUE	#	FALSE	#	#	Gaps Merlin Tool
	#	R11017	#	#	#	TRUE	#	FALSE	#	#	Gaps Merlin Tool
	#	R11148	#	#	#	TRUE	#	FALSE	#	#	Gaps Merlin Tool
	#	R11228	#	#	#	TRUE	#	FALSE	#	#	Gaps Merlin Tool
	#	R11523	#	#	#	TRUE	#	FALSE	#	#	Gaps Merlin Tool
	#	R11709	#	#	#	TRUE	#	FALSE	#	#	Gaps Merlin Tool
	#	R11736	#	#	#	TRUE	#	FALSE	#	#	Gaps Merlin Tool
	#	R11739	#	#	#	TRUE	#	FALSE	#	#	Gaps Merlin Tool
	#	R11947	#	#	#	TRUE	#	FALSE	#	#	Gaps Merlin Tool
	#	R12132	#	#	#	TRUE	#	FALSE	#	#	Gaps Merlin Tool
	#	R12268	#	#	#	TRUE	#	FALSE	#	#	Gaps Merlin Tool
	#	R12274	#	#	#	TRUE	#	FALSE	#	#	Gaps Merlin Tool
	#	R01842	#	#	#	TRUE	#	FALSE	#	#	Gaps Merlin Tool
	#	R02503	#	#	#	TRUE	#	FALSE	#	#	Gaps Merlin Tool
	#	R03408	#	#	#	TRUE	#	FALSE	#	#	Gaps Merlin Tool
	#	R03980	#	#	#	TRUE	#	FALSE	#	#	Gaps Merlin Tool
	#	R04762	#	#	#	TRUE	#	FALSE	#	#	Gaps Merlin Tool
	#	R04764	#	#	#	TRUE	#	FALSE	#	#	Gaps Merlin Tool
	#	T_Cellobiose_C00185_Extr_Cyto	#	#	#	TRUE	#	FALSE	#	#	Gaps Merlin Tool
	#	R00922	#	#	#	TRUE	#	FALSE	#	#	Gaps Merlin Tool
	#	R00001	#	#	#	TRUE	#	FALSE	#	#	Gaps Merlin Tool
	#	R00026	#	#	#	TRUE	#	FALSE	#	#	Gaps Merlin Tool
	#	R00041	#	#	#	TRUE	#	FALSE	#	#	Gaps Merlin Tool
	#	R00057	#	#	#	TRUE	#	FALSE	#	#	Gaps Merlin Tool
	#	R00076	#	#	#	TRUE	#	FALSE	#	#	Gaps Merlin Tool
	#	R00082	#	#	#	TRUE	#	FALSE	#	#	Gaps Merlin Tool
	#	R00106	#	#	#	TRUE	#	FALSE	#	#	Gaps Merlin Tool
	#	R00129	#	#	#	TRUE	#	FALSE	#	#	Gaps Merlin Tool
	#	R00132	#	#	#	TRUE	#	FALSE	#	#	Gaps Merlin Tool
	#	R00321	#	#	#	TRUE	#	FALSE	#	#	Gaps Merlin Tool
	#	R00626	#	#	#	TRUE	#	FALSE	#	#	Gaps Merlin Tool
	#	R00627	#	#	#	TRUE	#	FALSE	#	#	Gaps Merlin Tool
	#	R00651	#	#	#	TRUE	#	FALSE	#	#	Gaps Merlin Tool
	#	R00668	#	#	#	TRUE	#	FALSE	#	#	Gaps Merlin Tool
	#	R00814	#	#	#	TRUE	#	FALSE	#	#	Gaps Merlin Tool
	#	R00827	#	#	#	TRUE	#	FALSE	#	#	Gaps Merlin Tool
	#	R01007	#	#	#	TRUE	#	FALSE	#	#	Gaps Merlin Tool
	#	R01243	#	#	#	TRUE	#	FALSE	#	#	Gaps Merlin Tool
	#	R01368	#	#	#	TRUE	#	FALSE	#	#	Gaps Merlin Tool
	#	R01654	#	#	#	TRUE	#	FALSE	#	#	Gaps Merlin Tool
	#	R01698	#	#	#	TRUE	#	FALSE	#	#	Gaps Merlin Tool
	#	R01738	#	#	#	TRUE	#	FALSE	#	#	Gaps Merlin Tool
	#	R01740	#	#	#	TRUE	#	FALSE	#	#	Gaps Merlin Tool
	#	R01780	#	#	#	TRUE	#	FALSE	#	#	Gaps Merlin Tool
	#	R02016_Mito	#	#	#	TRUE	#	FALSE	#	#	Gaps Merlin Tool
	#	R02047	#	#	#	TRUE	#	FALSE	#	#	Gaps Merlin Tool
	#	R02113	#	#	#	TRUE	#	FALSE	#	#	Gaps Merlin Tool
	#	R02156	#	#	#	TRUE	#	FALSE	#	#	Gaps Merlin Tool
	#	R02163	#	#	#	TRUE	#	FALSE	#	#	Gaps Merlin Tool
	#	R02191	#	#	#	TRUE	#	FALSE	#	#	Gaps Merlin Tool
	#	R02249	#	#	#	TRUE	#	FALSE	#	#	Gaps Merlin Tool
	#	R02396	#	#	#	TRUE	#	FALSE	#	#	Gaps Merlin Tool
	#	R02418	#	#	#	TRUE	#	FALSE	#	#	Gaps Merlin Tool
	#	R02508	#	#	#	TRUE	#	FALSE	#	#	Gaps Merlin Tool
	#	R02587	#	#	#	TRUE	#	FALSE	#	#	Gaps Merlin Tool
	#	R02715	#	#	#	TRUE	#	FALSE	#	#	Gaps Merlin Tool
	#	R02822	#	#	#	TRUE	#	FALSE	#	#	Gaps Merlin Tool
	#	R02853	#	#	#	TRUE	#	FALSE	#	#	Gaps Merlin Tool
	#	R02878	#	#	#	TRUE	#	FALSE	#	#	Gaps Merlin Tool
	#	R02884	#	#	#	TRUE	#	FALSE	#	#	Gaps Merlin Tool
	#	R02940	#	#	#	TRUE	#	FALSE	#	#	Gaps Merlin Tool
	#	R03042	#	#	#	TRUE	#	FALSE	#	#	Gaps Merlin Tool
	#	R03054	#	#	#	TRUE	#	FALSE	#	#	Gaps Merlin Tool
	#	R03107	#	#	#	TRUE	#	FALSE	#	#	Gaps Merlin Tool
	#	R03155	#	#	#	TRUE	#	FALSE	#	#	Gaps Merlin Tool
	#	R03259	#	#	#	TRUE	#	FALSE	#	#	Gaps Merlin Tool
	#	R03319	#	#	#	TRUE	#	FALSE	#	#	Gaps Merlin Tool
	#	R03352	#	#	#	TRUE	#	FALSE	#	#	Gaps Merlin Tool
	#	R03357	#	#	#	TRUE	#	FALSE	#	#	Gaps Merlin Tool
	#	R03422	#	#	#	TRUE	#	FALSE	#	#	Gaps Merlin Tool
	#	R03450	#	#	#	TRUE	#	FALSE	#	#	Gaps Merlin Tool
	#	R03492	#	#	#	TRUE	#	FALSE	#	#	Gaps Merlin Tool
	#	R03552	#	#	#	TRUE	#	FALSE	#	#	Gaps Merlin Tool
	#	R03601	#	#	#	TRUE	#	FALSE	#	#	Gaps Merlin Tool
	#	R03613	#	#	#	TRUE	#	FALSE	#	#	Gaps Merlin Tool
	#	R03643	#	#	#	TRUE	#	FALSE	#	#	Gaps Merlin Tool
	#	R03681	#	#	#	TRUE	#	FALSE	#	#	Gaps Merlin Tool
	#	R03804	#	#	#	TRUE	#	FALSE	#	#	Gaps Merlin Tool
	#	R03899	#	#	#	TRUE	#	FALSE	#	#	Gaps Merlin Tool
	#	R03950	#	#	#	TRUE	#	FALSE	#	#	Gaps Merlin Tool
	#	R03992	#	#	#	TRUE	#	FALSE	#	#	Gaps Merlin Tool
	#	R04023	#	#	#	TRUE	#	FALSE	#	#	Gaps Merlin Tool
	#	R04072	#	#	#	TRUE	#	FALSE	#	#	Gaps Merlin Tool
	#	R04090	#	#	#	TRUE	#	FALSE	#	#	Gaps Merlin Tool
	#	R04100	#	#	#	TRUE	#	FALSE	#	#	Gaps Merlin Tool
	#	R04122	#	#	#	TRUE	#	FALSE	#	#	Gaps Merlin Tool
	#	R04206	#	#	#	TRUE	#	FALSE	#	#	Gaps Merlin Tool
	#	R04216	#	#	#	TRUE	#	FALSE	#	#	Gaps Merlin Tool
	#	R04319	#	#	#	TRUE	#	FALSE	#	#	Gaps Merlin Tool
	#	R04328	#	#	#	TRUE	#	FALSE	#	#	Gaps Merlin Tool
	#	R04368	#	#	#	TRUE	#	FALSE	#	#	Gaps Merlin Tool
	#	R04433	#	#	#	TRUE	#	FALSE	#	#	Gaps Merlin Tool
	#	R04494	#	#	#	TRUE	#	FALSE	#	#	Gaps Merlin Tool
	#	R04502	#	#	#	TRUE	#	FALSE	#	#	Gaps Merlin Tool
	#	R04506	#	#	#	TRUE	#	FALSE	#	#	Gaps Merlin Tool
	#	R04563	#	#	#	TRUE	#	FALSE	#	#	Gaps Merlin Tool
	#	R04582	#	#	#	TRUE	#	FALSE	#	#	Gaps Merlin Tool
	#	R04604	#	#	#	TRUE	#	FALSE	#	#	Gaps Merlin Tool
	#	R04730	#	#	#	TRUE	#	FALSE	#	#	Gaps Merlin Tool
	#	R04859	#	#	#	TRUE	#	FALSE	#	#	Gaps Merlin Tool
	#	R04928	#	#	#	TRUE	#	FALSE	#	#	Gaps Merlin Tool
	#	R04936	#	#	#	TRUE	#	FALSE	#	#	Gaps Merlin Tool
	#	R04949	#	#	#	TRUE	#	FALSE	#	#	Gaps Merlin Tool
	#	R05002	#	#	#	TRUE	#	FALSE	#	#	Gaps Merlin Tool
	#	R05102	#	#	#	TRUE	#	FALSE	#	#	Gaps Merlin Tool
	#	R05329	#	#	#	TRUE	#	FALSE	#	#	Gaps Merlin Tool
	#	R05334	#	#	#	TRUE	#	FALSE	#	#	Gaps Merlin Tool
	#	R05691	#	#	#	TRUE	#	FALSE	#	#	Gaps Merlin Tool
	#	R05739	#	#	#	TRUE	#	FALSE	#	#	Gaps Merlin Tool
	#	R05764	#	#	#	TRUE	#	FALSE	#	#	Gaps Merlin Tool
	#	R05777	#	#	#	TRUE	#	FALSE	#	#	Gaps Merlin Tool
	#	R05799	#	#	#	TRUE	#	FALSE	#	#	Gaps Merlin Tool
	#	R05861	#	#	#	TRUE	#	FALSE	#	#	Gaps Merlin Tool
	#	R06154	#	#	#	TRUE	#	FALSE	#	#	Gaps Merlin Tool
	#	R07180	#	#	#	TRUE	#	FALSE	#	#	Gaps Merlin Tool
	#	R07329	#	#	#	TRUE	#	FALSE	#	#	Gaps Merlin Tool
	#	R07330	#	#	#	TRUE	#	FALSE	#	#	Gaps Merlin Tool
	#	R07362	#	#	#	TRUE	#	FALSE	#	#	Gaps Merlin Tool
	#	R07477	#	#	#	TRUE	#	FALSE	#	#	Gaps Merlin Tool
	#	R07606	#	#	#	TRUE	#	FALSE	#	#	Gaps Merlin Tool
	#	R07608	#	#	#	TRUE	#	FALSE	#	#	Gaps Merlin Tool
	#	R07766	#	#	#	TRUE	#	FALSE	#	#	Gaps Merlin Tool
	#	R08198	#	#	#	TRUE	#	FALSE	#	#	Gaps Merlin Tool
	#	R08512	#	#	#	TRUE	#	FALSE	#	#	Gaps Merlin Tool
	#	R08613	#	#	#	TRUE	#	FALSE	#	#	Gaps Merlin Tool
	#	R08707	#	#	#	TRUE	#	FALSE	#	#	Gaps Merlin Tool
	#	R08964	#	#	#	TRUE	#	FALSE	#	#	Gaps Merlin Tool
	#	R09074	#	#	#	TRUE	#	FALSE	#	#	Gaps Merlin Tool
	#	R09644	#	#	#	TRUE	#	FALSE	#	#	Gaps Merlin Tool
	#	R09698	#	#	#	TRUE	#	FALSE	#	#	Gaps Merlin Tool
	#	R09737	#	#	#	TRUE	#	FALSE	#	#	Gaps Merlin Tool
	#	R09832	#	#	#	TRUE	#	FALSE	#	#	Gaps Merlin Tool
	#	R09881	#	#	#	TRUE	#	FALSE	#	#	Gaps Merlin Tool
	#	R09882	#	#	#	TRUE	#	FALSE	#	#	Gaps Merlin Tool
	#	R10280	#	#	#	TRUE	#	FALSE	#	#	Gaps Merlin Tool
	#	R10281	#	#	#	TRUE	#	FALSE	#	#	Gaps Merlin Tool
	#	R10288	#	#	#	TRUE	#	FALSE	#	#	Gaps Merlin Tool
	#	R10455	#	#	#	TRUE	#	FALSE	#	#	Gaps Merlin Tool
	#	R10463	#	#	#	TRUE	#	FALSE	#	#	Gaps Merlin Tool
	#	R10548	#	#	#	TRUE	#	FALSE	#	#	Gaps Merlin Tool
	#	R10845	#	#	#	TRUE	#	FALSE	#	#	Gaps Merlin Tool
	#	R10952	#	#	#	TRUE	#	FALSE	#	#	Gaps Merlin Tool
	#	R11001	#	#	#	TRUE	#	FALSE	#	#	Gaps Merlin Tool
	#	R11003	#	#	#	TRUE	#	FALSE	#	#	Gaps Merlin Tool
	#	R11104	#	#	#	TRUE	#	FALSE	#	#	Gaps Merlin Tool
	#	R11165	#	#	#	TRUE	#	FALSE	#	#	Gaps Merlin Tool
	#	R11193	#	#	#	TRUE	#	FALSE	#	#	Gaps Merlin Tool
	#	R11337	#	#	#	TRUE	#	FALSE	#	#	Gaps Merlin Tool
	#	R11399	#	#	#	TRUE	#	FALSE	#	#	Gaps Merlin Tool
	#	R11674	#	#	#	TRUE	#	FALSE	#	#	Gaps Merlin Tool
	#	R12024	#	#	#	TRUE	#	FALSE	#	#	Gaps Merlin Tool
	#	R12366	#	#	#	TRUE	#	FALSE	#	#	Gaps Merlin Tool
	#	R12402	#	#	#	TRUE	#	FALSE	#	#	Gaps Merlin Tool

## Sheet: 5 - Balanced Reactions
	3 - List of all reactions list of all reactions that have been manually balanced during the model reconstruction process
	Pathway	ID	Reaction		Rev	Model	Notes	Refference
	Biosynthesis of secondary metabolites	R05556	trans,trans-Farnesyl diphosphate + n Isopentenyl diphosphate <=> Dehydrodolichol diphosphate + n Diphosphate	HOMOLOGY	TRUE	TRUE	Polimerization reaction. Different databases have different formulas	https://www.ebi.ac.uk/chebi/searchId.do?chebiId=136960
	Biosynthesis of secondary metabolites	R08772	3-methoxy-4-hydroxy-5-all-trans-nonaprenylbenzoate + H+ => 2-methoxy-6-(all-trans-nonaprenyl)phenol + CO2	MANUAL	FALSE	TRUE
	Biosynthesis of secondary metabolites	R08770	4-Hydroxy-3-Nonaprenylbenzoate + Oxygen => 3-Nonaprenyl-4,5-dihydroxybenzoate	MANUAL	FALSE	TRUE
	Fatty acid biosynthesis	R00390	ATP + Long-chain fatty acid + CoA <=> AMP + Diphosphate + Long-chain acyl-CoA	HOMOLOGY	TRUE	TRUE	Long-chain fatty acid changed to fatty acid
	Biosynthesis of secondary metabolites	R08770	4-Hydroxy-3-Nonaprenylbenzoate + Oxygen => 3-Nonaprenyl-4,5-dihydroxybenzoate	MANUAL	FALSE	TRUE
	Biosynthesis of secondary metabolites	R08772	3-methoxy-4-hydroxy-5-all-trans-nonaprenylbenzoate + H+ => 2-methoxy-6-(all-trans-nonaprenyl)phenol + CO2	MANUAL	FALSE	TRUE
	Metabolic pathways	R12026	NAD+ + Glycine + Hydrogen sulfide <=> Nicotinamide + ADP-5-ethyl-4-methylthiazole-2-carboxylate + 3 H2O	MANUAL	TRUE	TRUE
	Spontaneous	R06063	5-Hydroxyisourate + H+ + H2O => (R)(-)-Allantoin + CO2	KEGG	FALSE	TRUE
	Spontaneous	R06064	5-Hydroxyisourate + H+ + H2O => (S)-Allantoin + CO2	KEGG	FALSE	TRUE
	Spontaneous	R12185	Ammonia + HCO3- <=> Carbamate + H2O	KEGG	TRUE	TRUE
	Ubiquinone and other terpenoid-quinone biosynthesis	R12067	6-methoxy-3-methyl-2-all-trans-nonaprenyl-1,4-benzoquinol + Reduced acceptor + Oxygen => 3-Demethylubiquinone-9 + Acceptor + H2O	MANUAL	FALSE	TRUE
		R00092	NAD+ + 2 Fe2+ <=> NADH + H+ + 2 Fe3+	HOMOLOGY	TRUE	TRUE
	Fatty acid biosynthesis	R00742	ATP + Acetyl-CoA + HCO3- <=> ADP + Orthophosphate + Malonyl-CoA	HOMOLOGY	TRUE	TRUE
	Biosynthesis of secondary metabolites	R09450	Long-chain acyl-CoA + H2O <=> Long-chain fatty acid + CoA	MANUAL	TRUE	TRUE	Long chain acyl-coa to acyl-coa and long chain fatty acid to fatty acid
	Biosynthesis of secondary metabolites	R10825	Very-long-chain acyl-CoA + Malonyl-CoA => Very-long-chain 3-oxoacyl-CoA + CO2 + CoA	HOMOLOGY	FALSE	TRUE	Long chain acyl-coa to acyl-coa and long chain 3-oxoacyl-coa to 3-oxoacyl-coa
	Biosynthesis of secondary metabolites	R09450	Long-chain acyl-CoA + H2O <=> Long-chain fatty acid + CoA	MANUAL	TRUE	TRUE	Long chain acyl-coa to acyl-coa and long chain fatty acid to fatty acid
	Ubiquinone and other terpenoid-quinone biosynthesis	R04984	2-Hexaprenyl-3-methyl-6-methoxy-1,4-benzoquinone + Reduced acceptor + Oxygen <=> 2-Hexaprenyl-3-methyl-5-hydroxy-6-methoxy-1,4-benzoquinone + Acceptor + H2O	MANUAL	TRUE	TRUE
		R09449	trans-2,3-Dehydroacyl-CoA + NADPH + H+ <=> Long-chain acyl-CoA + NADP+	MANUAL	TRUE	TRUE		https://metacyc.org/META/NEW-IMAGE?type=REACTION&object=RXN-7711
		R02694	2,3-Dehydroacyl-CoA + 1,2-Diacyl-sn-glycerol <=> CoA + Triacylglycerol	HOMOLOGY	TRUE	TRUE	Specific reaction changed to general reaction (C00605 to Acyl-CoA)	https://metacyc.org/META/NEW-IMAGE?type=REACTION&object=DIACYLGLYCEROL-O-ACYLTRANSFERASE-RXN
		R08551	[Oxidized NADPH---hemoprotein reductase] + NADPH + H+ <=> [Reduced NADPH---hemoprotein reductase] + NADP+	HOMOLOGY	TRUE	TRUE
		R02617	2,3-Dehydroacyl-CoA + sn-Glycerol 3-phosphate => CoA + 1-Acyl-sn-glycerol 3-phosphate	HOMOLOGY	FALSE	TRUE	Specific reaction changed to general reaction (C00605 to Acyl-CoA)	https://metacyc.org/META/NEW-IMAGE?type=REACTION&object=RXN-1381
		R02760	2,3-Dehydroacyl-CoA + 1-Acyl-sn-glycerol 3-phosphate <=> CoA + Phosphatidate	HOMOLOGY	TRUE	TRUE		https://www.brenda-enzymes.org/enzyme.php?ecno=2.3.1.51
	Fatty acid elongation	R07162	trans-2,3-Dehydroacyl-CoA + NADPH + H+ => Acyl-CoA + NADP+	HOMOLOGY	FALSE	TRUE		https://www.rhea-db.org/rhea/33766
		R03838	2,3-Dehydroacyl-CoA + 2-Acylglycerol <=> CoA + 1,2-Diacyl-sn-glycerol	HOMOLOGY	TRUE	TRUE	Specific reaction changed to general reaction (C00605 to Acyl-CoA)	https://metacyc.org/META/NEW-IMAGE?type=REACTION&object=2-ACYLGLYCEROL-O-ACYLTRANSFERASE-RXN
	Metabolic pathways	R10686	Pyridoxal phosphate + L-Histidine => 4-Amino-2-methyl-5-(phosphooxymethyl)pyrimidine	KEGG	FALSE	TRUE	Quimeric Metabolites. Enzyme as reactant, no known regeneration mechanism	Lai et al.
		R03042	Polyphosphate(n) + H2O <=> Polyphosphate(n-1) + Orthophosphate	HOMOLOGY	TRUE	TRUE	Oligophosphate to diphosphate
	Fructose and mannose metabolism	R00887	GDP-mannose <=> GDP + Mannan	MANUAL	TRUE	TRUE	Plymerization reaction. Specified Mannan Formula as (C6H10O5)(n+1)
	Lipoic acid metabolism	R12424	[Glycine cleavage system H]-N6-octanoyl-L-lysine + [Fe-S] cluster scaffold protein carrying a [4Fe-4S]2+ cluster + 2 S-Adenosyl-L-methionine + 2 Reduced [2Fe-2S] ferredoxin + 8 H+ <=> Dihydrolipoylprotein + [Fe-S] cluster scaffold protein + 2 Hydrogen sulfide + 4 Fe2+ + 2 L-Methionine + 2 5'-Deoxyadenosine + 2 Oxidized [2Fe-2S] ferredoxin	HOMOLOGY	TRUE	TRUE
	Arginine and proline metabolism	R01920	S-Adenosylmethioninamine + Putrescine => 5'-Methylthioadenosine + Spermidine	HOMOLOGY	FALSE	TRUE	Row 29 to 84. H+ balancing, no refference
	Aflatoxin biosynthesis	R00742	ATP + Acetyl-CoA + HCO3- <=> ADP + Orthophosphate + Malonyl-CoA	HOMOLOGY	TRUE	TRUE
	Alanine, aspartate and glutamate metabolism	R00575	2 ATP + L-Glutamine + HCO3- + H2O => 2 ADP + Orthophosphate + L-Glutamate + Carbamoyl phosphate	HOMOLOGY	FALSE	TRUE
	Aminobenzoate degradation	R05259	Parathion + [Reduced NADPH---hemoprotein reductase] + Oxygen <=> Paraoxon + [Oxidized NADPH---hemoprotein reductase] + Sulfur + H2O	HOMOLOGY	TRUE	TRUE
	Arachidonic acid metabolism	R07046	Arachidonate + [Reduced NADPH---hemoprotein reductase] + Oxygen <=> 19(S)-HETE + [Oxidized NADPH---hemoprotein reductase] + H2O	HOMOLOGY	TRUE	TRUE
	Betalain biosynthesis	R08834	2-Descarboxy-cyclo-dopa + Betalamic acid <=> 2-Descarboxy-betanidin + H2O	KEGG	TRUE	TRUE
	Biosynthesis of amino acids	R00344	ATP + Pyruvate + HCO3- => ADP + Orthophosphate + Oxaloacetate	HOMOLOGY	FALSE	TRUE
	Biosynthesis of antibiotics	R02874	Squalene + Oxygen + [Reduced NADPH---hemoprotein reductase] <=> (S)-2,3-Epoxysqualene + [Oxidized NADPH---hemoprotein reductase] + H2O	HOMOLOGY	TRUE	TRUE
	Biosynthesis of antibiotics	R05640	Lanosterol + 3 [Reduced NADPH---hemoprotein reductase] + 3 Oxygen <=> 4,4-Dimethyl-5alpha-cholesta-8,14,24-trien-3beta-ol + Formate + 3 [Oxidized NADPH---hemoprotein reductase] + 4 H2O	HOMOLOGY	TRUE	TRUE
	Biosynthesis of secondary metabolites	R01310	Phosphatidylcholine + H2O <=> Phosphatidate + Choline	HOMOLOGY	TRUE	TRUE
	Biosynthesis of secondary metabolites	R05556	trans,trans-Farnesyl diphosphate + n Isopentenyl diphosphate <=> Dehydrodolichol diphosphate + n Diphosphate	HOMOLOGY	TRUE	TRUE
	Biosynthesis of secondary metabolites	R05731	Obtusifoliol + 3 [Reduced NADPH---hemoprotein reductase] + 3 Oxygen <=> 4alpha-Methyl-5alpha-ergosta-8,14,24(28)-trien-3beta-ol + Formate + 3 [Oxidized NADPH---hemoprotein reductase] + 4 H2O	HOMOLOGY	TRUE	TRUE
	Biosynthesis of secondary metabolites	R05846	4,21-Dehydrogeissoschizine <=> Cathenamine	KEGG	TRUE	TRUE
	Chloroalkane and chloroalkene degradation	R09149	Trichloroethanol <=> Chloral	KEGG	TRUE	TRUE
	Cysteine and methionine metabolism	R00900	L-Cysteine + Glutathione + NADP+ <=> S-Glutathionyl-L-cysteine + NADPH	HOMOLOGY	TRUE	TRUE
	Drug metabolism - cytochrome P450	R03697	Morphine + [Oxidized NADPH---hemoprotein reductase] + Formaldehyde + H2O <=> Codeine + [Reduced NADPH---hemoprotein reductase] + Oxygen	HOMOLOGY	TRUE	TRUE
	Drug metabolism - cytochrome P450	R08265	Morphine + [Reduced NADPH---hemoprotein reductase] + Oxygen <=> Normorphine + Formaldehyde + [Oxidized NADPH---hemoprotein reductase] + H2O	HOMOLOGY	TRUE	TRUE
	Drug metabolism - other enzymes	R08225	Tegafur + [Reduced NADPH---hemoprotein reductase] + Oxygen <=> 5-FU + Succinic aldehyde + [Oxidized NADPH---hemoprotein reductase] + H2O	HOMOLOGY	TRUE	TRUE
	Ether lipid metabolism	R04321	CDP-choline + 1-Alkyl-2-acetyl-sn-glycerol <=> CMP + 2-Acetyl-1-alkyl-sn-glycero-3-phosphocholine	HOMOLOGY	TRUE	TRUE
	Ether lipid metabolism	R07389	1-Alkyl-2-acylglycerol + CDP-choline <=> 1-Radyl-2-acyl-sn-glycero-3-phosphocholine + CMP	HOMOLOGY	TRUE	TRUE
	Fatty acid biosynthesis	R04534	(3R)-3-Hydroxydecanoyl-[acyl-carrier protein] + NADP+ <=> 3-Oxodecanoyl-[acp] + NADPH	HOMOLOGY	TRUE	TRUE
	Glutathione metabolism	R08359	S-Adenosylmethioninamine + Cadaverine <=> 5'-Methylthioadenosine + Aminopropylcadaverine	HOMOLOGY	TRUE	TRUE
	Glutathione metabolism	R08360	Tryparedoxin + ROOH <=> Tryparedoxin disulfide + H2O + ROH	HOMOLOGY	TRUE	TRUE
	Glutathione metabolism	R08361	Trypanothione + Tryparedoxin disulfide <=> Trypanothione disulfide + Tryparedoxin	KEGG	TRUE	TRUE
	Glycerophospholipid metabolism	R01315	Phosphatidylcholine + H2O <=> 1-Acyl-sn-glycero-3-phosphocholine + Fatty acid	HOMOLOGY	TRUE	TRUE
	Glycerophospholipid metabolism	R01318	Acyl-CoA + 1-Acyl-sn-glycero-3-phosphocholine <=> CoA + Phosphatidylcholine	HOMOLOGY	TRUE	TRUE
	Glycerophospholipid metabolism	R01890	CTP + Choline phosphate <=> Diphosphate + CDP-choline	HOMOLOGY	TRUE	TRUE
	Lysine degradation	R03451	N6,N6,N6-Trimethyl-L-lysine + 2-Oxoglutarate + Oxygen <=> (3S)-3-Hydroxy-N6,N6,N6-trimethyl-L-lysine + Succinate + CO2	HOMOLOGY	TRUE	TRUE
	Lysine degradation	R04867	S-Adenosyl-L-methionine + Protein N6,N6-dimethyl-L-lysine <=> S-Adenosyl-L-homocysteine + Protein N6,N6,N6-trimethyl-L-lysine	HOMOLOGY	TRUE	TRUE
	Metabolic pathways	R00025	Ethylnitronate + Oxygen + Reduced FMN <=> Acetaldehyde + Nitrite + FMN + H2O	HOMOLOGY	TRUE	TRUE
	Metabolic pathways	R00103	NAD+ + H2O => AMP + Nicotinamide D-ribonucleotide	HOMOLOGY	FALSE	TRUE
	Nicotinate and nicotinamide metabolism	R00137	ATP + Nicotinamide D-ribonucleotide <=> Diphosphate + NAD+	HOMOLOGY	TRUE	TRUE
	Metabolic pathways	R01933	2-Oxoadipate + CoA + NAD+ <=> Glutaryl-CoA + CO2 + NADH + H+	HOMOLOGY	TRUE	TRUE
	Metabolic pathways	R02294	Nicotinamide-beta-riboside + Orthophosphate <=> Nicotinamide + alpha-D-Ribose 1-phosphate	HOMOLOGY	TRUE	TRUE
	Metabolic pathways	R02324	ATP + Nicotinamide-beta-riboside <=> ADP + Nicotinamide D-ribonucleotide	HOMOLOGY	TRUE	TRUE
	Metabolic pathways	R03348	Quinolinate + 5-Phospho-alpha-D-ribose 1-diphosphate => Nicotinate D-ribonucleotide + Diphosphate + CO2	HOMOLOGY	FALSE	TRUE
	Metabolic pathways	R04326	5'-Phosphoribosylglycinamide + 5,10-Methenyltetrahydrofolate + H2O <=> 5'-Phosphoribosyl-N-formylglycinamide + Tetrahydrofolate	HOMOLOGY	TRUE	TRUE
	One carbon pool by folate	R02300	Folinic acid <=> 5,10-Methenyltetrahydrofolate + H2O	HOMOLOGY	TRUE	TRUE
	Retinol metabolism	R08390	Retinoate + [Reduced NADPH---hemoprotein reductase] + Oxygen <=> all-trans-18-Hydroxyretinoic acid + [Oxidized NADPH---hemoprotein reductase] + H2O	HOMOLOGY	TRUE	TRUE
	Tryptophan metabolism	R03629	Melatonin + [Reduced NADPH---hemoprotein reductase] + Oxygen <=> 6-Hydroxymelatonin + [Oxidized NADPH---hemoprotein reductase] + H2O	HOMOLOGY	TRUE	TRUE
		R00017	Hydrogen peroxide + 2 Ferrocytochrome c <=> 2 Ferricytochrome c + 2 H2O	HOMOLOGY	TRUE	TRUE
		R00082	Oxygen + 4 Ferrocytochrome c2 <=> 4 Ferricytochrome c2 + 2 H2O	HOMOLOGY	TRUE	TRUE
		R03950	2 S-Adenosyl-L-methionine + Uroporphyrin III <=> 2 S-Adenosyl-L-homocysteine + Sirohydrochlorin	HOMOLOGY	TRUE	TRUE
		R04122	[Reduced NADPH---hemoprotein reductase] + Alkane + Oxygen <=> [Oxidized NADPH---hemoprotein reductase] + ROH + H2O	HOMOLOGY	TRUE	TRUE
		R04433	Reduced electron-transferring flavoprotein + Ubiquinone <=> Electron-transferring flavoprotein + Ubiquinol	HOMOLOGY	TRUE	TRUE
		R07641	2 ATP + HCO3- + Ammonia => 2 ADP + Orthophosphate + Carbamoyl phosphate	HOMOLOGY	FALSE	TRUE
		R08539	NADPH + 2 Ferricytochrome b5 <=> NADP+ + 2 Ferrocytochrome b5	HOMOLOGY	TRUE	TRUE
		R10948	ATP + HCO3- <=> ADP + Carboxyphosphate	HOMOLOGY	TRUE	TRUE
		R11165	4 S-Adenosyl-L-methionine + Peptide 2-(3-carboxy-3-aminopropyl)-L-histidine <=> 4 S-Adenosyl-L-homocysteine + Peptide diphthine methyl ester	HOMOLOGY	TRUE	TRUE
		R11166	Peptide diphthine methyl ester + H2O <=> Peptide diphthine + Methanol	HOMOLOGY	TRUE	TRUE
		R12118	14alpha-Methylsteroid + 3 [Reduced NADPH---hemoprotein reductase] + 3 Oxygen <=> Delta14-Steroid + Formate + 3 [Oxidized NADPH---hemoprotein reductase] + 4 H2O	HOMOLOGY	TRUE	TRUE
		R12119	14alpha-Methylsteroid + [Reduced NADPH---hemoprotein reductase] + Oxygen <=> 14alpha-Hydroxymethylsteroid + [Oxidized NADPH---hemoprotein reductase] + H2O	HOMOLOGY	TRUE	TRUE
		R12120	14alpha-Hydroxymethylsteroid + [Reduced NADPH---hemoprotein reductase] + Oxygen <=> 14alpha-Formylsteroid + [Oxidized NADPH---hemoprotein reductase] + 2 H2O	HOMOLOGY	TRUE	TRUE
		R12121	14alpha-Formylsteroid + [Reduced NADPH---hemoprotein reductase] + Oxygen <=> Delta14-Steroid + Formate + [Oxidized NADPH---hemoprotein reductase] + H2O	HOMOLOGY	TRUE	TRUE
	Ubiquinone and other terpenoid-quinone biosynthesis	R04711	S-Adenosyl-L-methionine + 3-Hexaprenyl-4,5-dihydroxybenzoate <=> S-Adenosyl-L-homocysteine + 3-Hexaprenyl-4-hydroxy-5-methoxybenzoate + H+	HOMOLOGY	TRUE	TRUE

## Sheet: 6 - Essential Enzymes
	6 - Essential enzymes in RPMI medium environmental conditions
	C. parapsilosis iDC1003	C. albicans iRV781*	C. glabrata iNX804*
	4.1.1.33	4.1.1.33	6.3.5.5
	6.1.1.19	6.1.1.19	2.3.1.51
	5.4.2.8	5.4.2.8	2.7.8.5
	1.1.1.34	1.1.1.34	2.7.1.23
	2.7.4.14	2.7.4.14	3.1.3.27
	1.14.19.20	1.14.19.20	2.7.7.41
	6.1.1.14	6.1.1.14	2.7.8.11
	2.4.2.14	2.4.2.14	3.5.2.3
	6.3.3.1	6.3.3.1	2.7.4.14
	1.14.14.17	1.14.14.17	2.1.3.2
	2.7.1.36	2.7.1.36	4.1.1.21
	6.3.4.4	6.3.4.4	6.3.3.1
	1.3.5.2	1.3.5.2	4.3.2.2
	6.1.1.16	6.1.1.16	4.2.1.1
	5.4.2.3	5.4.2.3	2.1.2.3
	5.4.99.7	5.4.99.7	6.3.4.4
	4.1.3.38	4.1.3.38	1.1.1.205
	2.3.1.4	2.3.1.4	2.1.1.45
	2.3.1.9	2.3.1.9	6.3.5.3
	6.3.2.17	6.3.2.17	2.4.2.10
	2.1.1.45	2.1.1.45	4.1.1.23
	1.1.1.205	1.1.1.205	2.4.2.14
	6.1.1.9	6.1.1.9	2.1.2.2
	1.3.1.70	1.3.1.70	2.7.4.6
	1.3.1.71	1.3.1.71	6.3.4.13
	4.1.1.23	4.1.1.23	6.3.5.2
	2.1.1.41	2.1.1.41	2.7.6.2
	2.6.1.16	2.6.1.16	3.6.3.1
	4.1.1.21	4.1.1.21	2.1.1.114
	6.3.2.5	6.3.2.5	6.2.1.3
	2.5.1.19	2.5.1.19	2.5.1.6
	2.7.4.2	2.7.4.2	4.1.3.27
	5.3.3.2	5.3.3.2	3.3.1.1
	2.7.8.11	2.7.8.11	2.7.1.35
	2.6.1.85	2.6.1.85	2.7.4.9
	1.1.1.170	1.1.1.170	6.3.4.3
	1.3.1.9	1.3.1.9	3.5.4.16
	1.14.14.154	1.14.14.154	2.6.1.85
	4.1.2.25	4.1.2.25	4.1.2.25
	3.5.2.3	3.5.2.3	1.5.1.20
	2.7.7.23	2.7.7.23	2.5.1.15
	1.8.1.9	1.8.1.9	5.4.2.2
	2.7.4.8	2.7.4.8	3.1.3.1
	2.7.1.24	2.7.1.24	6.4.1.2
	6.1.1.21	6.1.1.21	4.1.3.38
	3.1.3.27	3.1.3.27	2.4.1.34
	2.7.1.33	2.7.1.33	6.3.2.17
	6.1.1.7	6.1.1.7	6.2.1.1
	2.7.8.5	2.7.8.5	2.7.1.26
	6.1.1.18	6.1.1.18	2.7.7.2
	1.14.19.41	1.14.19.41	1.1.1.170
	6.3.2.6	6.3.2.6	1.14.13.72
	6.4.1.2	6.4.1.2	2.7.7.3
	1.1.1.270	1.1.1.270	1.3.1.70
	2.4.2.10	2.4.2.10	1.14.13.70
	2.7.1.26	2.7.1.26	1.1.1.270
	2.1.2.3	2.1.2.3	2.7.1.24
	2.7.7.9	2.7.7.9	5.3.3.2
	6.3.5.3	6.3.5.3	2.7.1.33
	4.3.2.2	4.3.2.2	2.5.1.21
	2.1.3.2	2.1.3.2	4.1.1.36
	4.2.3.5	4.2.3.5	5.4.99.7
	2.3.3.10	2.3.3.10	3.6.1.1
	3.6.1.1	3.6.1.1	2.7.6.1
	2.7.7.13	2.7.7.13	4.1.1.33
	2.7.6.1	2.7.6.1	2.7.4.2
	2.5.1.1	2.5.1.1	2.5.1.29
	2.5.1.54	2.5.1.54	5.3.1.6
	2.5.1.10	2.5.1.10	2.5.1.10
	1.17.4.1	1.17.4.1	1.1.1.34
	3.1.1.13	3.1.1.13	2.3.1.20
	1.14.19.1	1.14.19.1	1.3.1.71
	2.4.1.16	2.4.1.16	2.5.1.1
	1.1.1.25	1.1.1.25	6.3.2.6
	6.1.1.1	6.1.1.1	2.1.1.201
	4.2.3.4	4.2.3.4	1.14.14.154
	4.2.1.10	4.2.1.10	2.7.4.8
	2.4.1.34	2.4.1.34	2.7.1.36
	6.1.1.22	6.1.1.22	2.3.3.10
	6.1.1.5	6.1.1.5	2.3.1.86
	6.1.1.4	6.1.1.4	6.3.4.2
	6.1.1.6	6.1.1.6	1.3.98.1
	6.1.1.10	6.1.1.10
	6.1.1.20	6.1.1.20
	6.1.1.15	6.1.1.15
	6.1.1.11	6.1.1.11
	6.1.1.3	6.1.1.3
	6.1.1.2	6.1.1.2
	2.3.1.41	2.3.1.41
	1.1.1.100	2.3.1.85
	3.1.3.1	1.1.1.100
	2.3.1.179	3.1.3.1
	6.1.1.17	2.3.1.179
	1.14.18.9	6.1.1.17
	3.1.2.14	1.14.18.9
	1.6.2.4	3.1.2.14
	4.1.3.40	1.6.2.4
	4.1.1.36	4.1.3.40
	6.1.1.12	4.1.1.36
	1.14.19.2	6.1.1.12
	3.1.2.2	1.14.19.2
	1.14.19.6	3.1.2.2
	6.3.4.13	1.14.19.6
	2.7.1.71	6.3.4.13
	2.3.1.39	2.7.1.71
	2.3.1.38	2.3.1.39
	4.2.1.59	2.3.1.38
	2.3.1.86	4.2.1.59
	2.5.1.15	2.3.1.86
	6.3.4.14	2.5.1.15
	3.5.4.10	6.3.4.14
	6.3.5.5	3.5.4.10
	1.1.1.282	6.3.5.5
	6.1.1.24	1.1.1.282
	6.1.1.23	6.1.1.24
	1.8.1.2	6.1.1.23
	2.6.1.1	2.2.1.1
	4.2.1.134	6.3.5.2
	2.3.1.199	2.1.2.2
	2.5.1.47	2.1.1.201
	2.3.1.16	5.3.1.8
	2.6.1.52	6.3.4.2
	2.2.1.1	3.5.4.16
	1.1.1.330	2.1.1.114
	6.3.5.4	1.5.1.3
	2.1.1.201	2.7.7.1
	2.4.2.18	2.5.1.39
	6.3.4.2	5.3.1.6
	2.1.1.114	1.9.3.1
	2.5.1.39	6.2.1.3
	2.3.1.22	2.7.7.41
	2.7.4.6	4.1.1.48
	2.7.1.25	5.3.1.24
	2.1.2.2	2.1.1.64
	1.8.4.8	2.7.7.18
	1.1.1.399	1.3.98.1
	1.1.1.95
	5.3.1.8
	1.3.1.93
	5.3.1.24
	2.5.1.21
	3.6.1.23
	4.2.1.1
	1.5.1.3
	2.1.1.64
	6.3.5.2
	1.3.98.1
	*some enzymes were manually inferred for cases where EC numbers were outdated or incomplete by the time these models were reconstructed

## Sheet: 7 - Unique EC Numbers
	7 - Total of proteins with associated EC Numbers present in the iDC1003, iRV781, iIN800 and iNX804 genome-scale metabolic models
	C. albicans iRV781	C. parapsilosis iDC1003	C. glabrata iNX804	S. cerevisae iIN800		Unique in C. parapsilosis
	1.1.1.1	1.1.1.1	2.7.1.11	2.4.2.14		1.1.1.116
	1.1.1.100	1.1.1.100	2.7.1.47	3.1.4.17		1.1.1.138
	1.1.1.101	1.1.1.101	1.1.1.21	6.1.1.10		1.1.1.250
	1.1.1.102	1.1.1.102	3.2.1.3	2.4.2.1		1.1.1.26
	1.1.1.103	1.1.1.116	2.7.1.1	3.1.2.14		1.1.1.283
	1.1.1.14	1.1.1.117	4.4.1.5	2.1.2.10		1.1.1.59
	1.1.1.169	1.1.1.138	3.2.1.28	4.99.1.1		1.1.1.79
	1.1.1.170	1.1.1.169	3.1.2.6	3.7.1.2		1.1.1.81
	1.1.1.2	1.1.1.170	5.1.3.2	2.1.1.10		1.13.12.16
	1.1.1.205	1.1.1.2	2.4.1.21	6.3.2.2		1.14.11.48
	1.1.1.23	1.1.1.205	3.5.99.6	1.1.1.35		1.14.11.8
	1.1.1.25	1.1.1.21	1.1.1.117	2.3.1.88		1.14.15.7
	1.1.1.270	1.1.1.23	1.1.1.11	2.7.8.8		1.15.1.1
	1.1.1.284	1.1.1.25	1.1.3.37	1.5.1.10		1.16.1.7
	1.1.1.289	1.1.1.250	2.4.1.18	1.5.1.7		1.16.3.1
	1.1.1.3	1.1.1.26	2.4.1.11	2.7.7.15		1.2.1.18
	1.1.1.302	1.1.1.270	1.5.1.12	1.5.1.3		1.3.1.38
	1.1.1.307	1.1.1.283	1.5.1.2	2.1.1.98		1.3.1.42
	1.1.1.330	1.1.1.284	4.1.1.50	4.2.1.24		1.3.1.93
	1.1.1.34	1.1.1.289	2.5.1.22	2.7.1.15		1.4.1.13
	1.1.1.37	1.1.1.3	2.5.1.16	1.13.11.6		1.4.3.2
	1.1.1.38	1.1.1.302	1.2.1.38	2.4.2.7		1.6.5.2
	1.1.1.381	1.1.1.303	2.7.1.105	6.1.1.18		1.8.4.14
	1.1.1.399	1.1.1.307	2.2.1.3	4.2.3.3		2.1.1.100
	1.1.1.41	1.1.1.31	1.1.1.40	4.1.3.12		2.1.1.22
	1.1.1.42	1.1.1.330	3.1.3.46	6.2.1.5		2.1.1.319
	1.1.1.44	1.1.1.34	4.2.1.3	2.3.1.43		2.1.1.354
	1.1.1.65	1.1.1.37	4.1.3.1	2.6.1.1		2.1.1.359
	1.1.1.8	1.1.1.38	2.3.3.5	1.8.4.8		2.1.1.360
	1.1.1.85	1.1.1.381	4.1.3.30	2.3.1.50		2.3.1.158
	1.1.1.86	1.1.1.41	1.5.99.8	6.1.1.14		2.3.1.181
	1.1.1.95	1.1.1.42	3.5.1.49	3.5.1.19		2.3.1.271
	1.1.2.3	1.1.1.44	1.1.2.4	1.4.4.2		2.3.1.286
	1.1.2.4	1.1.1.59	2.6.1.1	5.3.1.23		2.3.1.36
	1.1.5.3	1.1.1.65	4.1.1.17	1.2.4.1		2.4.1.117
	1.1.99.2	1.1.1.79	3.5.3.1	4.2.1.70		2.4.1.80
	1.1.99.40	1.1.1.8	2.7.2.11	2.7.1.67		2.4.2.59
	1.10.2.2	1.1.1.81	2.1.3.3	3.5.4.1		2.5.1.18
	1.11.1.15	1.1.1.85	6.3.4.5	2.4.2.11		2.5.1.58
	1.11.1.6	1.1.1.86	3.5.1.4	1.3.3.6		2.7.4.10
	1.13.11.27	1.1.1.87	4.3.2.1	1.1.1.86		2.8.1.1
	1.13.11.52	1.1.1.9	1.2.1.41	6.1.1.2		2.8.1.8
	1.13.11.54	1.1.1.95	2.6.1.11	6.1.1.11		3.1.2.22
	1.13.11.6	1.1.5.3	2.6.1.13	6.1.1.15		3.1.3.104
	1.13.99.1	1.1.99.2	2.7.2.8	2.7.1.25		3.1.3.37
	1.14.11.27	1.11.1.15	2.3.1.35	6.3.4.4		3.1.3.67
	1.14.12.17	1.11.1.5	1.5.99.6	4.2.99.9		3.1.3.89
	1.14.13.239	1.11.1.6	2.3.1.1	1.1.1.102		3.1.3.95
	1.14.13.63	1.11.1.9	6.3.5.5	2.7.4.11		3.1.3.99
	1.14.13.9	1.13.11.20	1.5.3.17	2.1.1.41		3.1.4.12
	1.14.14.154	1.13.11.27	1.2.1.3	1.8.1.4		3.1.4.2
	1.14.14.17	1.13.11.52	1.2.1.5	2.7.1.68		3.1.6.1
	1.14.18.9	1.13.11.54	6.3.4.96	5.3.1.6		3.2.1.52
	1.14.19.1	1.13.11.6	1.1.1.25	5.1.3.1		3.3.2.10
	1.14.19.17	1.13.12.16	2.7.2.4	4.1.3.27		3.4.19.13
	1.14.19.2	1.13.99.1	2.7.1.71	4.2.1.79		3.5.1.3
	1.14.19.20	1.14.11.27	4.2.1.10	3.1.3.11		3.5.1.75
	1.14.19.41	1.14.11.48	1.1.1.190	3.6.1.5		3.5.1.89
	1.14.19.6	1.14.11.8	1.1.1.1	6.2.1.3		3.5.2.9
	1.14.99.60	1.14.12.17	5.3.1.9	6.1.1.17		3.5.3.11
	1.16.1.9	1.14.13.9	2.6.1.27	1.1.1.6		3.6.1.3
	1.17.1.9	1.14.14.1	3.1.3.11	2.7.4.3		4.1.1.43
	1.17.4.1	1.14.14.154	4.2.3.5	2.1.1.16		4.1.1.72
	1.2.1.11	1.14.14.17	3.5.5.1	2.5.1.10		4.1.1.80
	1.2.1.12	1.14.15.7	4.2.3.4	1.1.1.8		4.1.2.48
	1.2.1.16	1.14.18.9	4.2.1.22	4.1.2.13		4.2.1.119
	1.2.1.31	1.14.19.1	5.3.1.24	3.1.2.6		4.2.1.96
	1.2.1.41	1.14.19.17	1.3.1.12	2.3.1.38		4.3.2.3
	1.2.1.5	1.14.19.20	1.1.1.3	3.1.3.68		4.3.2.7
	1.2.1.88	1.14.19.41	2.5.1.19	1.2.1.12		4.4.1.17
	1.2.1.95	1.15.1.1	2.5.1.54	1.1.99.5		5.1.1.3
	1.2.4.1	1.16.1.7	1.2.1.11	2.7.1.36		5.3.3.10
	1.2.4.2	1.16.1.9	2.7.1.39	3.1.3.3		5.3.3.8
	1.3.1.104	1.16.3.1	4.2.1.20	2.4.1.109		5.4.2.11
	1.3.1.13	1.17.1.9	2.6.1.5	5.4.2.3		6.2.1.15
	1.3.1.70	1.17.4.1	2.6.1.9	1.2.1.2		6.3.1.20
	1.3.1.71	1.2.1.11	2.6.1.57	2.5.1.21		7.1.1.8
	1.3.1.9	1.2.1.12	1.1.1.95	1.1.1.85		7.1.2.1
	1.3.5.1	1.2.1.16	4.2.1.51	3.5.4.13
	1.3.5.2	1.2.1.18	2.6.1.52	4.1.1.15
	1.4.1.14	1.2.1.27	4.1.1.48	2.7.4.9
	1.4.1.4	1.2.1.3	4.3.1.17	1.2.1.21
	1.4.3.21	1.2.1.31	5.4.99.5	2.3.1.84
	1.4.3.5	1.2.1.38	3.1.3.3	3.5.4.16
	1.5.1.10	1.2.1.41	1.3.1.13	3.2.1.3
	1.5.1.15	1.2.1.5	2.1.2.1	1.6.99.3
	1.5.1.2	1.2.1.88	3.5.1.9	3.2.1.22
	1.5.1.20	1.2.1.95	1.8.1.4	2.5.1.33
	1.5.1.3	1.2.4.1	2.1.2.10	3.5.3.19
	1.5.1.5	1.2.4.2	2.5.1.57	2.7.2.4
	1.5.1.7	1.3.1.104	4.3.1.19	5.3.1.24
	1.6.2.2	1.3.1.13	4.1.2.5	2.4.1.83
	1.6.2.4	1.3.1.38	3.5.2.7	6.4.1.2
	1.8.1.2	1.3.1.42	4.3.1.3	6.3.3.1
	1.8.1.4	1.3.1.6	4.2.1.49	2.4.1.15
	1.8.1.9	1.3.1.70	2.4.2.17	3.1.3.12
	1.8.4.8	1.3.1.76	3.1.3.15	6.3.4.6
	1.9.3.1	1.3.1.9	1.1.1.23	1.2.1.31
	2.1.1.10	1.3.1.93	5.4.2.4	1.14.13.9
	2.1.1.107	1.3.3.3	4.1.1.1	2.7.7.53
	2.1.1.114	1.3.3.4	2.7.1.32	1.1.2.4
	2.1.1.14	1.3.3.6	3.5.3.8	2.7.1.22
	2.1.1.17	1.3.5.2	5.1.3.15	6.1.1.3
	2.1.1.201	1.4.1.13	2.4.2.18	6.3.4.13
	2.1.1.320	1.4.1.2	2.7.1.40	2.7.4.16
	2.1.1.41	1.4.1.4	4.2.1.11	4.2.1.17
	2.1.1.45	1.4.3.2	2.3.1.12	1.5.3.11
	2.1.1.6	1.4.3.21	2.3.1.51	3.1.3.4
	2.1.1.64	1.4.3.5	1.2.4.1	6.1.1.7
	2.1.2.1	1.5.1.10	1.1.1.101	1.2.1.41
	2.1.2.10	1.5.1.15	2.7.7.15	2.7.7.12
	2.1.2.11	1.5.1.2	2.7.8.5	2.4.1.11
	2.1.2.2	1.5.1.20	5.3.1.1	4.1.1.33
	2.1.2.3	1.5.1.3	1.11.1.6	5.4.2.10
	2.1.3.2	1.5.1.5	4.1.1.74	1.13.11.27
	2.1.3.3	1.5.1.7	4.1.2.13	4.1.2.5
	2.2.1.1	1.5.3.17	2.7.2.3	2.7.1.24
	2.2.1.2	1.6.2.2	1.2.1.12	2.7.7.4
	2.2.1.6	1.6.2.4	2.6.1.58	1.5.1.2
	2.3.1.12	1.6.5.2	5.4.2.1	3.5.2.5
	2.3.1.15	1.7.3.3	2.7.1.22	1.4.3.5
	2.3.1.16	1.8.1.2	2.4.2.11	2.7.1.35
	2.3.1.199	1.8.1.4	2.1.1.1	2.3.1.35
	2.3.1.20	1.8.1.7	2.6.1.2	2.7.7.41
	2.3.1.22	1.8.1.9	2.7.7.1	2.3.1.23
	2.3.1.23	1.8.4.14	2.6.1.44	3.1.3.2
	2.3.1.24	1.8.4.8	6.3.5.1	2.1.3.2
	2.3.1.26	2.1.1.100	3.6.1.22	4.2.3.1
	2.3.1.31	2.1.1.107	1.1.1.244	4.1.3.21
	2.3.1.38	2.1.1.114	3.5.4.19	1.1.1.9
	2.3.1.4	2.1.1.14	5.3.1.16	2.7.7.18
	2.3.1.41	2.1.1.17	3.1.3.56	6.3.4.3
	2.3.1.42	2.1.1.201	3.1.3.57	3.1.3.7
	2.3.1.50	2.1.1.22	3.1.3.25	6.3.5.5
	2.3.1.51	2.1.1.319	4.2.1.19	4.1.2.25
	2.3.1.61	2.1.1.320	2.7.7.10	4.1.3.5
	2.3.1.7	2.1.1.354	3.2.1.58	1.1.1.34
	2.3.1.86	2.1.1.359	2.4.1.15	3.5.5.1
	2.3.1.9	2.1.1.360	3.1.3.12	2.6.1.42
	2.3.3.1	2.1.1.41	2.4.1.25	5.3.1.16
	2.3.3.10	2.1.1.45	2.7.7.23	2.3.1.39
	2.3.3.13	2.1.1.6	1.2.1.16	3.5.1.4
	2.3.3.14	2.1.1.64	4.1.3.27	2.7.7.1
	2.3.3.9	2.1.1.71	2.6.1.19	2.8.1.6
	2.4.1.1	2.1.2.1	3.5.1.19	4.2.1.2
	2.4.1.15	2.1.2.10	2.7.1.23	6.1.1.1
	2.4.1.16	2.1.2.2	4.1.1.15	2.7.2.11
	2.4.1.25	2.1.2.3	3.5.1.2	1.14.19.1
	2.4.1.34	2.1.3.3	1.4.1.4	2.7.1.26
	2.4.2.1	2.2.1.1	2.4.2.1	2.5.1.3
	2.4.2.10	2.2.1.2	1.4.1.2	1.1.1.1
	2.4.2.14	2.2.1.6	3.5.1.1	2.4.2.22
	2.4.2.17	2.3.1.1	6.3.5.4	4.3.2.2
	2.4.2.18	2.3.1.12	2.6.1.16	3.2.2.4
	2.4.2.19	2.3.1.15	1.4.1.14	3.6.1.31
	2.4.2.28	2.3.1.158	6.3.1.2	2.4.2.10
	2.4.2.7	2.3.1.16	2.1.1.71	2.3.1.86
	2.4.2.8	2.3.1.181	5.5.1.4	2.4.1.16
	2.4.2.9	2.3.1.199	2.7.7.14	5.2.1.2
	2.5.1.1	2.3.1.20	3.1.4.11	2.4.1.18
	2.5.1.10	2.3.1.22	3.1.3.27	4.1.1.65
	2.5.1.15	2.3.1.23	2.7.1.137	2.7.1.127
	2.5.1.16	2.3.1.24	2.7.1.68	6.1.1.4
	2.5.1.19	2.3.1.271	2.7.1.67	3.1.3.5
	2.5.1.21	2.3.1.286	3.1.3.4	2.7.7.3
	2.5.1.29	2.3.1.31	2.7.8.2	1.5.1.12
	2.5.1.3	2.3.1.35	2.7.7.41	2.6.1.16
	2.5.1.39	2.3.1.36	2.7.8.1	5.3.1.9
	2.5.1.47	2.3.1.37	2.7.1.82	3.2.2.5
	2.5.1.48	2.3.1.38	2.3.1.15	6.3.5.3
	2.5.1.49	2.3.1.39	2.3.1.42	6.1.1.12
	2.5.1.54	2.3.1.4	2.1.1.17	2.1.2.2
	2.5.1.6	2.3.1.42	3.1.4.4	2.7.1.23
	2.5.1.78	2.3.1.50	4.6.1.1	1.1.1.21
	2.5.1.9	2.3.1.51	3.6.1.19	3.6.3.14
	2.6.1.1	2.3.1.86	4.99.1.4	3.5.1.63
	2.6.1.13	2.3.1.9	4.99.1.1	4.3.1.19
	2.6.1.16	2.3.2.2	1.3.3.4	4.2.1.75
	2.6.1.19	2.3.3.1	2.5.1.61	6.3.1.5
	2.6.1.2	2.3.3.10	4.2.1.24	1.1.1.37
	2.6.1.39	2.3.3.13	4.2.1.75	1.1.1.38
	2.6.1.42	2.3.3.9	2.1.1.107	6.2.1.2
	2.6.1.52	2.4.1.1	1.3.1.76	6.1.1.16
	2.6.1.57	2.4.1.117	4.1.1.37	2.4.2.8
	2.6.1.85	2.4.1.15	2.7.8.11	3.5.99.6
	2.6.1.9	2.4.1.16	2.7.1.150	1.1.1.40
	2.7.1.1	2.4.1.25	4.1.1.65	3.5.4.10
	2.7.1.105	2.4.1.34	2.7.8.8	1.1.1.205
	2.7.1.11	2.4.1.80	1.3.3.3	1.1.1.117
	2.7.1.12	2.4.1.83	2.3.1.37	6.3.3.2
	2.7.1.15	2.4.2.1	3.5.4.12	3.6.1.15
	2.7.1.151	2.4.2.10	3.5.4.5	1.1.1.3
	2.7.1.158	2.4.2.14	2.7.4.8	2.4.2.2
	2.7.1.17	2.4.2.17	2.7.4.9	4.2.1.19
	2.7.1.173	2.4.2.18	3.5.2.3	2.6.1.62
	2.7.1.174	2.4.2.19	2.4.2.22	2.3.1.31
	2.7.1.20	2.4.2.28	2.7.7.53	6.3.2.5
	2.7.1.22	2.4.2.59	3.1.3.5	3.5.2.3
	2.7.1.23	2.4.2.7	3.5.4.1	1.14.14.1
	2.7.1.24	2.4.2.8	2.7.4.14	6.3.2.6
	2.7.1.25	2.4.2.9	2.1.3.2	2.7.1.1
	2.7.1.26	2.5.1.1	3.2.2.3	6.4.1.1
	2.7.1.28	2.5.1.10	6.3.4.2	1.1.1.155
	2.7.1.29	2.5.1.15	2.4.2.7	2.7.1.7
	2.7.1.30	2.5.1.16	3.6.1.23	3.1.2.1
	2.7.1.32	2.5.1.18	4.1.1.21	2.7.1.11
	2.7.1.33	2.5.1.19	3.6.1.41	5.3.3.5
	2.7.1.35	2.5.1.21	6.3.3.1	2.1.1.107
	2.7.1.36	2.5.1.39	3.5.1.54	2.7.1.17
	2.7.1.39	2.5.1.47	4.3.2.2	2.4.2.4
	2.7.1.40	2.5.1.48	4.2.1.1	2.7.6.2
	2.7.1.48	2.5.1.49	2.1.2.3	2.6.1.6
	2.7.1.59	2.5.1.54	6.3.4.6	6.1.1.9
	2.7.1.67	2.5.1.58	6.3.4.4	4.1.3.1
	2.7.1.68	2.5.1.6	3.1.4.17	4.2.3.5
	2.7.1.71	2.5.1.61	2.7.4.3	5.4.99.5
	2.7.1.82	2.5.1.78	3.5.4.6	4.1.3.18
	2.7.1.86	2.5.1.87	3.2.2.4	4.1.3.30
	2.7.1.91	2.5.1.9	1.1.1.205	2.7.4.7
	2.7.11.2	2.6.1.1	2.1.1.45	2.7.1.48
	2.7.2.11	2.6.1.11	2.7.1.21	6.3.3.3
	2.7.2.3	2.6.1.13	2.7.4.6	2.7.8.5
	2.7.2.4	2.6.1.16	1.8.1.9	2.1.1.45
	2.7.4.14	2.6.1.19	2.4.2.8	2.7.1.21
	2.7.4.2	2.6.1.2	2.7.1.48	3.5.3.1
	2.7.4.21	2.6.1.42	1.17.4.2	4.2.1.36
	2.7.4.24	2.6.1.44	6.3.5.3	3.1.3.27
	2.7.4.3	2.6.1.52	1.17.4.1	1.8.1.9
	2.7.4.6	2.6.1.57	2.4.2.4	3.2.1.28
	2.7.4.7	2.6.1.7	2.4.2.9	4.2.1.3
	2.7.4.8	2.6.1.85	2.4.2.10	3.5.1.54
	2.7.6.1	2.6.1.9	4.1.1.23	1.1.1.14
	2.7.6.2	2.7.1.1	2.4.2.14	2.6.1.52
	2.7.7.13	2.7.1.105	2.1.2.2	2.7.1.108
	2.7.7.14	2.7.1.108	6.3.4.13	3.1.4.11
	2.7.7.15	2.7.1.11	3.2.2.10	4.1.1.74
	2.7.7.18	2.7.1.137	6.3.5.2	4.3.1.17
	2.7.7.2	2.7.1.15	4.2.1.36	2.4.2.18
	2.7.7.23	2.7.1.150	1.1.1.87	2.7.1.137
	2.7.7.3	2.7.1.158	1.5.1.7	2.4.1.1
	2.7.7.4	2.7.1.17	1.5.1.10	4.1.1.21
	2.7.7.41	2.7.1.173	2.6.1.39	4.2.1.10
	2.7.7.5	2.7.1.174	1.2.7.2	2.7.1.32
	2.7.7.53	2.7.1.20	2.7.6.2	1.17.4.2
	2.7.7.9	2.7.1.22	2.5.1.3	6.1.1.5
	2.7.8.1	2.7.1.24	2.7.1.50	1.3.3.3
	2.7.8.11	2.7.1.25	2.7.4.7	2.6.1.39
	2.7.8.2	2.7.1.26	4.2.3.1	1.5.99.6
	2.7.8.41	2.7.1.28	1.2.1.31	2.4.2.19
	2.7.8.5	2.7.1.29	3.6.3.1	1.3.5.1
	2.7.8.8	2.7.1.30	6.1.1.4	4.4.1.8
	2.A.29.29.1	2.7.1.32	2.3.1.84	3.6.1.22
	3.1.1.13	2.7.1.33	2.1.1.114	2.4.2.9
	3.1.1.23	2.7.1.35	3.1.3.77	2.6.1.2
	3.1.1.3	2.7.1.36	2.1.1.145	1.1.2.3
	3.1.1.31	2.7.1.39	6.1.1.10	1.1.1.4
	3.1.1.5	2.7.1.40	4.2.1.109	1.3.3.1
	3.1.2.1	2.7.1.48	5.3.1.23	4.3.2.1
	3.1.2.12	2.7.1.49	2.7.1.25	1.10.2.2
	3.1.2.14	2.7.1.50	3.1.2.12	6.3.4.5
	3.1.2.2	2.7.1.59	6.1.1.6	1.2.2.1
	3.1.2.6	2.7.1.6	6.2.1.3	6.2.1.1
	3.1.3.1	2.7.1.67	1.14.19.1	2.7.1.49
	3.1.3.11	2.7.1.68	6.1.1.17	3.5.4.2
	3.1.3.15	2.7.1.71	6.1.1.2	3.5.4.4
	3.1.3.2	2.7.1.82	3.1.2.14	1.8.1.7
	3.1.3.21	2.7.1.91	6.1.1.7	1.11.1.9
	3.1.3.27	2.7.2.11	2.7.1.29	6.3.2.3
	3.1.3.3	2.7.2.3	6.1.1.5	2.3.1.37
	3.1.3.36	2.7.2.4	1.1.1.2	4.2.1.11
	3.1.3.4	2.7.2.8	1.1.1.8	4.4.1.1
	3.1.3.43	2.7.4.10	6.1.1.12	1.2.1.39
	3.1.3.46	2.7.4.14	6.1.1.9	1.13.11.11
	3.1.3.64	2.7.4.2	4.4.1.8	3.5.4.3
	3.1.3.7	2.7.4.3	1.1.1.86	3.5.4.19
	3.1.3.77	2.7.4.6	2.6.1.42	2.3.1.57
	3.1.3.81	2.7.4.7	2.1.1.98	2.3.1.97
	3.1.4.11	2.7.4.8	2.5.1.6	5.4.2.7
	3.1.4.4	2.7.6.1	4.2.1.9	6.1.1.20
	3.1.4.53	2.7.6.2	2.1.1.13	1.1.1.49
	3.2.1.20	2.7.6.3	2.2.1.6	3.5.4.5
	3.2.1.21	2.7.7.1	2.5.1.48	3.5.1.1
	3.2.1.28	2.7.7.12	4.2.1.33	3.6.1.1
	3.2.1.33	2.7.7.13	4.4.1.1	6.3.1.2
	3.2.1.58	2.7.7.14	3.1.3.7	5.5.1.4
	3.2.2.3	2.7.7.15	2.5.1.47	3.1.3.25
	3.3.1.1	2.7.7.18	1.8.4.8	3.5.3.4
	3.5.1.19	2.7.7.2	2.7.7.4	4.1.3.2
	3.5.1.25	2.7.7.23	2.7.7.5	3.2.1.20
	3.5.1.54	2.7.7.3	1.8.1.2	3.6.1.6
	3.5.1.9	2.7.7.4	2.3.1.30	2.1.1.13
	3.5.2.3	2.7.7.41	2.5.1.49	1.1.1.42
	3.5.3.1	2.7.7.5	3.3.1.1	2.3.1.85
	3.5.4.10	2.7.7.53	1.1.1.85	2.4.1.131
	3.5.4.12	2.7.7.9	4.2.99.8	2.7.8.1
	3.5.4.16	2.7.8.1	2.8.1.2	3.6.1.23
	3.5.4.19	2.7.8.11	1.13.11.54	1.1.1.41
	3.5.4.2	2.7.8.2	1.4.3.5	2.1.2.11
	3.5.4.25	2.7.8.41	2.4.2.28	1.5.1.5
	3.5.4.26	2.7.8.5	2.7.1.35	3.5.1.41
	3.5.4.5	2.7.8.8	2.1.1.14	6.3.5.4
	3.5.4.6	2.8.1.1	2.3.1.31	2.5.1.6
	3.5.4.9	2.8.1.8	2.7.1.73	2.3.1.1
	3.5.99.6	3.1.1.13	2.3.1.86	5.4.99.7
	3.6.1.1	3.1.1.23	3.6.1.5	2.7.8.11
	3.6.1.23	3.1.1.3	2.3.1.85	2.2.1.2
	3.6.1.31	3.1.1.31	3.6.1.6	2.7.4.15
	3.6.1.52	3.1.1.4	3.6.1.15	2.1.2.3
	3.6.1.9	3.1.1.5	1.3.3.1	4.2.1.51
	3.7.1.3	3.1.2.1	3.5.4.4	2.7.1.40
	4.1.1.1	3.1.2.12	4.2.1.70	2.4.1.132
	4.1.1.15	3.1.2.14	3.5.4.13	1.3.1.13
	4.1.1.17	3.1.2.2	6.3.4.3	2.5.1.15
	4.1.1.21	3.1.2.22	3.5.4.16	2.7.4.14
	4.1.1.23	3.1.2.4	2.6.1.85	4.2.1.20
	4.1.1.33	3.1.2.6	4.1.2.25	2.7.1.33
	4.1.1.48	3.1.3.1	2.3.1.179	1.3.99.1
	4.1.1.49	3.1.3.104	2.7.6.3	2.7.4.8
	4.1.1.50	3.1.3.11	1.1.1.303	3.2.2.8
	4.1.1.65	3.1.3.12	1.5.1.20	6.1.1.6
	4.1.2.13	3.1.3.15	1.1.1.4	1.4.1.2
	4.1.2.25	3.1.3.2	2.5.1.15	2.7.1.50
	4.1.3.1	3.1.3.27	1.5.1.5	2.1.1.14
	4.1.3.27	3.1.3.3	3.5.4.9	1.4.1.4
	4.1.3.38	3.1.3.36	2.3.1.39	2.7.8.2
	4.1.99.12	3.1.3.37	6.3.3.2	6.1.1.22
	4.2.1.1	3.1.3.4	1.5.1.15	1.5.1.20
	4.2.1.10	3.1.3.46	2.4.1.109	6.3.2.1
	4.2.1.109	3.1.3.64	5.4.2.2	1.2.1.19
	4.2.1.11	3.1.3.67	3.2.1.113	2.7.2.8
	4.2.1.130	3.1.3.68	2.4.1.83	3.1.3.46
	4.2.1.134	3.1.3.77	6.2.1.5	4.1.1.17
	4.2.1.19	3.1.3.81	2.3.1.7	4.2.1.1
	4.2.1.2	3.1.3.89	3.5.1.41	1.2.1.3
	4.2.1.20	3.1.3.95	5.3.1.7	5.1.3.2
	4.2.1.22	3.1.3.99	3.2.1.14	3.1.3.1
	4.2.1.3	3.1.4.11	6.3.2.17	2.7.1.29
	4.2.1.33	3.1.4.12	1.5.1.3	2.7.6.3
	4.2.1.59	3.1.4.17	3.1.3.1	6.3.2.17
	4.2.1.9	3.1.4.2	2.7.7.13	4.2.1.33
	4.2.3.1	3.1.4.4	6.4.1.2	5.3.3.1
	4.2.3.4	3.1.6.1	6.3.4.14	2.7.6.1
	4.2.3.5	3.2.1.20	2.7.7.12	1.2.1.11
	4.3.1.17	3.2.1.21	3.6.1.43	6.3.4.15
	4.3.1.19	3.2.1.28	2.4.1.1	1.2.1.38
	4.3.2.1	3.2.1.33	4.1.3.38	1.2.1.1
	4.3.2.10	3.2.1.52	2.4.1.34	3.2.2.10
	4.3.2.2	3.3.1.1	2.7.7.9	4.4.1.5
	4.3.3.6	3.3.2.10	5.4.2.10	1.1.1.169
	4.4.1.1	3.4.19.13	2.4.1.16	3.5.4.9
	4.4.1.13	3.5.1.1	5.4.2.3	6.1.1.19
	4.4.1.5	3.5.1.19	6.2.1.2	3.1.2.12
	4.6.1.1	3.5.1.2	2.3.1.4	2.3.1.61
	5.1.3.1	3.5.1.25	5.4.2.8	2.1.2.9
	5.1.3.15	3.5.1.3	5.3.1.8	1.2.4.2
	5.1.3.2	3.5.1.4	1.3.3.6	2.7.1.73
	5.1.3.3	3.5.1.49	2.3.3.1	2.7.1.2
	5.3.1.1	3.5.1.54	6.1.1.22	3.5.1.2
	5.3.1.16	3.5.1.75	6.1.1.19	2.6.1.19
	5.3.1.23	3.5.1.89	4.1.1.49	2.4.1.34
	5.3.1.24	3.5.1.9	6.4.1.1	2.7.1.20
	5.3.1.6	3.5.2.3	6.1.1.21	5.3.1.8
	5.3.1.8	3.5.2.5	1.1.1.37	1.17.4.1
	5.3.1.9	3.5.2.9	6.1.1.1	4.2.1.9
	5.3.3.2	3.5.3.1	6.1.1.3	2.1.2.1
	5.4.2.2	3.5.3.11	1.2.4.2	2.7.1.39
	5.4.2.3	3.5.3.4	2.3.1.61	2.5.1.19
	5.4.2.7	3.5.4.1	1.3.5.1	1.9.3.1
	5.4.2.8	3.5.4.10	6.2.1.4	2.3.1.29
	5.4.99.5	3.5.4.12	6.1.1.11	2.3.2.2
	5.4.99.7	3.5.4.16	4.2.1.2	3.2.1.58
	5.5.1.4	3.5.4.19	1.1.1.42	4.1.1.37
	6.1.1.1	3.5.4.25	1.1.1.41	2.3.1.30
	6.1.1.10	3.5.4.26	2.7.1.26	1.4.3.4
	6.1.1.11	3.5.4.3	6.2.1.1	2.7.1.30
	6.1.1.14	3.5.4.5	4.2.3.3	4.2.99.10
	6.1.1.15	3.5.4.6	3.1.2.1	6.1.1.21
	6.1.1.16	3.5.4.9	1.2.1.49	3.6.3.6
	6.1.1.17	3.5.5.1	1.1.2.3	2.6.1.13
	6.1.1.18	3.5.99.2	2.3.3.9	5.4.2.8
	6.1.1.19	3.6.1.1	1.2.1.22	2.7.4.2
	6.1.1.2	3.6.1.13	2.3.3.10	4.2.1.22
	6.1.1.20	3.6.1.15	2.3.1.9	3.5.4.25
	6.1.1.21	3.6.1.22	2.7.1.20	4.2.3.4
	6.1.1.22	3.6.1.23	1.6.5.3	2.6.1.44
	6.1.1.3	3.6.1.29	2.3.1.24	4.1.1.23
	6.1.1.4	3.6.1.3	2.3.1.88	1.14.99.7
	6.1.1.5	3.6.1.31	1.1.1.102	1.3.3.4
	6.1.1.6	3.6.1.41	1.1.1.302	1.2.1.4
	6.1.1.7	3.6.1.43	2.3.1.97	2.6.1.11
	6.1.1.9	3.6.1.5	3.4.11.2	2.5.1.1
	6.2.1.1	3.6.1.52	2.3.1.50	3.1.3.15
	6.2.1.3	3.6.1.9	3.6.3.14	3.1.4.46
	6.2.1.5	3.7.1.3	2.3.2.2	1.1.1.23
	6.3.1.2	4.1.1.1	1.10.2.2	2.4.2.17
	6.3.2.1	4.1.1.15	1.9.3.1	5.4.2.2
	6.3.2.17	4.1.1.17	2.7.1.91	4.6.1.1
	6.3.2.2	4.1.1.21	1.3.1.6	2.3.1.41
	6.3.2.3	4.1.1.23	3.5.4.25	3.6.1.52
	6.3.2.5	4.1.1.33	4.1.99.12	3.5.1.9
	6.3.2.6	4.1.1.36	3.1.3.2	1.1.1.95
	6.3.3.1	4.1.1.37	1.1.1.193	4.1.1.1
	6.3.3.2	4.1.1.43	3.1.3.68	2.5.1.29
	6.3.4.13	4.1.1.50	2.5.1.9	6.3.2.12
	6.3.4.2	4.1.1.65	6.3.2.3	2.7.1.56
	6.3.4.21	4.1.1.72	2.5.1.87	2.6.1.5
	6.3.4.3	4.1.1.74	1.11.1.9	3.5.4.12
	6.3.4.4	4.1.1.80	2.7.7.2	2.1.3.3
	6.3.4.5	4.1.2.13	1.8.1.7	2.7.7.13
	6.3.4.6	4.1.2.25	2.5.1.78	2.7.4.6
	6.3.5.1	4.1.2.27	6.3.2.2	1.2.1.16
	6.3.5.2	4.1.2.48	1.1.1.170	2.6.1.9
	6.3.5.3	4.1.3.1	6.3.2.5	1.1.1.27
	6.3.5.4	4.1.3.27	2.1.1.41	2.5.1.16
	6.3.5.5	4.1.3.30	1.14.13.72	2.7.7.14
	6.4.1.1	4.1.3.38	3.1.3.21	6.3.4.2
	6.4.1.2	4.1.99.12	5.3.3.5	1.11.1.6
	7.1.1.2	4.2.1.1	2.7.7.3	2.7.7.2
	7.1.2.2	4.2.1.10	1.3.1.70	2.3.1.16
		4.2.1.109	1.14.13.70	2.6.1.29
		4.2.1.11	2.7.1.24	2.3.1.7
		4.2.1.119	1.1.1.270	4.1.1.48
		4.2.1.130	5.3.3.2	3.7.1.3
		4.2.1.134	6.3.2.1	1.13.11.5
		4.2.1.19	2.7.1.33	6.3.5.2
		4.2.1.2	4.1.1.11	4.1.2.15
		4.2.1.20	1.14.13.132	2.1.1.1
		4.2.1.24	2.5.1.21	1.8.2.2
		4.2.1.3	4.1.1.36	1.1.1.44
		4.2.1.33	1.1.1.169	2.3.1.9
		4.2.1.36	5.4.99.7	4.2.99.8
		4.2.1.51	3.6.1.1	3.2.1.26
		4.2.1.59	4.1.2.27	2.7.1.151
		4.2.1.70	2.1.2.11	2.5.1.9
		4.2.1.75	2.2.1.2	4.3.1.8
		4.2.1.9	1.4.4.2	2.4.2.28
		4.2.1.96	2.7.1.15	4.1.3.31
		4.2.3.1	2.7.6.1	3.5.4.14
		4.2.3.4	2.2.1.1	2.1.1.145
		4.2.3.5	3.1.4.46	1.3.1.12
		4.3.1.17	4.1.1.33	2.7.7.10
		4.3.1.19	2.3.1.23	2.1.1.17
		4.3.2.1	2.7.4.2	2.7.1.6
		4.3.2.10	3.1.1.31	2.7.1.82
		4.3.2.2	1.1.1.49	2.7.7.9
		4.3.2.3	2.5.1.29	2.7.7.23
		4.3.2.7	5.3.1.6	2.7.1.71
		4.3.3.6	1.1.1.44	5.3.3.2
		4.4.1.1	1.1.1.103	3.5.99.2
		4.4.1.17	2.7.1.36	2.3.1.4
		4.6.1.1	2.5.1.10	2.7.7.5
		4.99.1.1	2.7.1.12	3.6.1.41
		4.99.1.4	3.1.1.5	5.3.1.1
		5.1.1.3	2.7.1.17	2.3.1.51
		5.1.3.1	1.1.1.34	2.5.1.22
		5.1.3.15	3.1.1.4	5.4.2.1
		5.1.3.2	1.1.1.9	3.1.1.31
		5.1.3.3	2.3.1.20	2.7.2.3
		5.3.1.16	1.3.1.71	4.1.1.49
		5.3.1.23	2.7.1.30	1.14.11.17
		5.3.1.24	1.1.99.5	1.4.1.14
		5.3.1.6	1.1.1.6	2.7.1.105
		5.3.1.8	5.1.3.1	2.2.1.1
		5.3.1.9	2.5.1.1	2.6.1.58
		5.3.3.10	6.3.2.6	4.1.1.36
		5.3.3.2	2.3.3.14	4.1.1.50
		5.3.3.8	1.1.1.284	1.1.1.25
		5.4.2.11	2.3.3.13	1.2.7.2
		5.4.2.2	3.6.3.6	3.3.1.1
		5.4.2.3	3.6.1.11
		5.4.2.8	3.5.4.3
		5.4.99.5	3.6.1.13
		5.4.99.7	2.7.1.108
		5.5.1.4	3.2.1.20
		6.1.1.1	2.7.4.15
		6.1.1.10	2.3.1.16
		6.1.1.11	1.1.1.35
		6.1.1.12	4.2.1.17
		6.1.1.14	1.1.1.100
		6.1.1.15	4.2.1.85
		6.1.1.16
		6.1.1.18
		6.1.1.19
		6.1.1.2
		6.1.1.20
		6.1.1.21
		6.1.1.22
		6.1.1.3
		6.1.1.5
		6.1.1.6
		6.1.1.7
		6.1.1.9
		6.2.1.1
		6.2.1.15
		6.2.1.3
		6.2.1.5
		6.3.1.2
		6.3.1.20
		6.3.2.1
		6.3.2.17
		6.3.2.2
		6.3.2.3
		6.3.2.5
		6.3.2.6
		6.3.3.1
		6.3.3.2
		6.3.4.10
		6.3.4.11
		6.3.4.13
		6.3.4.15
		6.3.4.2
		6.3.4.21
		6.3.4.3
		6.3.4.4
		6.3.4.5
		6.3.4.6
		6.3.4.9
		6.3.5.1
		6.3.5.2
		6.3.5.3
		6.3.5.4
		6.3.5.5
		6.4.1.1
		6.4.1.2
		7.1.1.2
		7.1.1.8
		7.1.2.1
		7.1.2.2
