# Supplementary material for: A Genome-Scale Metabolic Model for the Human Pathogen Candida Parapsilosis and Early Identification of Putative Novel Antifungal Drug Targets
Source: Genes (Basel). 2022 Feb 5;13(2):303. doi: 10.3390/genes13020303 (PMC8871546; doi:10.3390/genes13020303)
Supplement: Supplementary file 1 [file genes-13-00303-s001.zip › genes-1542377-supplementary/Supplementary file S2.xml]

<?xml version='1.0' encoding='UTF-8' standalone='no'?>
<!-- Created by merlin - www.merlin-sysbio.org version 4.0.9-RELEASE-beta on 2021-12-13 at 13:43:30 GMT with JSBML version 1.5. -->
<sbml xmlns="http://www.sbml.org/sbml/level3/version2/core" fbc:required="false" groups:required="false" level="3" version="2" xmlns:fbc="http://www.sbml.org/sbml/level3/version1/fbc/version2" xmlns:groups="http://www.sbml.org/sbml/level3/version1/groups/version1">
  <model fbc:strict="true" id="model_Cparapsilosis_Clean" metaid="_7e970eed-2d86-4cf3-a3bf-fb5afbb5267c" name="model_Cparapsilosis_Clean">
    <annotation>
	<rdf:RDF xmlns:rdf="http://www.w3.org/1999/02/22-rdf-syntax-ns#" xmlns:bqbiol="http://biomodels.net/biology-qualifiers/">
	<rdf:Description rdf:about="#_7e970eed-2d86-4cf3-a3bf-fb5afbb5267c">
	<bqbiol:hasTaxon>
	<rdf:Bag>
	<rdf:li rdf:resource="5480"/>
	</rdf:Bag>
	</bqbiol:hasTaxon>
	</rdf:Description>
	</rdf:RDF>
	</annotation>
      <fbc:listOfObjectives xmlns:fbc="http://www.sbml.org/sbml/level3/version1/fbc/version2" fbc:activeObjective="biomass">
      <fbc:objective fbc:id="biomass" fbc:type="maximize">
        <fbc:listOfFluxObjectives>
          <fbc:fluxObjective fbc:coefficient="1" fbc:reaction="R_e_Biomass__cyto"/>
        </fbc:listOfFluxObjectives>
      </fbc:objective>
    </fbc:listOfObjectives>
    <fbc:listOfGeneProducts xmlns:fbc="http://www.sbml.org/sbml/level3/version1/fbc/version2">
      <fbc:geneProduct fbc:id="G_CPAR2_806240" fbc:label="CPAR2_806240" metaid="G_CPAR2_806240">
        <annotation>
	<rdf:RDF xmlns:rdf="http://www.w3.org/1999/02/22-rdf-syntax-ns#" xmlns:bqbiol="http://biomodels.net/biology-qualifiers/">
	<rdf:Description rdf:about="#G_CPAR2_806240">
              <bqbiol:is>
	<rdf:Bag>
	<rdf:li rdf:resource="http://identifiers.org/ncbiprotein/CPAR2_806240"/>
	</rdf:Bag>
	</bqbiol:is>
	
	<bqbiol:encodes>
	<rdf:Bag>
	<rdf:li rdf:resource="http://identifiers.org/kegg.reaction/R01575"/>
	<rdf:li rdf:resource="http://identifiers.org/kegg.reaction/R01574"/>
	</rdf:Bag>
	</bqbiol:encodes>
	</rdf:Description>
	</rdf:RDF>
	</annotation>
            </fbc:geneProduct>
      <fbc:geneProduct fbc:id="G_CPAR2_805390" fbc:label="CPAR2_805390" metaid="G_CPAR2_805390">
        <annotation>
	<rdf:RDF xmlns:rdf="http://www.w3.org/1999/02/22-rdf-syntax-ns#" xmlns:bqbiol="http://biomodels.net/biology-qualifiers/">
	<rdf:Description rdf:about="#G_CPAR2_805390">
              <bqbiol:is>
	<rdf:Bag>
	<rdf:li rdf:resource="http://identifiers.org/ncbiprotein/CPAR2_805390"/>
	</rdf:Bag>
	</bqbiol:is>
	
	<bqbiol:encodes>
	<rdf:Bag>
	<rdf:li rdf:resource="http://identifiers.org/kegg.reaction/R01280"/>
	<rdf:li rdf:resource="http://identifiers.org/kegg.reaction/R00390"/>
	</rdf:Bag>
	</bqbiol:encodes>
	</rdf:Description>
	</rdf:RDF>
	</annotation>
            </fbc:geneProduct>
      <fbc:geneProduct fbc:id="G_CPAR2_804060" fbc:label="CPAR2_804060" metaid="G_CPAR2_804060">
        <annotation>
	<rdf:RDF xmlns:rdf="http://www.w3.org/1999/02/22-rdf-syntax-ns#" xmlns:bqbiol="http://biomodels.net/biology-qualifiers/">
	<rdf:Description rdf:about="#G_CPAR2_804060">
              <bqbiol:is>
	<rdf:Bag>
	<rdf:li rdf:resource="http://identifiers.org/ncbiprotein/CPAR2_804060"/>
	</rdf:Bag>
	</bqbiol:is>
	
	<bqbiol:encodes>
	<rdf:Bag>
	<rdf:li rdf:resource="http://identifiers.org/kegg.reaction/R00742"/>
	</rdf:Bag>
	</bqbiol:encodes>
	</rdf:Description>
	</rdf:RDF>
	</annotation>
            </fbc:geneProduct>
      <fbc:geneProduct fbc:id="G_CPAR2_212320" fbc:label="CPAR2_212320" metaid="G_CPAR2_212320">
        <annotation>
	<rdf:RDF xmlns:rdf="http://www.w3.org/1999/02/22-rdf-syntax-ns#" xmlns:bqbiol="http://biomodels.net/biology-qualifiers/">
	<rdf:Description rdf:about="#G_CPAR2_212320">
              <bqbiol:is>
	<rdf:Bag>
	<rdf:li rdf:resource="http://identifiers.org/ncbiprotein/CPAR2_212320"/>
	</rdf:Bag>
	</bqbiol:is>
	
	<bqbiol:encodes>
	<rdf:Bag>
	<rdf:li rdf:resource="http://identifiers.org/kegg.reaction/R00582"/>
	</rdf:Bag>
	</bqbiol:encodes>
	</rdf:Description>
	</rdf:RDF>
	</annotation>
            </fbc:geneProduct>
      <fbc:geneProduct fbc:id="G_CPAR2_210140" fbc:label="CPAR2_210140" metaid="G_CPAR2_210140">
        <annotation>
	<rdf:RDF xmlns:rdf="http://www.w3.org/1999/02/22-rdf-syntax-ns#" xmlns:bqbiol="http://biomodels.net/biology-qualifiers/">
	<rdf:Description rdf:about="#G_CPAR2_210140">
              <bqbiol:is>
	<rdf:Bag>
	<rdf:li rdf:resource="http://identifiers.org/ncbiprotein/CPAR2_210140"/>
	</rdf:Bag>
	</bqbiol:is>
	
	<bqbiol:encodes>
	<rdf:Bag>
	<rdf:li rdf:resource="http://identifiers.org/kegg.reaction/R09541"/>
	</rdf:Bag>
	</bqbiol:encodes>
	</rdf:Description>
	</rdf:RDF>
	</annotation>
            </fbc:geneProduct>
      <fbc:geneProduct fbc:id="G_CPAR2_406330" fbc:label="CPAR2_406330" metaid="G_CPAR2_406330">
        <annotation>
	<rdf:RDF xmlns:rdf="http://www.w3.org/1999/02/22-rdf-syntax-ns#" xmlns:bqbiol="http://biomodels.net/biology-qualifiers/">
	<rdf:Description rdf:about="#G_CPAR2_406330">
              <bqbiol:is>
	<rdf:Bag>
	<rdf:li rdf:resource="http://identifiers.org/ncbiprotein/CPAR2_406330"/>
	</rdf:Bag>
	</bqbiol:is>
	
	<bqbiol:encodes>
	<rdf:Bag>
	<rdf:li rdf:resource="http://identifiers.org/kegg.reaction/R04480"/>
	<rdf:li rdf:resource="http://identifiers.org/kegg.reaction/R02760"/>
	<rdf:li rdf:resource="http://identifiers.org/kegg.reaction/R02241"/>
	<rdf:li rdf:resource="http://identifiers.org/kegg.reaction/R01318"/>
	<rdf:li rdf:resource="http://identifiers.org/kegg.reaction/R03438"/>
	</rdf:Bag>
	</bqbiol:encodes>
	</rdf:Description>
	</rdf:RDF>
	</annotation>
            </fbc:geneProduct>
      <fbc:geneProduct fbc:id="G_CPAR2_405240" fbc:label="CPAR2_405240" metaid="G_CPAR2_405240">
        <annotation>
	<rdf:RDF xmlns:rdf="http://www.w3.org/1999/02/22-rdf-syntax-ns#" xmlns:bqbiol="http://biomodels.net/biology-qualifiers/">
	<rdf:Description rdf:about="#G_CPAR2_405240">
              <bqbiol:is>
	<rdf:Bag>
	<rdf:li rdf:resource="http://identifiers.org/ncbiprotein/CPAR2_405240"/>
	</rdf:Bag>
	</bqbiol:is>
	
	<bqbiol:encodes>
	<rdf:Bag/>
	</bqbiol:encodes>
	</rdf:Description>
	</rdf:RDF>
	</annotation>
            </fbc:geneProduct>
      <fbc:geneProduct fbc:id="G_CPAR2_106030" fbc:label="CPAR2_106030" metaid="G_CPAR2_106030">
        <annotation>
	<rdf:RDF xmlns:rdf="http://www.w3.org/1999/02/22-rdf-syntax-ns#" xmlns:bqbiol="http://biomodels.net/biology-qualifiers/">
	<rdf:Description rdf:about="#G_CPAR2_106030">
              <bqbiol:is>
	<rdf:Bag>
	<rdf:li rdf:resource="http://identifiers.org/ncbiprotein/CPAR2_106030"/>
	</rdf:Bag>
	</bqbiol:is>
	
	<bqbiol:encodes>
	<rdf:Bag>
	<rdf:li rdf:resource="http://identifiers.org/kegg.reaction/R03663"/>
	</rdf:Bag>
	</bqbiol:encodes>
	</rdf:Description>
	</rdf:RDF>
	</annotation>
            </fbc:geneProduct>
      <fbc:geneProduct fbc:id="G_CPAR2_107360" fbc:label="CPAR2_107360" metaid="G_CPAR2_107360">
        <annotation>
	<rdf:RDF xmlns:rdf="http://www.w3.org/1999/02/22-rdf-syntax-ns#" xmlns:bqbiol="http://biomodels.net/biology-qualifiers/">
	<rdf:Description rdf:about="#G_CPAR2_107360">
              <bqbiol:is>
	<rdf:Bag>
	<rdf:li rdf:resource="http://identifiers.org/ncbiprotein/CPAR2_107360"/>
	</rdf:Bag>
	</bqbiol:is>
	
	<bqbiol:encodes>
	<rdf:Bag>
	<rdf:li rdf:resource="http://identifiers.org/kegg.reaction/R07162"/>
	</rdf:Bag>
	</bqbiol:encodes>
	</rdf:Description>
	</rdf:RDF>
	</annotation>
            </fbc:geneProduct>
      <fbc:geneProduct fbc:id="G_CPAR2_204700" fbc:label="CPAR2_204700" metaid="G_CPAR2_204700">
        <annotation>
	<rdf:RDF xmlns:rdf="http://www.w3.org/1999/02/22-rdf-syntax-ns#" xmlns:bqbiol="http://biomodels.net/biology-qualifiers/">
	<rdf:Description rdf:about="#G_CPAR2_204700">
              <bqbiol:is>
	<rdf:Bag>
	<rdf:li rdf:resource="http://identifiers.org/ncbiprotein/CPAR2_204700"/>
	</rdf:Bag>
	</bqbiol:is>
	
	<bqbiol:encodes>
	<rdf:Bag>
	<rdf:li rdf:resource="http://identifiers.org/kegg.reaction/R01626"/>
	</rdf:Bag>
	</bqbiol:encodes>
	</rdf:Description>
	</rdf:RDF>
	</annotation>
            </fbc:geneProduct>
      <fbc:geneProduct fbc:id="G_CPAR2_108210" fbc:label="CPAR2_108210" metaid="G_CPAR2_108210">
        <annotation>
	<rdf:RDF xmlns:rdf="http://www.w3.org/1999/02/22-rdf-syntax-ns#" xmlns:bqbiol="http://biomodels.net/biology-qualifiers/">
	<rdf:Description rdf:about="#G_CPAR2_108210">
              <bqbiol:is>
	<rdf:Bag>
	<rdf:li rdf:resource="http://identifiers.org/ncbiprotein/CPAR2_108210"/>
	</rdf:Bag>
	</bqbiol:is>
	
	<bqbiol:encodes>
	<rdf:Bag/>
	</bqbiol:encodes>
	</rdf:Description>
	</rdf:RDF>
	</annotation>
            </fbc:geneProduct>
      <fbc:geneProduct fbc:id="G_CPAR2_603750" fbc:label="CPAR2_603750" metaid="G_CPAR2_603750">
        <annotation>
	<rdf:RDF xmlns:rdf="http://www.w3.org/1999/02/22-rdf-syntax-ns#" xmlns:bqbiol="http://biomodels.net/biology-qualifiers/">
	<rdf:Description rdf:about="#G_CPAR2_603750">
              <bqbiol:is>
	<rdf:Bag>
	<rdf:li rdf:resource="http://identifiers.org/ncbiprotein/CPAR2_603750"/>
	</rdf:Bag>
	</bqbiol:is>
	
	<bqbiol:encodes>
	<rdf:Bag>
	<rdf:li rdf:resource="http://identifiers.org/kegg.reaction/R04496"/>
	</rdf:Bag>
	</bqbiol:encodes>
	</rdf:Description>
	</rdf:RDF>
	</annotation>
            </fbc:geneProduct>
      <fbc:geneProduct fbc:id="G_CPAR2_601570" fbc:label="CPAR2_601570" metaid="G_CPAR2_601570">
        <annotation>
	<rdf:RDF xmlns:rdf="http://www.w3.org/1999/02/22-rdf-syntax-ns#" xmlns:bqbiol="http://biomodels.net/biology-qualifiers/">
	<rdf:Description rdf:about="#G_CPAR2_601570">
              <bqbiol:is>
	<rdf:Bag>
	<rdf:li rdf:resource="http://identifiers.org/ncbiprotein/CPAR2_601570"/>
	</rdf:Bag>
	</bqbiol:is>
	
	<bqbiol:encodes>
	<rdf:Bag>
	<rdf:li rdf:resource="http://identifiers.org/kegg.reaction/R03656"/>
	</rdf:Bag>
	</bqbiol:encodes>
	</rdf:Description>
	</rdf:RDF>
	</annotation>
            </fbc:geneProduct>
      <fbc:geneProduct fbc:id="G_CPAR2_304300" fbc:label="CPAR2_304300" metaid="G_CPAR2_304300">
        <annotation>
	<rdf:RDF xmlns:rdf="http://www.w3.org/1999/02/22-rdf-syntax-ns#" xmlns:bqbiol="http://biomodels.net/biology-qualifiers/">
	<rdf:Description rdf:about="#G_CPAR2_304300">
              <bqbiol:is>
	<rdf:Bag>
	<rdf:li rdf:resource="http://identifiers.org/ncbiprotein/CPAR2_304300"/>
	</rdf:Bag>
	</bqbiol:is>
	
	<bqbiol:encodes>
	<rdf:Bag/>
	</bqbiol:encodes>
	</rdf:Description>
	</rdf:RDF>
	</annotation>
            </fbc:geneProduct>
      <fbc:geneProduct fbc:id="G_CPAR2_600480" fbc:label="CPAR2_600480" metaid="G_CPAR2_600480">
        <annotation>
	<rdf:RDF xmlns:rdf="http://www.w3.org/1999/02/22-rdf-syntax-ns#" xmlns:bqbiol="http://biomodels.net/biology-qualifiers/">
	<rdf:Description rdf:about="#G_CPAR2_600480">
              <bqbiol:is>
	<rdf:Bag>
	<rdf:li rdf:resource="http://identifiers.org/ncbiprotein/CPAR2_600480"/>
	</rdf:Bag>
	</bqbiol:is>
	
	<bqbiol:encodes>
	<rdf:Bag>
	<rdf:li rdf:resource="http://identifiers.org/kegg.reaction/R00945"/>
	</rdf:Bag>
	</bqbiol:encodes>
	</rdf:Description>
	</rdf:RDF>
	</annotation>
            </fbc:geneProduct>
      <fbc:geneProduct fbc:id="G_CPAR2_404160" fbc:label="CPAR2_404160" metaid="G_CPAR2_404160">
        <annotation>
	<rdf:RDF xmlns:rdf="http://www.w3.org/1999/02/22-rdf-syntax-ns#" xmlns:bqbiol="http://biomodels.net/biology-qualifiers/">
	<rdf:Description rdf:about="#G_CPAR2_404160">
              <bqbiol:is>
	<rdf:Bag>
	<rdf:li rdf:resource="http://identifiers.org/ncbiprotein/CPAR2_404160"/>
	</rdf:Bag>
	</bqbiol:is>
	
	<bqbiol:encodes>
	<rdf:Bag>
	<rdf:li rdf:resource="http://identifiers.org/kegg.reaction/R07168"/>
	</rdf:Bag>
	</bqbiol:encodes>
	</rdf:Description>
	</rdf:RDF>
	</annotation>
            </fbc:geneProduct>
      <fbc:geneProduct fbc:id="G_CPAR2_502810" fbc:label="CPAR2_502810" metaid="G_CPAR2_502810">
        <annotation>
	<rdf:RDF xmlns:rdf="http://www.w3.org/1999/02/22-rdf-syntax-ns#" xmlns:bqbiol="http://biomodels.net/biology-qualifiers/">
	<rdf:Description rdf:about="#G_CPAR2_502810">
              <bqbiol:is>
	<rdf:Bag>
	<rdf:li rdf:resource="http://identifiers.org/ncbiprotein/CPAR2_502810"/>
	</rdf:Bag>
	</bqbiol:is>
	
	<bqbiol:encodes>
	<rdf:Bag/>
	</bqbiol:encodes>
	</rdf:Description>
	</rdf:RDF>
	</annotation>
            </fbc:geneProduct>
      <fbc:geneProduct fbc:id="G_CPAR2_808670" fbc:label="CPAR2_808670" metaid="G_CPAR2_808670">
        <annotation>
	<rdf:RDF xmlns:rdf="http://www.w3.org/1999/02/22-rdf-syntax-ns#" xmlns:bqbiol="http://biomodels.net/biology-qualifiers/">
	<rdf:Description rdf:about="#G_CPAR2_808670">
              <bqbiol:is>
	<rdf:Bag>
	<rdf:li rdf:resource="http://identifiers.org/ncbiprotein/CPAR2_808670"/>
	</rdf:Bag>
	</bqbiol:is>
	
	<bqbiol:encodes>
	<rdf:Bag>
	<rdf:li rdf:resource="http://identifiers.org/kegg.reaction/R01061"/>
	</rdf:Bag>
	</bqbiol:encodes>
	</rdf:Description>
	</rdf:RDF>
	</annotation>
            </fbc:geneProduct>
      <fbc:geneProduct fbc:id="G_CPAR2_100500" fbc:label="CPAR2_100500" metaid="G_CPAR2_100500">
        <annotation>
	<rdf:RDF xmlns:rdf="http://www.w3.org/1999/02/22-rdf-syntax-ns#" xmlns:bqbiol="http://biomodels.net/biology-qualifiers/">
	<rdf:Description rdf:about="#G_CPAR2_100500">
              <bqbiol:is>
	<rdf:Bag>
	<rdf:li rdf:resource="http://identifiers.org/ncbiprotein/CPAR2_100500"/>
	</rdf:Bag>
	</bqbiol:is>
	
	<bqbiol:encodes>
	<rdf:Bag>
	<rdf:li rdf:resource="http://identifiers.org/kegg.reaction/R01993"/>
	</rdf:Bag>
	</bqbiol:encodes>
	</rdf:Description>
	</rdf:RDF>
	</annotation>
            </fbc:geneProduct>
      <fbc:geneProduct fbc:id="G_CPAR2_101830" fbc:label="CPAR2_101830" metaid="G_CPAR2_101830">
        <annotation>
	<rdf:RDF xmlns:rdf="http://www.w3.org/1999/02/22-rdf-syntax-ns#" xmlns:bqbiol="http://biomodels.net/biology-qualifiers/">
	<rdf:Description rdf:about="#G_CPAR2_101830">
              <bqbiol:is>
	<rdf:Bag>
	<rdf:li rdf:resource="http://identifiers.org/ncbiprotein/CPAR2_101830"/>
	</rdf:Bag>
	</bqbiol:is>
	
	<bqbiol:encodes>
	<rdf:Bag/>
	</bqbiol:encodes>
	</rdf:Description>
	</rdf:RDF>
	</annotation>
            </fbc:geneProduct>
      <fbc:geneProduct fbc:id="G_CPAR2_406320" fbc:label="CPAR2_406320" metaid="G_CPAR2_406320">
        <annotation>
	<rdf:RDF xmlns:rdf="http://www.w3.org/1999/02/22-rdf-syntax-ns#" xmlns:bqbiol="http://biomodels.net/biology-qualifiers/">
	<rdf:Description rdf:about="#G_CPAR2_406320">
              <bqbiol:is>
	<rdf:Bag>
	<rdf:li rdf:resource="http://identifiers.org/ncbiprotein/CPAR2_406320"/>
	</rdf:Bag>
	</bqbiol:is>
	
	<bqbiol:encodes>
	<rdf:Bag>
	<rdf:li rdf:resource="http://identifiers.org/kegg.reaction/R00310"/>
	</rdf:Bag>
	</bqbiol:encodes>
	</rdf:Description>
	</rdf:RDF>
	</annotation>
            </fbc:geneProduct>
      <fbc:geneProduct fbc:id="G_CPAR2_204710" fbc:label="CPAR2_204710" metaid="G_CPAR2_204710">
        <annotation>
	<rdf:RDF xmlns:rdf="http://www.w3.org/1999/02/22-rdf-syntax-ns#" xmlns:bqbiol="http://biomodels.net/biology-qualifiers/">
	<rdf:Description rdf:about="#G_CPAR2_204710">
              <bqbiol:is>
	<rdf:Bag>
	<rdf:li rdf:resource="http://identifiers.org/ncbiprotein/CPAR2_204710"/>
	</rdf:Bag>
	</bqbiol:is>
	
	<bqbiol:encodes>
	<rdf:Bag>
	<rdf:li rdf:resource="http://identifiers.org/kegg.reaction/R01220"/>
	<rdf:li rdf:resource="http://identifiers.org/kegg.reaction/R00943"/>
	<rdf:li rdf:resource="http://identifiers.org/kegg.reaction/R01655"/>
	</rdf:Bag>
	</bqbiol:encodes>
	</rdf:Description>
	</rdf:RDF>
	</annotation>
            </fbc:geneProduct>
      <fbc:geneProduct fbc:id="G_CPAR2_210150" fbc:label="CPAR2_210150" metaid="G_CPAR2_210150">
        <annotation>
	<rdf:RDF xmlns:rdf="http://www.w3.org/1999/02/22-rdf-syntax-ns#" xmlns:bqbiol="http://biomodels.net/biology-qualifiers/">
	<rdf:Description rdf:about="#G_CPAR2_210150">
              <bqbiol:is>
	<rdf:Bag>
	<rdf:li rdf:resource="http://identifiers.org/ncbiprotein/CPAR2_210150"/>
	</rdf:Bag>
	</bqbiol:is>
	
	<bqbiol:encodes>
	<rdf:Bag/>
	</bqbiol:encodes>
	</rdf:Description>
	</rdf:RDF>
	</annotation>
            </fbc:geneProduct>
      <fbc:geneProduct fbc:id="G_CPAR2_108220" fbc:label="CPAR2_108220" metaid="G_CPAR2_108220">
        <annotation>
	<rdf:RDF xmlns:rdf="http://www.w3.org/1999/02/22-rdf-syntax-ns#" xmlns:bqbiol="http://biomodels.net/biology-qualifiers/">
	<rdf:Description rdf:about="#G_CPAR2_108220">
              <bqbiol:is>
	<rdf:Bag>
	<rdf:li rdf:resource="http://identifiers.org/ncbiprotein/CPAR2_108220"/>
	</rdf:Bag>
	</bqbiol:is>
	
	<bqbiol:encodes>
	<rdf:Bag/>
	</bqbiol:encodes>
	</rdf:Description>
	</rdf:RDF>
	</annotation>
            </fbc:geneProduct>
      <fbc:geneProduct fbc:id="G_CPAR2_109550" fbc:label="CPAR2_109550" metaid="G_CPAR2_109550">
        <annotation>
	<rdf:RDF xmlns:rdf="http://www.w3.org/1999/02/22-rdf-syntax-ns#" xmlns:bqbiol="http://biomodels.net/biology-qualifiers/">
	<rdf:Description rdf:about="#G_CPAR2_109550">
              <bqbiol:is>
	<rdf:Bag>
	<rdf:li rdf:resource="http://identifiers.org/ncbiprotein/CPAR2_109550"/>
	</rdf:Bag>
	</bqbiol:is>
	
	<bqbiol:encodes>
	<rdf:Bag>
	<rdf:li rdf:resource="http://identifiers.org/kegg.reaction/R02030"/>
	</rdf:Bag>
	</bqbiol:encodes>
	</rdf:Description>
	</rdf:RDF>
	</annotation>
            </fbc:geneProduct>
      <fbc:geneProduct fbc:id="G_CPAR2_600250" fbc:label="CPAR2_600250" metaid="G_CPAR2_600250">
        <annotation>
	<rdf:RDF xmlns:rdf="http://www.w3.org/1999/02/22-rdf-syntax-ns#" xmlns:bqbiol="http://biomodels.net/biology-qualifiers/">
	<rdf:Description rdf:about="#G_CPAR2_600250">
              <bqbiol:is>
	<rdf:Bag>
	<rdf:li rdf:resource="http://identifiers.org/ncbiprotein/CPAR2_600250"/>
	</rdf:Bag>
	</bqbiol:is>
	
	<bqbiol:encodes>
	<rdf:Bag>
	<rdf:li rdf:resource="http://identifiers.org/kegg.reaction/R00185"/>
	</rdf:Bag>
	</bqbiol:encodes>
	</rdf:Description>
	</rdf:RDF>
	</annotation>
            </fbc:geneProduct>
      <fbc:geneProduct fbc:id="G_CPAR2_302110" fbc:label="CPAR2_302110" metaid="G_CPAR2_302110">
        <annotation>
	<rdf:RDF xmlns:rdf="http://www.w3.org/1999/02/22-rdf-syntax-ns#" xmlns:bqbiol="http://biomodels.net/biology-qualifiers/">
	<rdf:Description rdf:about="#G_CPAR2_302110">
              <bqbiol:is>
	<rdf:Bag>
	<rdf:li rdf:resource="http://identifiers.org/ncbiprotein/CPAR2_302110"/>
	</rdf:Bag>
	</bqbiol:is>
	
	<bqbiol:encodes>
	<rdf:Bag>
	<rdf:li rdf:resource="http://identifiers.org/kegg.reaction/R07494"/>
	<rdf:li rdf:resource="http://identifiers.org/kegg.reaction/R12404"/>
	</rdf:Bag>
	</bqbiol:encodes>
	</rdf:Description>
	</rdf:RDF>
	</annotation>
            </fbc:geneProduct>
      <fbc:geneProduct fbc:id="G_CPAR2_406570" fbc:label="CPAR2_406570" metaid="G_CPAR2_406570">
        <annotation>
	<rdf:RDF xmlns:rdf="http://www.w3.org/1999/02/22-rdf-syntax-ns#" xmlns:bqbiol="http://biomodels.net/biology-qualifiers/">
	<rdf:Description rdf:about="#G_CPAR2_406570">
              <bqbiol:is>
	<rdf:Bag>
	<rdf:li rdf:resource="http://identifiers.org/ncbiprotein/CPAR2_406570"/>
	</rdf:Bag>
	</bqbiol:is>
	
	<bqbiol:encodes>
	<rdf:Bag>
	<rdf:li rdf:resource="http://identifiers.org/kegg.reaction/R12173"/>
	<rdf:li rdf:resource="http://identifiers.org/kegg.reaction/R02222"/>
	</rdf:Bag>
	</bqbiol:encodes>
	</rdf:Description>
	</rdf:RDF>
	</annotation>
            </fbc:geneProduct>
      <fbc:geneProduct fbc:id="G_CPAR2_502820" fbc:label="CPAR2_502820" metaid="G_CPAR2_502820">
        <annotation>
	<rdf:RDF xmlns:rdf="http://www.w3.org/1999/02/22-rdf-syntax-ns#" xmlns:bqbiol="http://biomodels.net/biology-qualifiers/">
	<rdf:Description rdf:about="#G_CPAR2_502820">
              <bqbiol:is>
	<rdf:Bag>
	<rdf:li rdf:resource="http://identifiers.org/ncbiprotein/CPAR2_502820"/>
	</rdf:Bag>
	</bqbiol:is>
	
	<bqbiol:encodes>
	<rdf:Bag/>
	</bqbiol:encodes>
	</rdf:Description>
	</rdf:RDF>
	</annotation>
            </fbc:geneProduct>
      <fbc:geneProduct fbc:id="G_CPAR2_300170" fbc:label="CPAR2_300170" metaid="G_CPAR2_300170">
        <annotation>
	<rdf:RDF xmlns:rdf="http://www.w3.org/1999/02/22-rdf-syntax-ns#" xmlns:bqbiol="http://biomodels.net/biology-qualifiers/">
	<rdf:Description rdf:about="#G_CPAR2_300170">
              <bqbiol:is>
	<rdf:Bag>
	<rdf:li rdf:resource="http://identifiers.org/ncbiprotein/CPAR2_300170"/>
	</rdf:Bag>
	</bqbiol:is>
	
	<bqbiol:encodes>
	<rdf:Bag>
	<rdf:li rdf:resource="http://identifiers.org/kegg.reaction/R01529"/>
	</rdf:Bag>
	</bqbiol:encodes>
	</rdf:Description>
	</rdf:RDF>
	</annotation>
            </fbc:geneProduct>
      <fbc:geneProduct fbc:id="G_CPAR2_200560" fbc:label="CPAR2_200560" metaid="G_CPAR2_200560">
        <annotation>
	<rdf:RDF xmlns:rdf="http://www.w3.org/1999/02/22-rdf-syntax-ns#" xmlns:bqbiol="http://biomodels.net/biology-qualifiers/">
	<rdf:Description rdf:about="#G_CPAR2_200560">
              <bqbiol:is>
	<rdf:Bag>
	<rdf:li rdf:resource="http://identifiers.org/ncbiprotein/CPAR2_200560"/>
	</rdf:Bag>
	</bqbiol:is>
	
	<bqbiol:encodes>
	<rdf:Bag>
	<rdf:li rdf:resource="http://identifiers.org/kegg.reaction/R07140"/>
	<rdf:li rdf:resource="http://identifiers.org/kegg.reaction/R06983"/>
	</rdf:Bag>
	</bqbiol:encodes>
	</rdf:Description>
	</rdf:RDF>
	</annotation>
            </fbc:geneProduct>
      <fbc:geneProduct fbc:id="G_CPAR2_703140" fbc:label="CPAR2_703140" metaid="G_CPAR2_703140">
        <annotation>
	<rdf:RDF xmlns:rdf="http://www.w3.org/1999/02/22-rdf-syntax-ns#" xmlns:bqbiol="http://biomodels.net/biology-qualifiers/">
	<rdf:Description rdf:about="#G_CPAR2_703140">
              <bqbiol:is>
	<rdf:Bag>
	<rdf:li rdf:resource="http://identifiers.org/ncbiprotein/CPAR2_703140"/>
	</rdf:Bag>
	</bqbiol:is>
	
	<bqbiol:encodes>
	<rdf:Bag>
	<rdf:li rdf:resource="http://identifiers.org/kegg.reaction/R07384"/>
	<rdf:li rdf:resource="http://identifiers.org/kegg.reaction/R02057"/>
	<rdf:li rdf:resource="http://identifiers.org/kegg.reaction/R01321"/>
	<rdf:li rdf:resource="http://identifiers.org/kegg.reaction/R06364"/>
	<rdf:li rdf:resource="http://identifiers.org/kegg.reaction/R07389"/>
	</rdf:Bag>
	</bqbiol:encodes>
	</rdf:Description>
	</rdf:RDF>
	</annotation>
            </fbc:geneProduct>
      <fbc:geneProduct fbc:id="G_CPAR2_500880" fbc:label="CPAR2_500880" metaid="G_CPAR2_500880">
        <annotation>
	<rdf:RDF xmlns:rdf="http://www.w3.org/1999/02/22-rdf-syntax-ns#" xmlns:bqbiol="http://biomodels.net/biology-qualifiers/">
	<rdf:Description rdf:about="#G_CPAR2_500880">
              <bqbiol:is>
	<rdf:Bag>
	<rdf:li rdf:resource="http://identifiers.org/ncbiprotein/CPAR2_500880"/>
	</rdf:Bag>
	</bqbiol:is>
	
	<bqbiol:encodes>
	<rdf:Bag>
	<rdf:li rdf:resource="http://identifiers.org/kegg.reaction/R00706"/>
	<rdf:li rdf:resource="http://identifiers.org/kegg.reaction/R00936"/>
	<rdf:li rdf:resource="http://identifiers.org/kegg.reaction/R00705"/>
	</rdf:Bag>
	</bqbiol:encodes>
	</rdf:Description>
	</rdf:RDF>
	</annotation>
            </fbc:geneProduct>
      <fbc:geneProduct fbc:id="G_CPAR2_808200" fbc:label="CPAR2_808200" metaid="G_CPAR2_808200">
        <annotation>
	<rdf:RDF xmlns:rdf="http://www.w3.org/1999/02/22-rdf-syntax-ns#" xmlns:bqbiol="http://biomodels.net/biology-qualifiers/">
	<rdf:Description rdf:about="#G_CPAR2_808200">
              <bqbiol:is>
	<rdf:Bag>
	<rdf:li rdf:resource="http://identifiers.org/ncbiprotein/CPAR2_808200"/>
	</rdf:Bag>
	</bqbiol:is>
	
	<bqbiol:encodes>
	<rdf:Bag>
	<rdf:li rdf:resource="http://identifiers.org/kegg.reaction/R01082"/>
	</rdf:Bag>
	</bqbiol:encodes>
	</rdf:Description>
	</rdf:RDF>
	</annotation>
            </fbc:geneProduct>
      <fbc:geneProduct fbc:id="G_CPAR2_212100" fbc:label="CPAR2_212100" metaid="G_CPAR2_212100">
        <annotation>
	<rdf:RDF xmlns:rdf="http://www.w3.org/1999/02/22-rdf-syntax-ns#" xmlns:bqbiol="http://biomodels.net/biology-qualifiers/">
	<rdf:Description rdf:about="#G_CPAR2_212100">
              <bqbiol:is>
	<rdf:Bag>
	<rdf:li rdf:resource="http://identifiers.org/ncbiprotein/CPAR2_212100"/>
	</rdf:Bag>
	</bqbiol:is>
	
	<bqbiol:encodes>
	<rdf:Bag/>
	</bqbiol:encodes>
	</rdf:Description>
	</rdf:RDF>
	</annotation>
            </fbc:geneProduct>
      <fbc:geneProduct fbc:id="G_CPAR2_204960" fbc:label="CPAR2_204960" metaid="G_CPAR2_204960">
        <annotation>
	<rdf:RDF xmlns:rdf="http://www.w3.org/1999/02/22-rdf-syntax-ns#" xmlns:bqbiol="http://biomodels.net/biology-qualifiers/">
	<rdf:Description rdf:about="#G_CPAR2_204960">
              <bqbiol:is>
	<rdf:Bag>
	<rdf:li rdf:resource="http://identifiers.org/ncbiprotein/CPAR2_204960"/>
	</rdf:Bag>
	</bqbiol:is>
	
	<bqbiol:encodes>
	<rdf:Bag>
	<rdf:li rdf:resource="http://identifiers.org/kegg.reaction/R01083"/>
	<rdf:li rdf:resource="http://identifiers.org/kegg.reaction/R04559"/>
	</rdf:Bag>
	</bqbiol:encodes>
	</rdf:Description>
	</rdf:RDF>
	</annotation>
            </fbc:geneProduct>
      <fbc:geneProduct fbc:id="G_CPAR2_404130" fbc:label="CPAR2_404130" metaid="G_CPAR2_404130">
        <annotation>
	<rdf:RDF xmlns:rdf="http://www.w3.org/1999/02/22-rdf-syntax-ns#" xmlns:bqbiol="http://biomodels.net/biology-qualifiers/">
	<rdf:Description rdf:about="#G_CPAR2_404130">
              <bqbiol:is>
	<rdf:Bag>
	<rdf:li rdf:resource="http://identifiers.org/ncbiprotein/CPAR2_404130"/>
	</rdf:Bag>
	</bqbiol:is>
	
	<bqbiol:encodes>
	<rdf:Bag>
	<rdf:li rdf:resource="http://identifiers.org/kegg.reaction/R00513"/>
	<rdf:li rdf:resource="http://identifiers.org/kegg.reaction/R02327"/>
	<rdf:li rdf:resource="http://identifiers.org/kegg.reaction/R01548"/>
	<rdf:li rdf:resource="http://identifiers.org/kegg.reaction/R02091"/>
	<rdf:li rdf:resource="http://identifiers.org/kegg.reaction/R02096"/>
	<rdf:li rdf:resource="http://identifiers.org/kegg.reaction/R00962"/>
	<rdf:li rdf:resource="http://identifiers.org/kegg.reaction/R00968"/>
	<rdf:li rdf:resource="http://identifiers.org/kegg.reaction/R02372"/>
	<rdf:li rdf:resource="http://identifiers.org/kegg.reaction/R02371"/>
	<rdf:li rdf:resource="http://identifiers.org/kegg.reaction/R00516"/>
	<rdf:li rdf:resource="http://identifiers.org/kegg.reaction/R00967"/>
	<rdf:li rdf:resource="http://identifiers.org/kegg.reaction/R01880"/>
	<rdf:li rdf:resource="http://identifiers.org/kegg.reaction/R01549"/>
	<rdf:li rdf:resource="http://identifiers.org/kegg.reaction/R00970"/>
	<rdf:li rdf:resource="http://identifiers.org/kegg.reaction/R02332"/>
	<rdf:li rdf:resource="http://identifiers.org/kegg.reaction/R00964"/>
	<rdf:li rdf:resource="http://identifiers.org/kegg.reaction/R00517"/>
	</rdf:Bag>
	</bqbiol:encodes>
	</rdf:Description>
	</rdf:RDF>
	</annotation>
            </fbc:geneProduct>
      <fbc:geneProduct fbc:id="G_CPAR2_206900" fbc:label="CPAR2_206900" metaid="G_CPAR2_206900">
        <annotation>
	<rdf:RDF xmlns:rdf="http://www.w3.org/1999/02/22-rdf-syntax-ns#" xmlns:bqbiol="http://biomodels.net/biology-qualifiers/">
	<rdf:Description rdf:about="#G_CPAR2_206900">
              <bqbiol:is>
	<rdf:Bag>
	<rdf:li rdf:resource="http://identifiers.org/ncbiprotein/CPAR2_206900"/>
	</rdf:Bag>
	</bqbiol:is>
	
	<bqbiol:encodes>
	<rdf:Bag>
	<rdf:li rdf:resource="http://identifiers.org/kegg.reaction/R12173"/>
	<rdf:li rdf:resource="http://identifiers.org/kegg.reaction/R02222"/>
	</rdf:Bag>
	</bqbiol:encodes>
	</rdf:Description>
	</rdf:RDF>
	</annotation>
            </fbc:geneProduct>
      <fbc:geneProduct fbc:id="G_CPAR2_600460" fbc:label="CPAR2_600460" metaid="G_CPAR2_600460">
        <annotation>
	<rdf:RDF xmlns:rdf="http://www.w3.org/1999/02/22-rdf-syntax-ns#" xmlns:bqbiol="http://biomodels.net/biology-qualifiers/">
	<rdf:Description rdf:about="#G_CPAR2_600460">
              <bqbiol:is>
	<rdf:Bag>
	<rdf:li rdf:resource="http://identifiers.org/ncbiprotein/CPAR2_600460"/>
	</rdf:Bag>
	</bqbiol:is>
	
	<bqbiol:encodes>
	<rdf:Bag/>
	</bqbiol:encodes>
	</rdf:Description>
	</rdf:RDF>
	</annotation>
            </fbc:geneProduct>
      <fbc:geneProduct fbc:id="G_CPAR2_107590" fbc:label="CPAR2_107590" metaid="G_CPAR2_107590">
        <annotation>
	<rdf:RDF xmlns:rdf="http://www.w3.org/1999/02/22-rdf-syntax-ns#" xmlns:bqbiol="http://biomodels.net/biology-qualifiers/">
	<rdf:Description rdf:about="#G_CPAR2_107590">
              <bqbiol:is>
	<rdf:Bag>
	<rdf:li rdf:resource="http://identifiers.org/ncbiprotein/CPAR2_107590"/>
	</rdf:Bag>
	</bqbiol:is>
	
	<bqbiol:encodes>
	<rdf:Bag>
	<rdf:li rdf:resource="http://identifiers.org/kegg.reaction/R04457"/>
	<rdf:li rdf:resource="http://identifiers.org/kegg.reaction/R07280"/>
	</rdf:Bag>
	</bqbiol:encodes>
	</rdf:Description>
	</rdf:RDF>
	</annotation>
            </fbc:geneProduct>
      <fbc:geneProduct fbc:id="G_CPAR2_603730" fbc:label="CPAR2_603730" metaid="G_CPAR2_603730">
        <annotation>
	<rdf:RDF xmlns:rdf="http://www.w3.org/1999/02/22-rdf-syntax-ns#" xmlns:bqbiol="http://biomodels.net/biology-qualifiers/">
	<rdf:Description rdf:about="#G_CPAR2_603730">
              <bqbiol:is>
	<rdf:Bag>
	<rdf:li rdf:resource="http://identifiers.org/ncbiprotein/CPAR2_603730"/>
	</rdf:Bag>
	</bqbiol:is>
	
	<bqbiol:encodes>
	<rdf:Bag>
	<rdf:li rdf:resource="http://identifiers.org/kegg.reaction/R11043"/>
	</rdf:Bag>
	</bqbiol:encodes>
	</rdf:Description>
	</rdf:RDF>
	</annotation>
            </fbc:geneProduct>
      <fbc:geneProduct fbc:id="G_CPAR2_501500" fbc:label="CPAR2_501500" metaid="G_CPAR2_501500">
        <annotation>
	<rdf:RDF xmlns:rdf="http://www.w3.org/1999/02/22-rdf-syntax-ns#" xmlns:bqbiol="http://biomodels.net/biology-qualifiers/">
	<rdf:Description rdf:about="#G_CPAR2_501500">
              <bqbiol:is>
	<rdf:Bag>
	<rdf:li rdf:resource="http://identifiers.org/ncbiprotein/CPAR2_501500"/>
	</rdf:Bag>
	</bqbiol:is>
	
	<bqbiol:encodes>
	<rdf:Bag>
	<rdf:li rdf:resource="http://identifiers.org/kegg.reaction/R11323"/>
	<rdf:li rdf:resource="http://identifiers.org/kegg.reaction/R03036"/>
	<rdf:li rdf:resource="http://identifiers.org/kegg.reaction/R00515"/>
	<rdf:li rdf:resource="http://identifiers.org/kegg.reaction/R03004"/>
	<rdf:li rdf:resource="http://identifiers.org/kegg.reaction/R00103"/>
	<rdf:li rdf:resource="http://identifiers.org/kegg.reaction/R00287"/>
	<rdf:li rdf:resource="http://identifiers.org/kegg.reaction/R00087"/>
	<rdf:li rdf:resource="http://identifiers.org/kegg.reaction/R00160"/>
	<rdf:li rdf:resource="http://identifiers.org/kegg.reaction/R00662"/>
	</rdf:Bag>
	</bqbiol:encodes>
	</rdf:Description>
	</rdf:RDF>
	</annotation>
            </fbc:geneProduct>
      <fbc:geneProduct fbc:id="G_CPAR2_801800" fbc:label="CPAR2_801800" metaid="G_CPAR2_801800">
        <annotation>
	<rdf:RDF xmlns:rdf="http://www.w3.org/1999/02/22-rdf-syntax-ns#" xmlns:bqbiol="http://biomodels.net/biology-qualifiers/">
	<rdf:Description rdf:about="#G_CPAR2_801800">
              <bqbiol:is>
	<rdf:Bag>
	<rdf:li rdf:resource="http://identifiers.org/ncbiprotein/CPAR2_801800"/>
	</rdf:Bag>
	</bqbiol:is>
	
	<bqbiol:encodes>
	<rdf:Bag/>
	</bqbiol:encodes>
	</rdf:Description>
	</rdf:RDF>
	</annotation>
            </fbc:geneProduct>
      <fbc:geneProduct fbc:id="G_CPAR2_208090" fbc:label="CPAR2_208090" metaid="G_CPAR2_208090">
        <annotation>
	<rdf:RDF xmlns:rdf="http://www.w3.org/1999/02/22-rdf-syntax-ns#" xmlns:bqbiol="http://biomodels.net/biology-qualifiers/">
	<rdf:Description rdf:about="#G_CPAR2_208090">
              <bqbiol:is>
	<rdf:Bag>
	<rdf:li rdf:resource="http://identifiers.org/ncbiprotein/CPAR2_208090"/>
	</rdf:Bag>
	</bqbiol:is>
	
	<bqbiol:encodes>
	<rdf:Bag>
	<rdf:li rdf:resource="http://identifiers.org/kegg.reaction/R01715"/>
	</rdf:Bag>
	</bqbiol:encodes>
	</rdf:Description>
	</rdf:RDF>
	</annotation>
            </fbc:geneProduct>
      <fbc:geneProduct fbc:id="G_CPAR2_808650" fbc:label="CPAR2_808650" metaid="G_CPAR2_808650">
        <annotation>
	<rdf:RDF xmlns:rdf="http://www.w3.org/1999/02/22-rdf-syntax-ns#" xmlns:bqbiol="http://biomodels.net/biology-qualifiers/">
	<rdf:Description rdf:about="#G_CPAR2_808650">
              <bqbiol:is>
	<rdf:Bag>
	<rdf:li rdf:resource="http://identifiers.org/ncbiprotein/CPAR2_808650"/>
	</rdf:Bag>
	</bqbiol:is>
	
	<bqbiol:encodes>
	<rdf:Bag/>
	</bqbiol:encodes>
	</rdf:Description>
	</rdf:RDF>
	</annotation>
            </fbc:geneProduct>
      <fbc:geneProduct fbc:id="G_CPAR2_808410" fbc:label="CPAR2_808410" metaid="G_CPAR2_808410">
        <annotation>
	<rdf:RDF xmlns:rdf="http://www.w3.org/1999/02/22-rdf-syntax-ns#" xmlns:bqbiol="http://biomodels.net/biology-qualifiers/">
	<rdf:Description rdf:about="#G_CPAR2_808410">
              <bqbiol:is>
	<rdf:Bag>
	<rdf:li rdf:resource="http://identifiers.org/ncbiprotein/CPAR2_808410"/>
	</rdf:Bag>
	</bqbiol:is>
	
	<bqbiol:encodes>
	<rdf:Bag/>
	</bqbiol:encodes>
	</rdf:Description>
	</rdf:RDF>
	</annotation>
            </fbc:geneProduct>
      <fbc:geneProduct fbc:id="G_CPAR2_807340" fbc:label="CPAR2_807340" metaid="G_CPAR2_807340">
        <annotation>
	<rdf:RDF xmlns:rdf="http://www.w3.org/1999/02/22-rdf-syntax-ns#" xmlns:bqbiol="http://biomodels.net/biology-qualifiers/">
	<rdf:Description rdf:about="#G_CPAR2_807340">
              <bqbiol:is>
	<rdf:Bag>
	<rdf:li rdf:resource="http://identifiers.org/ncbiprotein/CPAR2_807340"/>
	</rdf:Bag>
	</bqbiol:is>
	
	<bqbiol:encodes>
	<rdf:Bag>
	<rdf:li rdf:resource="http://identifiers.org/kegg.reaction/R01021"/>
	</rdf:Bag>
	</bqbiol:encodes>
	</rdf:Description>
	</rdf:RDF>
	</annotation>
            </fbc:geneProduct>
      <fbc:geneProduct fbc:id="G_CPAR2_203880" fbc:label="CPAR2_203880" metaid="G_CPAR2_203880">
        <annotation>
	<rdf:RDF xmlns:rdf="http://www.w3.org/1999/02/22-rdf-syntax-ns#" xmlns:bqbiol="http://biomodels.net/biology-qualifiers/">
	<rdf:Description rdf:about="#G_CPAR2_203880">
              <bqbiol:is>
	<rdf:Bag>
	<rdf:li rdf:resource="http://identifiers.org/ncbiprotein/CPAR2_203880"/>
	</rdf:Bag>
	</bqbiol:is>
	
	<bqbiol:encodes>
	<rdf:Bag/>
	</bqbiol:encodes>
	</rdf:Description>
	</rdf:RDF>
	</annotation>
            </fbc:geneProduct>
      <fbc:geneProduct fbc:id="G_CPAR2_213200" fbc:label="CPAR2_213200" metaid="G_CPAR2_213200">
        <annotation>
	<rdf:RDF xmlns:rdf="http://www.w3.org/1999/02/22-rdf-syntax-ns#" xmlns:bqbiol="http://biomodels.net/biology-qualifiers/">
	<rdf:Description rdf:about="#G_CPAR2_213200">
              <bqbiol:is>
	<rdf:Bag>
	<rdf:li rdf:resource="http://identifiers.org/ncbiprotein/CPAR2_213200"/>
	</rdf:Bag>
	</bqbiol:is>
	
	<bqbiol:encodes>
	<rdf:Bag/>
	</bqbiol:encodes>
	</rdf:Description>
	</rdf:RDF>
	</annotation>
            </fbc:geneProduct>
      <fbc:geneProduct fbc:id="G_CPAR2_203640" fbc:label="CPAR2_203640" metaid="G_CPAR2_203640">
        <annotation>
	<rdf:RDF xmlns:rdf="http://www.w3.org/1999/02/22-rdf-syntax-ns#" xmlns:bqbiol="http://biomodels.net/biology-qualifiers/">
	<rdf:Description rdf:about="#G_CPAR2_203640">
              <bqbiol:is>
	<rdf:Bag>
	<rdf:li rdf:resource="http://identifiers.org/ncbiprotein/CPAR2_203640"/>
	</rdf:Bag>
	</bqbiol:is>
	
	<bqbiol:encodes>
	<rdf:Bag>
	<rdf:li rdf:resource="http://identifiers.org/kegg.reaction/R01776"/>
	</rdf:Bag>
	</bqbiol:encodes>
	</rdf:Description>
	</rdf:RDF>
	</annotation>
            </fbc:geneProduct>
      <fbc:geneProduct fbc:id="G_CPAR2_203400" fbc:label="CPAR2_203400" metaid="G_CPAR2_203400">
        <annotation>
	<rdf:RDF xmlns:rdf="http://www.w3.org/1999/02/22-rdf-syntax-ns#" xmlns:bqbiol="http://biomodels.net/biology-qualifiers/">
	<rdf:Description rdf:about="#G_CPAR2_203400">
              <bqbiol:is>
	<rdf:Bag>
	<rdf:li rdf:resource="http://identifiers.org/ncbiprotein/CPAR2_203400"/>
	</rdf:Bag>
	</bqbiol:is>
	
	<bqbiol:encodes>
	<rdf:Bag>
	<rdf:li rdf:resource="http://identifiers.org/kegg.reaction/R10827"/>
	<rdf:li rdf:resource="http://identifiers.org/kegg.reaction/R07760"/>
	</rdf:Bag>
	</bqbiol:encodes>
	</rdf:Description>
	</rdf:RDF>
	</annotation>
            </fbc:geneProduct>
      <fbc:geneProduct fbc:id="G_CPAR2_205820" fbc:label="CPAR2_205820" metaid="G_CPAR2_205820">
        <annotation>
	<rdf:RDF xmlns:rdf="http://www.w3.org/1999/02/22-rdf-syntax-ns#" xmlns:bqbiol="http://biomodels.net/biology-qualifiers/">
	<rdf:Description rdf:about="#G_CPAR2_205820">
              <bqbiol:is>
	<rdf:Bag>
	<rdf:li rdf:resource="http://identifiers.org/ncbiprotein/CPAR2_205820"/>
	</rdf:Bag>
	</bqbiol:is>
	
	<bqbiol:encodes>
	<rdf:Bag>
	<rdf:li rdf:resource="http://identifiers.org/kegg.reaction/R00870"/>
	<rdf:li rdf:resource="http://identifiers.org/kegg.reaction/R07134"/>
	</rdf:Bag>
	</bqbiol:encodes>
	</rdf:Description>
	</rdf:RDF>
	</annotation>
            </fbc:geneProduct>
      <fbc:geneProduct fbc:id="G_CPAR2_403030" fbc:label="CPAR2_403030" metaid="G_CPAR2_403030">
        <annotation>
	<rdf:RDF xmlns:rdf="http://www.w3.org/1999/02/22-rdf-syntax-ns#" xmlns:bqbiol="http://biomodels.net/biology-qualifiers/">
	<rdf:Description rdf:about="#G_CPAR2_403030">
              <bqbiol:is>
	<rdf:Bag>
	<rdf:li rdf:resource="http://identifiers.org/ncbiprotein/CPAR2_403030"/>
	</rdf:Bag>
	</bqbiol:is>
	
	<bqbiol:encodes>
	<rdf:Bag>
	<rdf:li rdf:resource="http://identifiers.org/kegg.reaction/R02283"/>
	</rdf:Bag>
	</bqbiol:encodes>
	</rdf:Description>
	</rdf:RDF>
	</annotation>
            </fbc:geneProduct>
      <fbc:geneProduct fbc:id="G_CPAR2_109530" fbc:label="CPAR2_109530" metaid="G_CPAR2_109530">
        <annotation>
	<rdf:RDF xmlns:rdf="http://www.w3.org/1999/02/22-rdf-syntax-ns#" xmlns:bqbiol="http://biomodels.net/biology-qualifiers/">
	<rdf:Description rdf:about="#G_CPAR2_109530">
              <bqbiol:is>
	<rdf:Bag>
	<rdf:li rdf:resource="http://identifiers.org/ncbiprotein/CPAR2_109530"/>
	</rdf:Bag>
	</bqbiol:is>
	
	<bqbiol:encodes>
	<rdf:Bag>
	<rdf:li rdf:resource="http://identifiers.org/kegg.reaction/R01121"/>
	</rdf:Bag>
	</bqbiol:encodes>
	</rdf:Description>
	</rdf:RDF>
	</annotation>
            </fbc:geneProduct>
      <fbc:geneProduct fbc:id="G_CPAR2_603740" fbc:label="CPAR2_603740" metaid="G_CPAR2_603740">
        <annotation>
	<rdf:RDF xmlns:rdf="http://www.w3.org/1999/02/22-rdf-syntax-ns#" xmlns:bqbiol="http://biomodels.net/biology-qualifiers/">
	<rdf:Description rdf:about="#G_CPAR2_603740">
              <bqbiol:is>
	<rdf:Bag>
	<rdf:li rdf:resource="http://identifiers.org/ncbiprotein/CPAR2_603740"/>
	</rdf:Bag>
	</bqbiol:is>
	
	<bqbiol:encodes>
	<rdf:Bag>
	<rdf:li rdf:resource="http://identifiers.org/kegg.reaction/R04496"/>
	</rdf:Bag>
	</bqbiol:encodes>
	</rdf:Description>
	</rdf:RDF>
	</annotation>
            </fbc:geneProduct>
      <fbc:geneProduct fbc:id="G_CPAR2_108690" fbc:label="CPAR2_108690" metaid="G_CPAR2_108690">
        <annotation>
	<rdf:RDF xmlns:rdf="http://www.w3.org/1999/02/22-rdf-syntax-ns#" xmlns:bqbiol="http://biomodels.net/biology-qualifiers/">
	<rdf:Description rdf:about="#G_CPAR2_108690">
              <bqbiol:is>
	<rdf:Bag>
	<rdf:li rdf:resource="http://identifiers.org/ncbiprotein/CPAR2_108690"/>
	</rdf:Bag>
	</bqbiol:is>
	
	<bqbiol:encodes>
	<rdf:Bag>
	<rdf:li rdf:resource="http://identifiers.org/kegg.reaction/R05064"/>
	<rdf:li rdf:resource="http://identifiers.org/kegg.reaction/R03158"/>
	</rdf:Bag>
	</bqbiol:encodes>
	</rdf:Description>
	</rdf:RDF>
	</annotation>
            </fbc:geneProduct>
      <fbc:geneProduct fbc:id="G_CPAR2_406790" fbc:label="CPAR2_406790" metaid="G_CPAR2_406790">
        <annotation>
	<rdf:RDF xmlns:rdf="http://www.w3.org/1999/02/22-rdf-syntax-ns#" xmlns:bqbiol="http://biomodels.net/biology-qualifiers/">
	<rdf:Description rdf:about="#G_CPAR2_406790">
              <bqbiol:is>
	<rdf:Bag>
	<rdf:li rdf:resource="http://identifiers.org/ncbiprotein/CPAR2_406790"/>
	</rdf:Bag>
	</bqbiol:is>
	
	<bqbiol:encodes>
	<rdf:Bag>
	<rdf:li rdf:resource="http://identifiers.org/kegg.reaction/R01431"/>
	<rdf:li rdf:resource="http://identifiers.org/kegg.reaction/R09477"/>
	</rdf:Bag>
	</bqbiol:encodes>
	</rdf:Description>
	</rdf:RDF>
	</annotation>
            </fbc:geneProduct>
      <fbc:geneProduct fbc:id="G_CPAR2_201630" fbc:label="CPAR2_201630" metaid="G_CPAR2_201630">
        <annotation>
	<rdf:RDF xmlns:rdf="http://www.w3.org/1999/02/22-rdf-syntax-ns#" xmlns:bqbiol="http://biomodels.net/biology-qualifiers/">
	<rdf:Description rdf:about="#G_CPAR2_201630">
              <bqbiol:is>
	<rdf:Bag>
	<rdf:li rdf:resource="http://identifiers.org/ncbiprotein/CPAR2_201630"/>
	</rdf:Bag>
	</bqbiol:is>
	
	<bqbiol:encodes>
	<rdf:Bag>
	<rdf:li rdf:resource="http://identifiers.org/kegg.reaction/R08193"/>
	</rdf:Bag>
	</bqbiol:encodes>
	</rdf:Description>
	</rdf:RDF>
	</annotation>
            </fbc:geneProduct>
      <fbc:geneProduct fbc:id="G_CPAR2_302370" fbc:label="CPAR2_302370" metaid="G_CPAR2_302370">
        <annotation>
	<rdf:RDF xmlns:rdf="http://www.w3.org/1999/02/22-rdf-syntax-ns#" xmlns:bqbiol="http://biomodels.net/biology-qualifiers/">
	<rdf:Description rdf:about="#G_CPAR2_302370">
              <bqbiol:is>
	<rdf:Bag>
	<rdf:li rdf:resource="http://identifiers.org/ncbiprotein/CPAR2_302370"/>
	</rdf:Bag>
	</bqbiol:is>
	
	<bqbiol:encodes>
	<rdf:Bag>
	<rdf:li rdf:resource="http://identifiers.org/kegg.reaction/R01218"/>
	</rdf:Bag>
	</bqbiol:encodes>
	</rdf:Description>
	</rdf:RDF>
	</annotation>
            </fbc:geneProduct>
      <fbc:geneProduct fbc:id="G_CPAR2_301040" fbc:label="CPAR2_301040" metaid="G_CPAR2_301040">
        <annotation>
	<rdf:RDF xmlns:rdf="http://www.w3.org/1999/02/22-rdf-syntax-ns#" xmlns:bqbiol="http://biomodels.net/biology-qualifiers/">
	<rdf:Description rdf:about="#G_CPAR2_301040">
              <bqbiol:is>
	<rdf:Bag>
	<rdf:li rdf:resource="http://identifiers.org/ncbiprotein/CPAR2_301040"/>
	</rdf:Bag>
	</bqbiol:is>
	
	<bqbiol:encodes>
	<rdf:Bag>
	<rdf:li rdf:resource="http://identifiers.org/kegg.reaction/R03652"/>
	</rdf:Bag>
	</bqbiol:encodes>
	</rdf:Description>
	</rdf:RDF>
	</annotation>
            </fbc:geneProduct>
      <fbc:geneProduct fbc:id="G_CPAR2_209190" fbc:label="CPAR2_209190" metaid="G_CPAR2_209190">
        <annotation>
	<rdf:RDF xmlns:rdf="http://www.w3.org/1999/02/22-rdf-syntax-ns#" xmlns:bqbiol="http://biomodels.net/biology-qualifiers/">
	<rdf:Description rdf:about="#G_CPAR2_209190">
              <bqbiol:is>
	<rdf:Bag>
	<rdf:li rdf:resource="http://identifiers.org/ncbiprotein/CPAR2_209190"/>
	</rdf:Bag>
	</bqbiol:is>
	
	<bqbiol:encodes>
	<rdf:Bag>
	<rdf:li rdf:resource="http://identifiers.org/kegg.reaction/R07364"/>
	</rdf:Bag>
	</bqbiol:encodes>
	</rdf:Description>
	</rdf:RDF>
	</annotation>
            </fbc:geneProduct>
      <fbc:geneProduct fbc:id="G_CPAR2_808660" fbc:label="CPAR2_808660" metaid="G_CPAR2_808660">
        <annotation>
	<rdf:RDF xmlns:rdf="http://www.w3.org/1999/02/22-rdf-syntax-ns#" xmlns:bqbiol="http://biomodels.net/biology-qualifiers/">
	<rdf:Description rdf:about="#G_CPAR2_808660">
              <bqbiol:is>
	<rdf:Bag>
	<rdf:li rdf:resource="http://identifiers.org/ncbiprotein/CPAR2_808660"/>
	</rdf:Bag>
	</bqbiol:is>
	
	<bqbiol:encodes>
	<rdf:Bag>
	<rdf:li rdf:resource="http://identifiers.org/kegg.reaction/R01431"/>
	<rdf:li rdf:resource="http://identifiers.org/kegg.reaction/R09477"/>
	</rdf:Bag>
	</bqbiol:encodes>
	</rdf:Description>
	</rdf:RDF>
	</annotation>
            </fbc:geneProduct>
      <fbc:geneProduct fbc:id="G_CPAR2_101810" fbc:label="CPAR2_101810" metaid="G_CPAR2_101810">
        <annotation>
	<rdf:RDF xmlns:rdf="http://www.w3.org/1999/02/22-rdf-syntax-ns#" xmlns:bqbiol="http://biomodels.net/biology-qualifiers/">
	<rdf:Description rdf:about="#G_CPAR2_101810">
              <bqbiol:is>
	<rdf:Bag>
	<rdf:li rdf:resource="http://identifiers.org/ncbiprotein/CPAR2_101810"/>
	</rdf:Bag>
	</bqbiol:is>
	
	<bqbiol:encodes>
	<rdf:Bag>
	<rdf:li rdf:resource="http://identifiers.org/kegg.reaction/R02756"/>
	<rdf:li rdf:resource="http://identifiers.org/kegg.reaction/R04360"/>
	</rdf:Bag>
	</bqbiol:encodes>
	</rdf:Description>
	</rdf:RDF>
	</annotation>
            </fbc:geneProduct>
      <fbc:geneProduct fbc:id="G_CPAR2_808420" fbc:label="CPAR2_808420" metaid="G_CPAR2_808420">
        <annotation>
	<rdf:RDF xmlns:rdf="http://www.w3.org/1999/02/22-rdf-syntax-ns#" xmlns:bqbiol="http://biomodels.net/biology-qualifiers/">
	<rdf:Description rdf:about="#G_CPAR2_808420">
              <bqbiol:is>
	<rdf:Bag>
	<rdf:li rdf:resource="http://identifiers.org/ncbiprotein/CPAR2_808420"/>
	</rdf:Bag>
	</bqbiol:is>
	
	<bqbiol:encodes>
	<rdf:Bag>
	<rdf:li rdf:resource="http://identifiers.org/kegg.reaction/R02315"/>
	</rdf:Bag>
	</bqbiol:encodes>
	</rdf:Description>
	</rdf:RDF>
	</annotation>
            </fbc:geneProduct>
      <fbc:geneProduct fbc:id="G_CPAR2_101860" fbc:label="CPAR2_101860" metaid="G_CPAR2_101860">
        <annotation>
	<rdf:RDF xmlns:rdf="http://www.w3.org/1999/02/22-rdf-syntax-ns#" xmlns:bqbiol="http://biomodels.net/biology-qualifiers/">
	<rdf:Description rdf:about="#G_CPAR2_101860">
              <bqbiol:is>
	<rdf:Bag>
	<rdf:li rdf:resource="http://identifiers.org/ncbiprotein/CPAR2_101860"/>
	</rdf:Bag>
	</bqbiol:is>
	
	<bqbiol:encodes>
	<rdf:Bag/>
	</bqbiol:encodes>
	</rdf:Description>
	</rdf:RDF>
	</annotation>
            </fbc:geneProduct>
      <fbc:geneProduct fbc:id="G_CPAR2_203890" fbc:label="CPAR2_203890" metaid="G_CPAR2_203890">
        <annotation>
	<rdf:RDF xmlns:rdf="http://www.w3.org/1999/02/22-rdf-syntax-ns#" xmlns:bqbiol="http://biomodels.net/biology-qualifiers/">
	<rdf:Description rdf:about="#G_CPAR2_203890">
              <bqbiol:is>
	<rdf:Bag>
	<rdf:li rdf:resource="http://identifiers.org/ncbiprotein/CPAR2_203890"/>
	</rdf:Bag>
	</bqbiol:is>
	
	<bqbiol:encodes>
	<rdf:Bag/>
	</bqbiol:encodes>
	</rdf:Description>
	</rdf:RDF>
	</annotation>
            </fbc:geneProduct>
      <fbc:geneProduct fbc:id="G_CPAR2_101620" fbc:label="CPAR2_101620" metaid="G_CPAR2_101620">
        <annotation>
	<rdf:RDF xmlns:rdf="http://www.w3.org/1999/02/22-rdf-syntax-ns#" xmlns:bqbiol="http://biomodels.net/biology-qualifiers/">
	<rdf:Description rdf:about="#G_CPAR2_101620">
              <bqbiol:is>
	<rdf:Bag>
	<rdf:li rdf:resource="http://identifiers.org/ncbiprotein/CPAR2_101620"/>
	</rdf:Bag>
	</bqbiol:is>
	
	<bqbiol:encodes>
	<rdf:Bag>
	<rdf:li rdf:resource="http://identifiers.org/kegg.reaction/R00227"/>
	</rdf:Bag>
	</bqbiol:encodes>
	</rdf:Description>
	</rdf:RDF>
	</annotation>
            </fbc:geneProduct>
      <fbc:geneProduct fbc:id="G_CPAR2_205830" fbc:label="CPAR2_205830" metaid="G_CPAR2_205830">
        <annotation>
	<rdf:RDF xmlns:rdf="http://www.w3.org/1999/02/22-rdf-syntax-ns#" xmlns:bqbiol="http://biomodels.net/biology-qualifiers/">
	<rdf:Description rdf:about="#G_CPAR2_205830">
              <bqbiol:is>
	<rdf:Bag>
	<rdf:li rdf:resource="http://identifiers.org/ncbiprotein/CPAR2_205830"/>
	</rdf:Bag>
	</bqbiol:is>
	
	<bqbiol:encodes>
	<rdf:Bag>
	<rdf:li rdf:resource="http://identifiers.org/kegg.reaction/R01082"/>
	</rdf:Bag>
	</bqbiol:encodes>
	</rdf:Description>
	</rdf:RDF>
	</annotation>
            </fbc:geneProduct>
      <fbc:geneProduct fbc:id="G_CPAR2_701140" fbc:label="CPAR2_701140" metaid="G_CPAR2_701140">
        <annotation>
	<rdf:RDF xmlns:rdf="http://www.w3.org/1999/02/22-rdf-syntax-ns#" xmlns:bqbiol="http://biomodels.net/biology-qualifiers/">
	<rdf:Description rdf:about="#G_CPAR2_701140">
              <bqbiol:is>
	<rdf:Bag>
	<rdf:li rdf:resource="http://identifiers.org/ncbiprotein/CPAR2_701140"/>
	</rdf:Bag>
	</bqbiol:is>
	
	<bqbiol:encodes>
	<rdf:Bag>
	<rdf:li rdf:resource="http://identifiers.org/kegg.reaction/R02746"/>
	<rdf:li rdf:resource="http://identifiers.org/kegg.reaction/R03417"/>
	<rdf:li rdf:resource="http://identifiers.org/kegg.reaction/R03416"/>
	<rdf:li rdf:resource="http://identifiers.org/kegg.reaction/R02747"/>
	</rdf:Bag>
	</bqbiol:encodes>
	</rdf:Description>
	</rdf:RDF>
	</annotation>
            </fbc:geneProduct>
      <fbc:geneProduct fbc:id="G_CPAR2_213450" fbc:label="CPAR2_213450" metaid="G_CPAR2_213450">
        <annotation>
	<rdf:RDF xmlns:rdf="http://www.w3.org/1999/02/22-rdf-syntax-ns#" xmlns:bqbiol="http://biomodels.net/biology-qualifiers/">
	<rdf:Description rdf:about="#G_CPAR2_213450">
              <bqbiol:is>
	<rdf:Bag>
	<rdf:li rdf:resource="http://identifiers.org/ncbiprotein/CPAR2_213450"/>
	</rdf:Bag>
	</bqbiol:is>
	
	<bqbiol:encodes>
	<rdf:Bag>
	<rdf:li rdf:resource="http://identifiers.org/kegg.reaction/R07396"/>
	<rdf:li rdf:resource="http://identifiers.org/kegg.reaction/R00734"/>
	<rdf:li rdf:resource="http://identifiers.org/kegg.reaction/R01731"/>
	<rdf:li rdf:resource="http://identifiers.org/kegg.reaction/R01939"/>
	<rdf:li rdf:resource="http://identifiers.org/kegg.reaction/R00694"/>
	</rdf:Bag>
	</bqbiol:encodes>
	</rdf:Description>
	</rdf:RDF>
	</annotation>
            </fbc:geneProduct>
      <fbc:geneProduct fbc:id="G_CPAR2_204740" fbc:label="CPAR2_204740" metaid="G_CPAR2_204740">
        <annotation>
	<rdf:RDF xmlns:rdf="http://www.w3.org/1999/02/22-rdf-syntax-ns#" xmlns:bqbiol="http://biomodels.net/biology-qualifiers/">
	<rdf:Description rdf:about="#G_CPAR2_204740">
              <bqbiol:is>
	<rdf:Bag>
	<rdf:li rdf:resource="http://identifiers.org/ncbiprotein/CPAR2_204740"/>
	</rdf:Bag>
	</bqbiol:is>
	
	<bqbiol:encodes>
	<rdf:Bag>
	<rdf:li rdf:resource="http://identifiers.org/kegg.reaction/R00405"/>
	</rdf:Bag>
	</bqbiol:encodes>
	</rdf:Description>
	</rdf:RDF>
	</annotation>
            </fbc:geneProduct>
      <fbc:geneProduct fbc:id="G_CPAR2_211030" fbc:label="CPAR2_211030" metaid="G_CPAR2_211030">
        <annotation>
	<rdf:RDF xmlns:rdf="http://www.w3.org/1999/02/22-rdf-syntax-ns#" xmlns:bqbiol="http://biomodels.net/biology-qualifiers/">
	<rdf:Description rdf:about="#G_CPAR2_211030">
              <bqbiol:is>
	<rdf:Bag>
	<rdf:li rdf:resource="http://identifiers.org/ncbiprotein/CPAR2_211030"/>
	</rdf:Bag>
	</bqbiol:is>
	
	<bqbiol:encodes>
	<rdf:Bag/>
	</bqbiol:encodes>
	</rdf:Description>
	</rdf:RDF>
	</annotation>
            </fbc:geneProduct>
      <fbc:geneProduct fbc:id="G_CPAR2_108010" fbc:label="CPAR2_108010" metaid="G_CPAR2_108010">
        <annotation>
	<rdf:RDF xmlns:rdf="http://www.w3.org/1999/02/22-rdf-syntax-ns#" xmlns:bqbiol="http://biomodels.net/biology-qualifiers/">
	<rdf:Description rdf:about="#G_CPAR2_108010">
              <bqbiol:is>
	<rdf:Bag>
	<rdf:li rdf:resource="http://identifiers.org/ncbiprotein/CPAR2_108010"/>
	</rdf:Bag>
	</bqbiol:is>
	
	<bqbiol:encodes>
	<rdf:Bag>
	<rdf:li rdf:resource="http://identifiers.org/kegg.reaction/R00259"/>
	</rdf:Bag>
	</bqbiol:encodes>
	</rdf:Description>
	</rdf:RDF>
	</annotation>
            </fbc:geneProduct>
      <fbc:geneProduct fbc:id="G_CPAR2_301470" fbc:label="CPAR2_301470" metaid="G_CPAR2_301470">
        <annotation>
	<rdf:RDF xmlns:rdf="http://www.w3.org/1999/02/22-rdf-syntax-ns#" xmlns:bqbiol="http://biomodels.net/biology-qualifiers/">
	<rdf:Description rdf:about="#G_CPAR2_301470">
              <bqbiol:is>
	<rdf:Bag>
	<rdf:li rdf:resource="http://identifiers.org/ncbiprotein/CPAR2_301470"/>
	</rdf:Bag>
	</bqbiol:is>
	
	<bqbiol:encodes>
	<rdf:Bag/>
	</bqbiol:encodes>
	</rdf:Description>
	</rdf:RDF>
	</annotation>
            </fbc:geneProduct>
      <fbc:geneProduct fbc:id="G_CPAR2_302320" fbc:label="CPAR2_302320" metaid="G_CPAR2_302320">
        <annotation>
	<rdf:RDF xmlns:rdf="http://www.w3.org/1999/02/22-rdf-syntax-ns#" xmlns:bqbiol="http://biomodels.net/biology-qualifiers/">
	<rdf:Description rdf:about="#G_CPAR2_302320">
              <bqbiol:is>
	<rdf:Bag>
	<rdf:li rdf:resource="http://identifiers.org/ncbiprotein/CPAR2_302320"/>
	</rdf:Bag>
	</bqbiol:is>
	
	<bqbiol:encodes>
	<rdf:Bag>
	<rdf:li rdf:resource="http://identifiers.org/kegg.reaction/R00078"/>
	</rdf:Bag>
	</bqbiol:encodes>
	</rdf:Description>
	</rdf:RDF>
	</annotation>
            </fbc:geneProduct>
      <fbc:geneProduct fbc:id="G_CPAR2_110330" fbc:label="CPAR2_110330" metaid="G_CPAR2_110330">
        <annotation>
	<rdf:RDF xmlns:rdf="http://www.w3.org/1999/02/22-rdf-syntax-ns#" xmlns:bqbiol="http://biomodels.net/biology-qualifiers/">
	<rdf:Description rdf:about="#G_CPAR2_110330">
              <bqbiol:is>
	<rdf:Bag>
	<rdf:li rdf:resource="http://identifiers.org/ncbiprotein/CPAR2_110330"/>
	</rdf:Bag>
	</bqbiol:is>
	
	<bqbiol:encodes>
	<rdf:Bag>
	<rdf:li rdf:resource="http://identifiers.org/kegg.reaction/R02082"/>
	</rdf:Bag>
	</bqbiol:encodes>
	</rdf:Description>
	</rdf:RDF>
	</annotation>
            </fbc:geneProduct>
      <fbc:geneProduct fbc:id="G_CPAR2_602620" fbc:label="CPAR2_602620" metaid="G_CPAR2_602620">
        <annotation>
	<rdf:RDF xmlns:rdf="http://www.w3.org/1999/02/22-rdf-syntax-ns#" xmlns:bqbiol="http://biomodels.net/biology-qualifiers/">
	<rdf:Description rdf:about="#G_CPAR2_602620">
              <bqbiol:is>
	<rdf:Bag>
	<rdf:li rdf:resource="http://identifiers.org/ncbiprotein/CPAR2_602620"/>
	</rdf:Bag>
	</bqbiol:is>
	
	<bqbiol:encodes>
	<rdf:Bag>
	<rdf:li rdf:resource="http://identifiers.org/kegg.reaction/R02250"/>
	<rdf:li rdf:resource="http://identifiers.org/kegg.reaction/R02687"/>
	<rdf:li rdf:resource="http://identifiers.org/kegg.reaction/R02688"/>
	</rdf:Bag>
	</bqbiol:encodes>
	</rdf:Description>
	</rdf:RDF>
	</annotation>
            </fbc:geneProduct>
      <fbc:geneProduct fbc:id="G_CPAR2_801820" fbc:label="CPAR2_801820" metaid="G_CPAR2_801820">
        <annotation>
	<rdf:RDF xmlns:rdf="http://www.w3.org/1999/02/22-rdf-syntax-ns#" xmlns:bqbiol="http://biomodels.net/biology-qualifiers/">
	<rdf:Description rdf:about="#G_CPAR2_801820">
              <bqbiol:is>
	<rdf:Bag>
	<rdf:li rdf:resource="http://identifiers.org/ncbiprotein/CPAR2_801820"/>
	</rdf:Bag>
	</bqbiol:is>
	
	<bqbiol:encodes>
	<rdf:Bag/>
	</bqbiol:encodes>
	</rdf:Description>
	</rdf:RDF>
	</annotation>
            </fbc:geneProduct>
      <fbc:geneProduct fbc:id="G_CPAR2_703570" fbc:label="CPAR2_703570" metaid="G_CPAR2_703570">
        <annotation>
	<rdf:RDF xmlns:rdf="http://www.w3.org/1999/02/22-rdf-syntax-ns#" xmlns:bqbiol="http://biomodels.net/biology-qualifiers/">
	<rdf:Description rdf:about="#G_CPAR2_703570">
              <bqbiol:is>
	<rdf:Bag>
	<rdf:li rdf:resource="http://identifiers.org/ncbiprotein/CPAR2_703570"/>
	</rdf:Bag>
	</bqbiol:is>
	
	<bqbiol:encodes>
	<rdf:Bag>
	<rdf:li rdf:resource="http://identifiers.org/kegg.reaction/R03869"/>
	<rdf:li rdf:resource="http://identifiers.org/kegg.reaction/R03096"/>
	</rdf:Bag>
	</bqbiol:encodes>
	</rdf:Description>
	</rdf:RDF>
	</annotation>
            </fbc:geneProduct>
      <fbc:geneProduct fbc:id="G_CPAR2_601770" fbc:label="CPAR2_601770" metaid="G_CPAR2_601770">
        <annotation>
	<rdf:RDF xmlns:rdf="http://www.w3.org/1999/02/22-rdf-syntax-ns#" xmlns:bqbiol="http://biomodels.net/biology-qualifiers/">
	<rdf:Description rdf:about="#G_CPAR2_601770">
              <bqbiol:is>
	<rdf:Bag>
	<rdf:li rdf:resource="http://identifiers.org/ncbiprotein/CPAR2_601770"/>
	</rdf:Bag>
	</bqbiol:is>
	
	<bqbiol:encodes>
	<rdf:Bag>
	<rdf:li rdf:resource="http://identifiers.org/kegg.reaction/R00842"/>
	</rdf:Bag>
	</bqbiol:encodes>
	</rdf:Description>
	</rdf:RDF>
	</annotation>
            </fbc:geneProduct>
      <fbc:geneProduct fbc:id="G_CPAR2_800970" fbc:label="CPAR2_800970" metaid="G_CPAR2_800970">
        <annotation>
	<rdf:RDF xmlns:rdf="http://www.w3.org/1999/02/22-rdf-syntax-ns#" xmlns:bqbiol="http://biomodels.net/biology-qualifiers/">
	<rdf:Description rdf:about="#G_CPAR2_800970">
              <bqbiol:is>
	<rdf:Bag>
	<rdf:li rdf:resource="http://identifiers.org/ncbiprotein/CPAR2_800970"/>
	</rdf:Bag>
	</bqbiol:is>
	
	<bqbiol:encodes>
	<rdf:Bag>
	<rdf:li rdf:resource="http://identifiers.org/kegg.reaction/R01041"/>
	<rdf:li rdf:resource="http://identifiers.org/kegg.reaction/R01481"/>
	<rdf:li rdf:resource="http://identifiers.org/kegg.reaction/R00746"/>
	</rdf:Bag>
	</bqbiol:encodes>
	</rdf:Description>
	</rdf:RDF>
	</annotation>
            </fbc:geneProduct>
      <fbc:geneProduct fbc:id="G_CPAR2_500430" fbc:label="CPAR2_500430" metaid="G_CPAR2_500430">
        <annotation>
	<rdf:RDF xmlns:rdf="http://www.w3.org/1999/02/22-rdf-syntax-ns#" xmlns:bqbiol="http://biomodels.net/biology-qualifiers/">
	<rdf:Description rdf:about="#G_CPAR2_500430">
              <bqbiol:is>
	<rdf:Bag>
	<rdf:li rdf:resource="http://identifiers.org/ncbiprotein/CPAR2_500430"/>
	</rdf:Bag>
	</bqbiol:is>
	
	<bqbiol:encodes>
	<rdf:Bag>
	<rdf:li rdf:resource="http://identifiers.org/kegg.reaction/R04640"/>
	</rdf:Bag>
	</bqbiol:encodes>
	</rdf:Description>
	</rdf:RDF>
	</annotation>
            </fbc:geneProduct>
      <fbc:geneProduct fbc:id="G_CPAR2_603710" fbc:label="CPAR2_603710" metaid="G_CPAR2_603710">
        <annotation>
	<rdf:RDF xmlns:rdf="http://www.w3.org/1999/02/22-rdf-syntax-ns#" xmlns:bqbiol="http://biomodels.net/biology-qualifiers/">
	<rdf:Description rdf:about="#G_CPAR2_603710">
              <bqbiol:is>
	<rdf:Bag>
	<rdf:li rdf:resource="http://identifiers.org/ncbiprotein/CPAR2_603710"/>
	</rdf:Bag>
	</bqbiol:is>
	
	<bqbiol:encodes>
	<rdf:Bag/>
	</bqbiol:encodes>
	</rdf:Description>
	</rdf:RDF>
	</annotation>
            </fbc:geneProduct>
      <fbc:geneProduct fbc:id="G_CPAR2_203660" fbc:label="CPAR2_203660" metaid="G_CPAR2_203660">
        <annotation>
	<rdf:RDF xmlns:rdf="http://www.w3.org/1999/02/22-rdf-syntax-ns#" xmlns:bqbiol="http://biomodels.net/biology-qualifiers/">
	<rdf:Description rdf:about="#G_CPAR2_203660">
              <bqbiol:is>
	<rdf:Bag>
	<rdf:li rdf:resource="http://identifiers.org/ncbiprotein/CPAR2_203660"/>
	</rdf:Bag>
	</bqbiol:is>
	
	<bqbiol:encodes>
	<rdf:Bag>
	<rdf:li rdf:resource="http://identifiers.org/kegg.reaction/R02051"/>
	<rdf:li rdf:resource="http://identifiers.org/kegg.reaction/R07385"/>
	</rdf:Bag>
	</bqbiol:encodes>
	</rdf:Description>
	</rdf:RDF>
	</annotation>
            </fbc:geneProduct>
      <fbc:geneProduct fbc:id="G_CPAR2_401910" fbc:label="CPAR2_401910" metaid="G_CPAR2_401910">
        <annotation>
	<rdf:RDF xmlns:rdf="http://www.w3.org/1999/02/22-rdf-syntax-ns#" xmlns:bqbiol="http://biomodels.net/biology-qualifiers/">
	<rdf:Description rdf:about="#G_CPAR2_401910">
              <bqbiol:is>
	<rdf:Bag>
	<rdf:li rdf:resource="http://identifiers.org/ncbiprotein/CPAR2_401910"/>
	</rdf:Bag>
	</bqbiol:is>
	
	<bqbiol:encodes>
	<rdf:Bag>
	<rdf:li rdf:resource="http://identifiers.org/kegg.reaction/R00328"/>
	<rdf:li rdf:resource="http://identifiers.org/kegg.reaction/R00155"/>
	<rdf:li rdf:resource="http://identifiers.org/kegg.reaction/R00122"/>
	<rdf:li rdf:resource="http://identifiers.org/kegg.reaction/R02095"/>
	<rdf:li rdf:resource="http://identifiers.org/kegg.reaction/R00719"/>
	<rdf:li rdf:resource="http://identifiers.org/kegg.reaction/R00085"/>
	<rdf:li rdf:resource="http://identifiers.org/kegg.reaction/R00159"/>
	<rdf:li rdf:resource="http://identifiers.org/kegg.reaction/R00961"/>
	<rdf:li rdf:resource="http://identifiers.org/kegg.reaction/R02092"/>
	<rdf:li rdf:resource="http://identifiers.org/kegg.reaction/R00086"/>
	<rdf:li rdf:resource="http://identifiers.org/kegg.reaction/R00569"/>
	</rdf:Bag>
	</bqbiol:encodes>
	</rdf:Description>
	</rdf:RDF>
	</annotation>
            </fbc:geneProduct>
      <fbc:geneProduct fbc:id="G_CPAR2_100300" fbc:label="CPAR2_100300" metaid="G_CPAR2_100300">
        <annotation>
	<rdf:RDF xmlns:rdf="http://www.w3.org/1999/02/22-rdf-syntax-ns#" xmlns:bqbiol="http://biomodels.net/biology-qualifiers/">
	<rdf:Description rdf:about="#G_CPAR2_100300">
              <bqbiol:is>
	<rdf:Bag>
	<rdf:li rdf:resource="http://identifiers.org/ncbiprotein/CPAR2_100300"/>
	</rdf:Bag>
	</bqbiol:is>
	
	<bqbiol:encodes>
	<rdf:Bag/>
	</bqbiol:encodes>
	</rdf:Description>
	</rdf:RDF>
	</annotation>
            </fbc:geneProduct>
      <fbc:geneProduct fbc:id="G_CPAR2_211040" fbc:label="CPAR2_211040" metaid="G_CPAR2_211040">
        <annotation>
	<rdf:RDF xmlns:rdf="http://www.w3.org/1999/02/22-rdf-syntax-ns#" xmlns:bqbiol="http://biomodels.net/biology-qualifiers/">
	<rdf:Description rdf:about="#G_CPAR2_211040">
              <bqbiol:is>
	<rdf:Bag>
	<rdf:li rdf:resource="http://identifiers.org/ncbiprotein/CPAR2_211040"/>
	</rdf:Bag>
	</bqbiol:is>
	
	<bqbiol:encodes>
	<rdf:Bag>
	<rdf:li rdf:resource="http://identifiers.org/kegg.reaction/R00908"/>
	<rdf:li rdf:resource="http://identifiers.org/kegg.reaction/R01648"/>
	</rdf:Bag>
	</bqbiol:encodes>
	</rdf:Description>
	</rdf:RDF>
	</annotation>
            </fbc:geneProduct>
      <fbc:geneProduct fbc:id="G_CPAR2_804090" fbc:label="CPAR2_804090" metaid="G_CPAR2_804090">
        <annotation>
	<rdf:RDF xmlns:rdf="http://www.w3.org/1999/02/22-rdf-syntax-ns#" xmlns:bqbiol="http://biomodels.net/biology-qualifiers/">
	<rdf:Description rdf:about="#G_CPAR2_804090">
              <bqbiol:is>
	<rdf:Bag>
	<rdf:li rdf:resource="http://identifiers.org/ncbiprotein/CPAR2_804090"/>
	</rdf:Bag>
	</bqbiol:is>
	
	<bqbiol:encodes>
	<rdf:Bag>
	<rdf:li rdf:resource="http://identifiers.org/kegg.reaction/R07108"/>
	<rdf:li rdf:resource="http://identifiers.org/kegg.reaction/R07111"/>
	<rdf:li rdf:resource="http://identifiers.org/kegg.reaction/R07110"/>
	<rdf:li rdf:resource="http://identifiers.org/kegg.reaction/R07109"/>
	</rdf:Bag>
	</bqbiol:encodes>
	</rdf:Description>
	</rdf:RDF>
	</annotation>
            </fbc:geneProduct>
      <fbc:geneProduct fbc:id="G_CPAR2_205600" fbc:label="CPAR2_205600" metaid="G_CPAR2_205600">
        <annotation>
	<rdf:RDF xmlns:rdf="http://www.w3.org/1999/02/22-rdf-syntax-ns#" xmlns:bqbiol="http://biomodels.net/biology-qualifiers/">
	<rdf:Description rdf:about="#G_CPAR2_205600">
              <bqbiol:is>
	<rdf:Bag>
	<rdf:li rdf:resource="http://identifiers.org/ncbiprotein/CPAR2_205600"/>
	</rdf:Bag>
	</bqbiol:is>
	
	<bqbiol:encodes>
	<rdf:Bag/>
	</bqbiol:encodes>
	</rdf:Description>
	</rdf:RDF>
	</annotation>
            </fbc:geneProduct>
      <fbc:geneProduct fbc:id="G_CPAR2_301460" fbc:label="CPAR2_301460" metaid="G_CPAR2_301460">
        <annotation>
	<rdf:RDF xmlns:rdf="http://www.w3.org/1999/02/22-rdf-syntax-ns#" xmlns:bqbiol="http://biomodels.net/biology-qualifiers/">
	<rdf:Description rdf:about="#G_CPAR2_301460">
              <bqbiol:is>
	<rdf:Bag>
	<rdf:li rdf:resource="http://identifiers.org/ncbiprotein/CPAR2_301460"/>
	</rdf:Bag>
	</bqbiol:is>
	
	<bqbiol:encodes>
	<rdf:Bag>
	<rdf:li rdf:resource="http://identifiers.org/kegg.reaction/R01676"/>
	</rdf:Bag>
	</bqbiol:encodes>
	</rdf:Description>
	</rdf:RDF>
	</annotation>
            </fbc:geneProduct>
      <fbc:geneProduct fbc:id="G_CPAR2_110340" fbc:label="CPAR2_110340" metaid="G_CPAR2_110340">
        <annotation>
	<rdf:RDF xmlns:rdf="http://www.w3.org/1999/02/22-rdf-syntax-ns#" xmlns:bqbiol="http://biomodels.net/biology-qualifiers/">
	<rdf:Description rdf:about="#G_CPAR2_110340">
              <bqbiol:is>
	<rdf:Bag>
	<rdf:li rdf:resource="http://identifiers.org/ncbiprotein/CPAR2_110340"/>
	</rdf:Bag>
	</bqbiol:is>
	
	<bqbiol:encodes>
	<rdf:Bag>
	<rdf:li rdf:resource="http://identifiers.org/kegg.reaction/R04944"/>
	<rdf:li rdf:resource="http://identifiers.org/kegg.reaction/R04945"/>
	<rdf:li rdf:resource="http://identifiers.org/kegg.reaction/R00999"/>
	<rdf:li rdf:resource="http://identifiers.org/kegg.reaction/R03217"/>
	<rdf:li rdf:resource="http://identifiers.org/kegg.reaction/R03260"/>
	<rdf:li rdf:resource="http://identifiers.org/kegg.reaction/R01288"/>
	<rdf:li rdf:resource="http://identifiers.org/kegg.reaction/R04946"/>
	</rdf:Bag>
	</bqbiol:encodes>
	</rdf:Description>
	</rdf:RDF>
	</annotation>
            </fbc:geneProduct>
      <fbc:geneProduct fbc:id="G_CPAR2_300130" fbc:label="CPAR2_300130" metaid="G_CPAR2_300130">
        <annotation>
	<rdf:RDF xmlns:rdf="http://www.w3.org/1999/02/22-rdf-syntax-ns#" xmlns:bqbiol="http://biomodels.net/biology-qualifiers/">
	<rdf:Description rdf:about="#G_CPAR2_300130">
              <bqbiol:is>
	<rdf:Bag>
	<rdf:li rdf:resource="http://identifiers.org/ncbiprotein/CPAR2_300130"/>
	</rdf:Bag>
	</bqbiol:is>
	
	<bqbiol:encodes>
	<rdf:Bag>
	<rdf:li rdf:resource="http://identifiers.org/kegg.reaction/R00092"/>
	</rdf:Bag>
	</bqbiol:encodes>
	</rdf:Description>
	</rdf:RDF>
	</annotation>
            </fbc:geneProduct>
      <fbc:geneProduct fbc:id="G_CPAR2_200520" fbc:label="CPAR2_200520" metaid="G_CPAR2_200520">
        <annotation>
	<rdf:RDF xmlns:rdf="http://www.w3.org/1999/02/22-rdf-syntax-ns#" xmlns:bqbiol="http://biomodels.net/biology-qualifiers/">
	<rdf:Description rdf:about="#G_CPAR2_200520">
              <bqbiol:is>
	<rdf:Bag>
	<rdf:li rdf:resource="http://identifiers.org/ncbiprotein/CPAR2_200520"/>
	</rdf:Bag>
	</bqbiol:is>
	
	<bqbiol:encodes>
	<rdf:Bag>
	<rdf:li rdf:resource="http://identifiers.org/kegg.reaction/R00519"/>
	</rdf:Bag>
	</bqbiol:encodes>
	</rdf:Description>
	</rdf:RDF>
	</annotation>
            </fbc:geneProduct>
      <fbc:geneProduct fbc:id="G_CPAR2_110100" fbc:label="CPAR2_110100" metaid="G_CPAR2_110100">
        <annotation>
	<rdf:RDF xmlns:rdf="http://www.w3.org/1999/02/22-rdf-syntax-ns#" xmlns:bqbiol="http://biomodels.net/biology-qualifiers/">
	<rdf:Description rdf:about="#G_CPAR2_110100">
              <bqbiol:is>
	<rdf:Bag>
	<rdf:li rdf:resource="http://identifiers.org/ncbiprotein/CPAR2_110100"/>
	</rdf:Bag>
	</bqbiol:is>
	
	<bqbiol:encodes>
	<rdf:Bag>
	<rdf:li rdf:resource="http://identifiers.org/kegg.reaction/R07761"/>
	<rdf:li rdf:resource="http://identifiers.org/kegg.reaction/R09449"/>
	<rdf:li rdf:resource="http://identifiers.org/kegg.reaction/R10828"/>
	</rdf:Bag>
	</bqbiol:encodes>
	</rdf:Description>
	</rdf:RDF>
	</annotation>
            </fbc:geneProduct>
      <fbc:geneProduct fbc:id="G_CPAR2_800720" fbc:label="CPAR2_800720" metaid="G_CPAR2_800720">
        <annotation>
	<rdf:RDF xmlns:rdf="http://www.w3.org/1999/02/22-rdf-syntax-ns#" xmlns:bqbiol="http://biomodels.net/biology-qualifiers/">
	<rdf:Description rdf:about="#G_CPAR2_800720">
              <bqbiol:is>
	<rdf:Bag>
	<rdf:li rdf:resource="http://identifiers.org/ncbiprotein/CPAR2_800720"/>
	</rdf:Bag>
	</bqbiol:is>
	
	<bqbiol:encodes>
	<rdf:Bag/>
	</bqbiol:encodes>
	</rdf:Description>
	</rdf:RDF>
	</annotation>
            </fbc:geneProduct>
      <fbc:geneProduct fbc:id="G_CPAR2_602630" fbc:label="CPAR2_602630" metaid="G_CPAR2_602630">
        <annotation>
	<rdf:RDF xmlns:rdf="http://www.w3.org/1999/02/22-rdf-syntax-ns#" xmlns:bqbiol="http://biomodels.net/biology-qualifiers/">
	<rdf:Description rdf:about="#G_CPAR2_602630">
              <bqbiol:is>
	<rdf:Bag>
	<rdf:li rdf:resource="http://identifiers.org/ncbiprotein/CPAR2_602630"/>
	</rdf:Bag>
	</bqbiol:is>
	
	<bqbiol:encodes>
	<rdf:Bag>
	<rdf:li rdf:resource="http://identifiers.org/kegg.reaction/R00174"/>
	<rdf:li rdf:resource="http://identifiers.org/kegg.reaction/R01909"/>
	<rdf:li rdf:resource="http://identifiers.org/kegg.reaction/R02493"/>
	</rdf:Bag>
	</bqbiol:encodes>
	</rdf:Description>
	</rdf:RDF>
	</annotation>
            </fbc:geneProduct>
      <fbc:geneProduct fbc:id="G_CPAR2_600450" fbc:label="CPAR2_600450" metaid="G_CPAR2_600450">
        <annotation>
	<rdf:RDF xmlns:rdf="http://www.w3.org/1999/02/22-rdf-syntax-ns#" xmlns:bqbiol="http://biomodels.net/biology-qualifiers/">
	<rdf:Description rdf:about="#G_CPAR2_600450">
              <bqbiol:is>
	<rdf:Bag>
	<rdf:li rdf:resource="http://identifiers.org/ncbiprotein/CPAR2_600450"/>
	</rdf:Bag>
	</bqbiol:is>
	
	<bqbiol:encodes>
	<rdf:Bag/>
	</bqbiol:encodes>
	</rdf:Description>
	</rdf:RDF>
	</annotation>
            </fbc:geneProduct>
      <fbc:geneProduct fbc:id="G_CPAR2_703580" fbc:label="CPAR2_703580" metaid="G_CPAR2_703580">
        <annotation>
	<rdf:RDF xmlns:rdf="http://www.w3.org/1999/02/22-rdf-syntax-ns#" xmlns:bqbiol="http://biomodels.net/biology-qualifiers/">
	<rdf:Description rdf:about="#G_CPAR2_703580">
              <bqbiol:is>
	<rdf:Bag>
	<rdf:li rdf:resource="http://identifiers.org/ncbiprotein/CPAR2_703580"/>
	</rdf:Bag>
	</bqbiol:is>
	
	<bqbiol:encodes>
	<rdf:Bag>
	<rdf:li rdf:resource="http://identifiers.org/kegg.reaction/R03869"/>
	<rdf:li rdf:resource="http://identifiers.org/kegg.reaction/R03096"/>
	</rdf:Bag>
	</bqbiol:encodes>
	</rdf:Description>
	</rdf:RDF>
	</annotation>
            </fbc:geneProduct>
      <fbc:geneProduct fbc:id="G_CPAR2_400810" fbc:label="CPAR2_400810" metaid="G_CPAR2_400810">
        <annotation>
	<rdf:RDF xmlns:rdf="http://www.w3.org/1999/02/22-rdf-syntax-ns#" xmlns:bqbiol="http://biomodels.net/biology-qualifiers/">
	<rdf:Description rdf:about="#G_CPAR2_400810">
              <bqbiol:is>
	<rdf:Bag>
	<rdf:li rdf:resource="http://identifiers.org/ncbiprotein/CPAR2_400810"/>
	</rdf:Bag>
	</bqbiol:is>
	
	<bqbiol:encodes>
	<rdf:Bag>
	<rdf:li rdf:resource="http://identifiers.org/kegg.reaction/R02918"/>
	</rdf:Bag>
	</bqbiol:encodes>
	</rdf:Description>
	</rdf:RDF>
	</annotation>
            </fbc:geneProduct>
      <fbc:geneProduct fbc:id="G_CPAR2_213230" fbc:label="CPAR2_213230" metaid="G_CPAR2_213230">
        <annotation>
	<rdf:RDF xmlns:rdf="http://www.w3.org/1999/02/22-rdf-syntax-ns#" xmlns:bqbiol="http://biomodels.net/biology-qualifiers/">
	<rdf:Description rdf:about="#G_CPAR2_213230">
              <bqbiol:is>
	<rdf:Bag>
	<rdf:li rdf:resource="http://identifiers.org/ncbiprotein/CPAR2_213230"/>
	</rdf:Bag>
	</bqbiol:is>
	
	<bqbiol:encodes>
	<rdf:Bag/>
	</bqbiol:encodes>
	</rdf:Description>
	</rdf:RDF>
	</annotation>
            </fbc:geneProduct>
      <fbc:geneProduct fbc:id="G_CPAR2_204520" fbc:label="CPAR2_204520" metaid="G_CPAR2_204520">
        <annotation>
	<rdf:RDF xmlns:rdf="http://www.w3.org/1999/02/22-rdf-syntax-ns#" xmlns:bqbiol="http://biomodels.net/biology-qualifiers/">
	<rdf:Description rdf:about="#G_CPAR2_204520">
              <bqbiol:is>
	<rdf:Bag>
	<rdf:li rdf:resource="http://identifiers.org/ncbiprotein/CPAR2_204520"/>
	</rdf:Bag>
	</bqbiol:is>
	
	<bqbiol:encodes>
	<rdf:Bag>
	<rdf:li rdf:resource="http://identifiers.org/kegg.reaction/R02019"/>
	<rdf:li rdf:resource="http://identifiers.org/kegg.reaction/R02017"/>
	<rdf:li rdf:resource="http://identifiers.org/kegg.reaction/R02024"/>
	<rdf:li rdf:resource="http://identifiers.org/kegg.reaction/R02018"/>
	</rdf:Bag>
	</bqbiol:encodes>
	</rdf:Description>
	</rdf:RDF>
	</annotation>
            </fbc:geneProduct>
      <fbc:geneProduct fbc:id="G_CPAR2_703100" fbc:label="CPAR2_703100" metaid="G_CPAR2_703100">
        <annotation>
	<rdf:RDF xmlns:rdf="http://www.w3.org/1999/02/22-rdf-syntax-ns#" xmlns:bqbiol="http://biomodels.net/biology-qualifiers/">
	<rdf:Description rdf:about="#G_CPAR2_703100">
              <bqbiol:is>
	<rdf:Bag>
	<rdf:li rdf:resource="http://identifiers.org/ncbiprotein/CPAR2_703100"/>
	</rdf:Bag>
	</bqbiol:is>
	
	<bqbiol:encodes>
	<rdf:Bag>
	<rdf:li rdf:resource="http://identifiers.org/kegg.reaction/R04513"/>
	</rdf:Bag>
	</bqbiol:encodes>
	</rdf:Description>
	</rdf:RDF>
	</annotation>
            </fbc:geneProduct>
      <fbc:geneProduct fbc:id="G_CPAR2_211290" fbc:label="CPAR2_211290" metaid="G_CPAR2_211290">
        <annotation>
	<rdf:RDF xmlns:rdf="http://www.w3.org/1999/02/22-rdf-syntax-ns#" xmlns:bqbiol="http://biomodels.net/biology-qualifiers/">
	<rdf:Description rdf:about="#G_CPAR2_211290">
              <bqbiol:is>
	<rdf:Bag>
	<rdf:li rdf:resource="http://identifiers.org/ncbiprotein/CPAR2_211290"/>
	</rdf:Bag>
	</bqbiol:is>
	
	<bqbiol:encodes>
	<rdf:Bag>
	<rdf:li rdf:resource="http://identifiers.org/kegg.reaction/R02058"/>
	</rdf:Bag>
	</bqbiol:encodes>
	</rdf:Description>
	</rdf:RDF>
	</annotation>
            </fbc:geneProduct>
      <fbc:geneProduct fbc:id="G_CPAR2_407440" fbc:label="CPAR2_407440" metaid="G_CPAR2_407440">
        <annotation>
	<rdf:RDF xmlns:rdf="http://www.w3.org/1999/02/22-rdf-syntax-ns#" xmlns:bqbiol="http://biomodels.net/biology-qualifiers/">
	<rdf:Description rdf:about="#G_CPAR2_407440">
              <bqbiol:is>
	<rdf:Bag>
	<rdf:li rdf:resource="http://identifiers.org/ncbiprotein/CPAR2_407440"/>
	</rdf:Bag>
	</bqbiol:is>
	
	<bqbiol:encodes>
	<rdf:Bag>
	<rdf:li rdf:resource="http://identifiers.org/kegg.reaction/R03035"/>
	</rdf:Bag>
	</bqbiol:encodes>
	</rdf:Description>
	</rdf:RDF>
	</annotation>
            </fbc:geneProduct>
      <fbc:geneProduct fbc:id="G_CPAR2_107390" fbc:label="CPAR2_107390" metaid="G_CPAR2_107390">
        <annotation>
	<rdf:RDF xmlns:rdf="http://www.w3.org/1999/02/22-rdf-syntax-ns#" xmlns:bqbiol="http://biomodels.net/biology-qualifiers/">
	<rdf:Description rdf:about="#G_CPAR2_107390">
              <bqbiol:is>
	<rdf:Bag>
	<rdf:li rdf:resource="http://identifiers.org/ncbiprotein/CPAR2_107390"/>
	</rdf:Bag>
	</bqbiol:is>
	
	<bqbiol:encodes>
	<rdf:Bag/>
	</bqbiol:encodes>
	</rdf:Description>
	</rdf:RDF>
	</annotation>
            </fbc:geneProduct>
      <fbc:geneProduct fbc:id="G_CPAR2_109570" fbc:label="CPAR2_109570" metaid="G_CPAR2_109570">
        <annotation>
	<rdf:RDF xmlns:rdf="http://www.w3.org/1999/02/22-rdf-syntax-ns#" xmlns:bqbiol="http://biomodels.net/biology-qualifiers/">
	<rdf:Description rdf:about="#G_CPAR2_109570">
              <bqbiol:is>
	<rdf:Bag>
	<rdf:li rdf:resource="http://identifiers.org/ncbiprotein/CPAR2_109570"/>
	</rdf:Bag>
	</bqbiol:is>
	
	<bqbiol:encodes>
	<rdf:Bag>
	<rdf:li rdf:resource="http://identifiers.org/kegg.reaction/R03509"/>
	</rdf:Bag>
	</bqbiol:encodes>
	</rdf:Description>
	</rdf:RDF>
	</annotation>
            </fbc:geneProduct>
      <fbc:geneProduct fbc:id="G_CPAR2_703590" fbc:label="CPAR2_703590" metaid="G_CPAR2_703590">
        <annotation>
	<rdf:RDF xmlns:rdf="http://www.w3.org/1999/02/22-rdf-syntax-ns#" xmlns:bqbiol="http://biomodels.net/biology-qualifiers/">
	<rdf:Description rdf:about="#G_CPAR2_703590">
              <bqbiol:is>
	<rdf:Bag>
	<rdf:li rdf:resource="http://identifiers.org/ncbiprotein/CPAR2_703590"/>
	</rdf:Bag>
	</bqbiol:is>
	
	<bqbiol:encodes>
	<rdf:Bag>
	<rdf:li rdf:resource="http://identifiers.org/kegg.reaction/R03869"/>
	<rdf:li rdf:resource="http://identifiers.org/kegg.reaction/R03096"/>
	</rdf:Bag>
	</bqbiol:encodes>
	</rdf:Description>
	</rdf:RDF>
	</annotation>
            </fbc:geneProduct>
      <fbc:geneProduct fbc:id="G_CPAR2_601750" fbc:label="CPAR2_601750" metaid="G_CPAR2_601750">
        <annotation>
	<rdf:RDF xmlns:rdf="http://www.w3.org/1999/02/22-rdf-syntax-ns#" xmlns:bqbiol="http://biomodels.net/biology-qualifiers/">
	<rdf:Description rdf:about="#G_CPAR2_601750">
              <bqbiol:is>
	<rdf:Bag>
	<rdf:li rdf:resource="http://identifiers.org/ncbiprotein/CPAR2_601750"/>
	</rdf:Bag>
	</bqbiol:is>
	
	<bqbiol:encodes>
	<rdf:Bag>
	<rdf:li rdf:resource="http://identifiers.org/kegg.reaction/R02746"/>
	<rdf:li rdf:resource="http://identifiers.org/kegg.reaction/R03417"/>
	<rdf:li rdf:resource="http://identifiers.org/kegg.reaction/R03416"/>
	<rdf:li rdf:resource="http://identifiers.org/kegg.reaction/R02747"/>
	</rdf:Bag>
	</bqbiol:encodes>
	</rdf:Description>
	</rdf:RDF>
	</annotation>
            </fbc:geneProduct>
      <fbc:geneProduct fbc:id="G_CPAR2_703350" fbc:label="CPAR2_703350" metaid="G_CPAR2_703350">
        <annotation>
	<rdf:RDF xmlns:rdf="http://www.w3.org/1999/02/22-rdf-syntax-ns#" xmlns:bqbiol="http://biomodels.net/biology-qualifiers/">
	<rdf:Description rdf:about="#G_CPAR2_703350">
              <bqbiol:is>
	<rdf:Bag>
	<rdf:li rdf:resource="http://identifiers.org/ncbiprotein/CPAR2_703350"/>
	</rdf:Bag>
	</bqbiol:is>
	
	<bqbiol:encodes>
	<rdf:Bag>
	<rdf:li rdf:resource="http://identifiers.org/kegg.reaction/R03332"/>
	<rdf:li rdf:resource="http://identifiers.org/kegg.reaction/R03435"/>
	</rdf:Bag>
	</bqbiol:encodes>
	</rdf:Description>
	</rdf:RDF>
	</annotation>
            </fbc:geneProduct>
      <fbc:geneProduct fbc:id="G_CPAR2_200990" fbc:label="CPAR2_200990" metaid="G_CPAR2_200990">
        <annotation>
	<rdf:RDF xmlns:rdf="http://www.w3.org/1999/02/22-rdf-syntax-ns#" xmlns:bqbiol="http://biomodels.net/biology-qualifiers/">
	<rdf:Description rdf:about="#G_CPAR2_200990">
              <bqbiol:is>
	<rdf:Bag>
	<rdf:li rdf:resource="http://identifiers.org/ncbiprotein/CPAR2_200990"/>
	</rdf:Bag>
	</bqbiol:is>
	
	<bqbiol:encodes>
	<rdf:Bag>
	<rdf:li rdf:resource="http://identifiers.org/kegg.reaction/R02887"/>
	<rdf:li rdf:resource="http://identifiers.org/kegg.reaction/R10035"/>
	<rdf:li rdf:resource="http://identifiers.org/kegg.reaction/R02558"/>
	<rdf:li rdf:resource="http://identifiers.org/kegg.reaction/R03527"/>
	<rdf:li rdf:resource="http://identifiers.org/kegg.reaction/R10039"/>
	<rdf:li rdf:resource="http://identifiers.org/kegg.reaction/R10040"/>
	<rdf:li rdf:resource="http://identifiers.org/kegg.reaction/R02985"/>
	<rdf:li rdf:resource="http://identifiers.org/kegg.reaction/R00306"/>
	</rdf:Bag>
	</bqbiol:encodes>
	</rdf:Description>
	</rdf:RDF>
	</annotation>
            </fbc:geneProduct>
      <fbc:geneProduct fbc:id="G_CPAR2_503720" fbc:label="CPAR2_503720" metaid="G_CPAR2_503720">
        <annotation>
	<rdf:RDF xmlns:rdf="http://www.w3.org/1999/02/22-rdf-syntax-ns#" xmlns:bqbiol="http://biomodels.net/biology-qualifiers/">
	<rdf:Description rdf:about="#G_CPAR2_503720">
              <bqbiol:is>
	<rdf:Bag>
	<rdf:li rdf:resource="http://identifiers.org/ncbiprotein/CPAR2_503720"/>
	</rdf:Bag>
	</bqbiol:is>
	
	<bqbiol:encodes>
	<rdf:Bag>
	<rdf:li rdf:resource="http://identifiers.org/kegg.reaction/R01056"/>
	</rdf:Bag>
	</bqbiol:encodes>
	</rdf:Description>
	</rdf:RDF>
	</annotation>
            </fbc:geneProduct>
      <fbc:geneProduct fbc:id="G_CPAR2_502630" fbc:label="CPAR2_502630" metaid="G_CPAR2_502630">
        <annotation>
	<rdf:RDF xmlns:rdf="http://www.w3.org/1999/02/22-rdf-syntax-ns#" xmlns:bqbiol="http://biomodels.net/biology-qualifiers/">
	<rdf:Description rdf:about="#G_CPAR2_502630">
              <bqbiol:is>
	<rdf:Bag>
	<rdf:li rdf:resource="http://identifiers.org/ncbiprotein/CPAR2_502630"/>
	</rdf:Bag>
	</bqbiol:is>
	
	<bqbiol:encodes>
	<rdf:Bag>
	<rdf:li rdf:resource="http://identifiers.org/kegg.reaction/R02055"/>
	</rdf:Bag>
	</bqbiol:encodes>
	</rdf:Description>
	</rdf:RDF>
	</annotation>
            </fbc:geneProduct>
      <fbc:geneProduct fbc:id="G_CPAR2_800750" fbc:label="CPAR2_800750" metaid="G_CPAR2_800750">
        <annotation>
	<rdf:RDF xmlns:rdf="http://www.w3.org/1999/02/22-rdf-syntax-ns#" xmlns:bqbiol="http://biomodels.net/biology-qualifiers/">
	<rdf:Description rdf:about="#G_CPAR2_800750">
              <bqbiol:is>
	<rdf:Bag>
	<rdf:li rdf:resource="http://identifiers.org/ncbiprotein/CPAR2_800750"/>
	</rdf:Bag>
	</bqbiol:is>
	
	<bqbiol:encodes>
	<rdf:Bag>
	<rdf:li rdf:resource="http://identifiers.org/kegg.reaction/R03269"/>
	</rdf:Bag>
	</bqbiol:encodes>
	</rdf:Description>
	</rdf:RDF>
	</annotation>
            </fbc:geneProduct>
      <fbc:geneProduct fbc:id="G_CPAR2_501780" fbc:label="CPAR2_501780" metaid="G_CPAR2_501780">
        <annotation>
	<rdf:RDF xmlns:rdf="http://www.w3.org/1999/02/22-rdf-syntax-ns#" xmlns:bqbiol="http://biomodels.net/biology-qualifiers/">
	<rdf:Description rdf:about="#G_CPAR2_501780">
              <bqbiol:is>
	<rdf:Bag>
	<rdf:li rdf:resource="http://identifiers.org/ncbiprotein/CPAR2_501780"/>
	</rdf:Bag>
	</bqbiol:is>
	
	<bqbiol:encodes>
	<rdf:Bag>
	<rdf:li rdf:resource="http://identifiers.org/kegg.reaction/R04880"/>
	<rdf:li rdf:resource="http://identifiers.org/kegg.reaction/R00754"/>
	<rdf:li rdf:resource="http://identifiers.org/kegg.reaction/R08558"/>
	<rdf:li rdf:resource="http://identifiers.org/kegg.reaction/R08557"/>
	<rdf:li rdf:resource="http://identifiers.org/kegg.reaction/R02124"/>
	</rdf:Bag>
	</bqbiol:encodes>
	</rdf:Description>
	</rdf:RDF>
	</annotation>
            </fbc:geneProduct>
      <fbc:geneProduct fbc:id="G_CPAR2_602600" fbc:label="CPAR2_602600" metaid="G_CPAR2_602600">
        <annotation>
	<rdf:RDF xmlns:rdf="http://www.w3.org/1999/02/22-rdf-syntax-ns#" xmlns:bqbiol="http://biomodels.net/biology-qualifiers/">
	<rdf:Description rdf:about="#G_CPAR2_602600">
              <bqbiol:is>
	<rdf:Bag>
	<rdf:li rdf:resource="http://identifiers.org/ncbiprotein/CPAR2_602600"/>
	</rdf:Bag>
	</bqbiol:is>
	
	<bqbiol:encodes>
	<rdf:Bag/>
	</bqbiol:encodes>
	</rdf:Description>
	</rdf:RDF>
	</annotation>
            </fbc:geneProduct>
      <fbc:geneProduct fbc:id="G_CPAR2_700080" fbc:label="CPAR2_700080" metaid="G_CPAR2_700080">
        <annotation>
	<rdf:RDF xmlns:rdf="http://www.w3.org/1999/02/22-rdf-syntax-ns#" xmlns:bqbiol="http://biomodels.net/biology-qualifiers/">
	<rdf:Description rdf:about="#G_CPAR2_700080">
              <bqbiol:is>
	<rdf:Bag>
	<rdf:li rdf:resource="http://identifiers.org/ncbiprotein/CPAR2_700080"/>
	</rdf:Bag>
	</bqbiol:is>
	
	<bqbiol:encodes>
	<rdf:Bag>
	<rdf:li rdf:resource="http://identifiers.org/kegg.reaction/R02868"/>
	<rdf:li rdf:resource="http://identifiers.org/kegg.reaction/R00760"/>
	<rdf:li rdf:resource="http://identifiers.org/kegg.reaction/R00876"/>
	<rdf:li rdf:resource="http://identifiers.org/kegg.reaction/R02848"/>
	<rdf:li rdf:resource="http://identifiers.org/kegg.reaction/R01964"/>
	<rdf:li rdf:resource="http://identifiers.org/kegg.reaction/R00867"/>
	<rdf:li rdf:resource="http://identifiers.org/kegg.reaction/R01330"/>
	<rdf:li rdf:resource="http://identifiers.org/kegg.reaction/R01961"/>
	<rdf:li rdf:resource="http://identifiers.org/kegg.reaction/R01786"/>
	<rdf:li rdf:resource="http://identifiers.org/kegg.reaction/R02849"/>
	<rdf:li rdf:resource="http://identifiers.org/kegg.reaction/R02850"/>
	<rdf:li rdf:resource="http://identifiers.org/kegg.reaction/R01201"/>
	<rdf:li rdf:resource="http://identifiers.org/kegg.reaction/R00725"/>
	<rdf:li rdf:resource="http://identifiers.org/kegg.reaction/R02865"/>
	<rdf:li rdf:resource="http://identifiers.org/kegg.reaction/R01326"/>
	<rdf:li rdf:resource="http://identifiers.org/kegg.reaction/R01327"/>
	<rdf:li rdf:resource="http://identifiers.org/kegg.reaction/R01600"/>
	<rdf:li rdf:resource="http://identifiers.org/kegg.reaction/R03920"/>
	<rdf:li rdf:resource="http://identifiers.org/kegg.reaction/R01139"/>
	<rdf:li rdf:resource="http://identifiers.org/kegg.reaction/R02867"/>
	<rdf:li rdf:resource="http://identifiers.org/kegg.reaction/R00299"/>
	</rdf:Bag>
	</bqbiol:encodes>
	</rdf:Description>
	</rdf:RDF>
	</annotation>
            </fbc:geneProduct>
      <fbc:geneProduct fbc:id="G_CPAR2_500690" fbc:label="CPAR2_500690" metaid="G_CPAR2_500690">
        <annotation>
	<rdf:RDF xmlns:rdf="http://www.w3.org/1999/02/22-rdf-syntax-ns#" xmlns:bqbiol="http://biomodels.net/biology-qualifiers/">
	<rdf:Description rdf:about="#G_CPAR2_500690">
              <bqbiol:is>
	<rdf:Bag>
	<rdf:li rdf:resource="http://identifiers.org/ncbiprotein/CPAR2_500690"/>
	</rdf:Bag>
	</bqbiol:is>
	
	<bqbiol:encodes>
	<rdf:Bag>
	<rdf:li rdf:resource="http://identifiers.org/kegg.reaction/R04371"/>
	</rdf:Bag>
	</bqbiol:encodes>
	</rdf:Description>
	</rdf:RDF>
	</annotation>
            </fbc:geneProduct>
      <fbc:geneProduct fbc:id="G_CPAR2_202590" fbc:label="CPAR2_202590" metaid="G_CPAR2_202590">
        <annotation>
	<rdf:RDF xmlns:rdf="http://www.w3.org/1999/02/22-rdf-syntax-ns#" xmlns:bqbiol="http://biomodels.net/biology-qualifiers/">
	<rdf:Description rdf:about="#G_CPAR2_202590">
              <bqbiol:is>
	<rdf:Bag>
	<rdf:li rdf:resource="http://identifiers.org/ncbiprotein/CPAR2_202590"/>
	</rdf:Bag>
	</bqbiol:is>
	
	<bqbiol:encodes>
	<rdf:Bag>
	<rdf:li rdf:resource="http://identifiers.org/kegg.reaction/R00549"/>
	</rdf:Bag>
	</bqbiol:encodes>
	</rdf:Description>
	</rdf:RDF>
	</annotation>
            </fbc:geneProduct>
      <fbc:geneProduct fbc:id="G_CPAR2_203440" fbc:label="CPAR2_203440" metaid="G_CPAR2_203440">
        <annotation>
	<rdf:RDF xmlns:rdf="http://www.w3.org/1999/02/22-rdf-syntax-ns#" xmlns:bqbiol="http://biomodels.net/biology-qualifiers/">
	<rdf:Description rdf:about="#G_CPAR2_203440">
              <bqbiol:is>
	<rdf:Bag>
	<rdf:li rdf:resource="http://identifiers.org/ncbiprotein/CPAR2_203440"/>
	</rdf:Bag>
	</bqbiol:is>
	
	<bqbiol:encodes>
	<rdf:Bag>
	<rdf:li rdf:resource="http://identifiers.org/kegg.reaction/R00519"/>
	</rdf:Bag>
	</bqbiol:encodes>
	</rdf:Description>
	</rdf:RDF>
	</annotation>
            </fbc:geneProduct>
      <fbc:geneProduct fbc:id="G_CPAR2_102940" fbc:label="CPAR2_102940" metaid="G_CPAR2_102940">
        <annotation>
	<rdf:RDF xmlns:rdf="http://www.w3.org/1999/02/22-rdf-syntax-ns#" xmlns:bqbiol="http://biomodels.net/biology-qualifiers/">
	<rdf:Description rdf:about="#G_CPAR2_102940">
              <bqbiol:is>
	<rdf:Bag>
	<rdf:li rdf:resource="http://identifiers.org/ncbiprotein/CPAR2_102940"/>
	</rdf:Bag>
	</bqbiol:is>
	
	<bqbiol:encodes>
	<rdf:Bag>
	<rdf:li rdf:resource="http://identifiers.org/kegg.reaction/R00260"/>
	</rdf:Bag>
	</bqbiol:encodes>
	</rdf:Description>
	</rdf:RDF>
	</annotation>
            </fbc:geneProduct>
      <fbc:geneProduct fbc:id="G_CPAR2_101850" fbc:label="CPAR2_101850" metaid="G_CPAR2_101850">
        <annotation>
	<rdf:RDF xmlns:rdf="http://www.w3.org/1999/02/22-rdf-syntax-ns#" xmlns:bqbiol="http://biomodels.net/biology-qualifiers/">
	<rdf:Description rdf:about="#G_CPAR2_101850">
              <bqbiol:is>
	<rdf:Bag>
	<rdf:li rdf:resource="http://identifiers.org/ncbiprotein/CPAR2_101850"/>
	</rdf:Bag>
	</bqbiol:is>
	
	<bqbiol:encodes>
	<rdf:Bag>
	<rdf:li rdf:resource="http://identifiers.org/kegg.reaction/R09844"/>
	</rdf:Bag>
	</bqbiol:encodes>
	</rdf:Description>
	</rdf:RDF>
	</annotation>
            </fbc:geneProduct>
      <fbc:geneProduct fbc:id="G_CPAR2_202110" fbc:label="CPAR2_202110" metaid="G_CPAR2_202110">
        <annotation>
	<rdf:RDF xmlns:rdf="http://www.w3.org/1999/02/22-rdf-syntax-ns#" xmlns:bqbiol="http://biomodels.net/biology-qualifiers/">
	<rdf:Description rdf:about="#G_CPAR2_202110">
              <bqbiol:is>
	<rdf:Bag>
	<rdf:li rdf:resource="http://identifiers.org/ncbiprotein/CPAR2_202110"/>
	</rdf:Bag>
	</bqbiol:is>
	
	<bqbiol:encodes>
	<rdf:Bag>
	<rdf:li rdf:resource="http://identifiers.org/kegg.reaction/R03347"/>
	<rdf:li rdf:resource="http://identifiers.org/kegg.reaction/R02324"/>
	</rdf:Bag>
	</bqbiol:encodes>
	</rdf:Description>
	</rdf:RDF>
	</annotation>
            </fbc:geneProduct>
      <fbc:geneProduct fbc:id="G_CPAR2_806050" fbc:label="CPAR2_806050" metaid="G_CPAR2_806050">
        <annotation>
	<rdf:RDF xmlns:rdf="http://www.w3.org/1999/02/22-rdf-syntax-ns#" xmlns:bqbiol="http://biomodels.net/biology-qualifiers/">
	<rdf:Description rdf:about="#G_CPAR2_806050">
              <bqbiol:is>
	<rdf:Bag>
	<rdf:li rdf:resource="http://identifiers.org/ncbiprotein/CPAR2_806050"/>
	</rdf:Bag>
	</bqbiol:is>
	
	<bqbiol:encodes>
	<rdf:Bag/>
	</bqbiol:encodes>
	</rdf:Description>
	</rdf:RDF>
	</annotation>
            </fbc:geneProduct>
      <fbc:geneProduct fbc:id="G_CPAR2_207800" fbc:label="CPAR2_207800" metaid="G_CPAR2_207800">
        <annotation>
	<rdf:RDF xmlns:rdf="http://www.w3.org/1999/02/22-rdf-syntax-ns#" xmlns:bqbiol="http://biomodels.net/biology-qualifiers/">
	<rdf:Description rdf:about="#G_CPAR2_207800">
              <bqbiol:is>
	<rdf:Bag>
	<rdf:li rdf:resource="http://identifiers.org/ncbiprotein/CPAR2_207800"/>
	</rdf:Bag>
	</bqbiol:is>
	
	<bqbiol:encodes>
	<rdf:Bag>
	<rdf:li rdf:resource="http://identifiers.org/kegg.reaction/R06521"/>
	<rdf:li rdf:resource="http://identifiers.org/kegg.reaction/R06520"/>
	<rdf:li rdf:resource="http://identifiers.org/kegg.reaction/R02239"/>
	</rdf:Bag>
	</bqbiol:encodes>
	</rdf:Description>
	</rdf:RDF>
	</annotation>
            </fbc:geneProduct>
      <fbc:geneProduct fbc:id="G_CPAR2_406100" fbc:label="CPAR2_406100" metaid="G_CPAR2_406100">
        <annotation>
	<rdf:RDF xmlns:rdf="http://www.w3.org/1999/02/22-rdf-syntax-ns#" xmlns:bqbiol="http://biomodels.net/biology-qualifiers/">
	<rdf:Description rdf:about="#G_CPAR2_406100">
              <bqbiol:is>
	<rdf:Bag>
	<rdf:li rdf:resource="http://identifiers.org/ncbiprotein/CPAR2_406100"/>
	</rdf:Bag>
	</bqbiol:is>
	
	<bqbiol:encodes>
	<rdf:Bag/>
	</bqbiol:encodes>
	</rdf:Description>
	</rdf:RDF>
	</annotation>
            </fbc:geneProduct>
      <fbc:geneProduct fbc:id="G_CPAR2_806290" fbc:label="CPAR2_806290" metaid="G_CPAR2_806290">
        <annotation>
	<rdf:RDF xmlns:rdf="http://www.w3.org/1999/02/22-rdf-syntax-ns#" xmlns:bqbiol="http://biomodels.net/biology-qualifiers/">
	<rdf:Description rdf:about="#G_CPAR2_806290">
              <bqbiol:is>
	<rdf:Bag>
	<rdf:li rdf:resource="http://identifiers.org/ncbiprotein/CPAR2_806290"/>
	</rdf:Bag>
	</bqbiol:is>
	
	<bqbiol:encodes>
	<rdf:Bag/>
	</bqbiol:encodes>
	</rdf:Description>
	</rdf:RDF>
	</annotation>
            </fbc:geneProduct>
      <fbc:geneProduct fbc:id="G_CPAR2_405010" fbc:label="CPAR2_405010" metaid="G_CPAR2_405010">
        <annotation>
	<rdf:RDF xmlns:rdf="http://www.w3.org/1999/02/22-rdf-syntax-ns#" xmlns:bqbiol="http://biomodels.net/biology-qualifiers/">
	<rdf:Description rdf:about="#G_CPAR2_405010">
              <bqbiol:is>
	<rdf:Bag>
	<rdf:li rdf:resource="http://identifiers.org/ncbiprotein/CPAR2_405010"/>
	</rdf:Bag>
	</bqbiol:is>
	
	<bqbiol:encodes>
	<rdf:Bag>
	<rdf:li rdf:resource="http://identifiers.org/kegg.reaction/R04427"/>
	<rdf:li rdf:resource="http://identifiers.org/kegg.reaction/R07481"/>
	</rdf:Bag>
	</bqbiol:encodes>
	</rdf:Description>
	</rdf:RDF>
	</annotation>
            </fbc:geneProduct>
      <fbc:geneProduct fbc:id="G_CPAR2_206710" fbc:label="CPAR2_206710" metaid="G_CPAR2_206710">
        <annotation>
	<rdf:RDF xmlns:rdf="http://www.w3.org/1999/02/22-rdf-syntax-ns#" xmlns:bqbiol="http://biomodels.net/biology-qualifiers/">
	<rdf:Description rdf:about="#G_CPAR2_206710">
              <bqbiol:is>
	<rdf:Bag>
	<rdf:li rdf:resource="http://identifiers.org/ncbiprotein/CPAR2_206710"/>
	</rdf:Bag>
	</bqbiol:is>
	
	<bqbiol:encodes>
	<rdf:Bag/>
	</bqbiol:encodes>
	</rdf:Description>
	</rdf:RDF>
	</annotation>
            </fbc:geneProduct>
      <fbc:geneProduct fbc:id="G_CPAR2_302570" fbc:label="CPAR2_302570" metaid="G_CPAR2_302570">
        <annotation>
	<rdf:RDF xmlns:rdf="http://www.w3.org/1999/02/22-rdf-syntax-ns#" xmlns:bqbiol="http://biomodels.net/biology-qualifiers/">
	<rdf:Description rdf:about="#G_CPAR2_302570">
              <bqbiol:is>
	<rdf:Bag>
	<rdf:li rdf:resource="http://identifiers.org/ncbiprotein/CPAR2_302570"/>
	</rdf:Bag>
	</bqbiol:is>
	
	<bqbiol:encodes>
	<rdf:Bag>
	<rdf:li rdf:resource="http://identifiers.org/kegg.reaction/R02739"/>
	</rdf:Bag>
	</bqbiol:encodes>
	</rdf:Description>
	</rdf:RDF>
	</annotation>
            </fbc:geneProduct>
      <fbc:geneProduct fbc:id="G_CPAR2_303420" fbc:label="CPAR2_303420" metaid="G_CPAR2_303420">
        <annotation>
	<rdf:RDF xmlns:rdf="http://www.w3.org/1999/02/22-rdf-syntax-ns#" xmlns:bqbiol="http://biomodels.net/biology-qualifiers/">
	<rdf:Description rdf:about="#G_CPAR2_303420">
              <bqbiol:is>
	<rdf:Bag>
	<rdf:li rdf:resource="http://identifiers.org/ncbiprotein/CPAR2_303420"/>
	</rdf:Bag>
	</bqbiol:is>
	
	<bqbiol:encodes>
	<rdf:Bag>
	<rdf:li rdf:resource="http://identifiers.org/kegg.reaction/R03459"/>
	<rdf:li rdf:resource="http://identifiers.org/kegg.reaction/R09377"/>
	</rdf:Bag>
	</bqbiol:encodes>
	</rdf:Description>
	</rdf:RDF>
	</annotation>
            </fbc:geneProduct>
      <fbc:geneProduct fbc:id="G_CPAR2_107160" fbc:label="CPAR2_107160" metaid="G_CPAR2_107160">
        <annotation>
	<rdf:RDF xmlns:rdf="http://www.w3.org/1999/02/22-rdf-syntax-ns#" xmlns:bqbiol="http://biomodels.net/biology-qualifiers/">
	<rdf:Description rdf:about="#G_CPAR2_107160">
              <bqbiol:is>
	<rdf:Bag>
	<rdf:li rdf:resource="http://identifiers.org/ncbiprotein/CPAR2_107160"/>
	</rdf:Bag>
	</bqbiol:is>
	
	<bqbiol:encodes>
	<rdf:Bag/>
	</bqbiol:encodes>
	</rdf:Description>
	</rdf:RDF>
	</annotation>
            </fbc:geneProduct>
      <fbc:geneProduct fbc:id="G_CPAR2_601520" fbc:label="CPAR2_601520" metaid="G_CPAR2_601520">
        <annotation>
	<rdf:RDF xmlns:rdf="http://www.w3.org/1999/02/22-rdf-syntax-ns#" xmlns:bqbiol="http://biomodels.net/biology-qualifiers/">
	<rdf:Description rdf:about="#G_CPAR2_601520">
              <bqbiol:is>
	<rdf:Bag>
	<rdf:li rdf:resource="http://identifiers.org/ncbiprotein/CPAR2_601520"/>
	</rdf:Bag>
	</bqbiol:is>
	
	<bqbiol:encodes>
	<rdf:Bag>
	<rdf:li rdf:resource="http://identifiers.org/kegg.reaction/R01398"/>
	</rdf:Bag>
	</bqbiol:encodes>
	</rdf:Description>
	</rdf:RDF>
	</annotation>
            </fbc:geneProduct>
      <fbc:geneProduct fbc:id="G_CPAR2_200980" fbc:label="CPAR2_200980" metaid="G_CPAR2_200980">
        <annotation>
	<rdf:RDF xmlns:rdf="http://www.w3.org/1999/02/22-rdf-syntax-ns#" xmlns:bqbiol="http://biomodels.net/biology-qualifiers/">
	<rdf:Description rdf:about="#G_CPAR2_200980">
              <bqbiol:is>
	<rdf:Bag>
	<rdf:li rdf:resource="http://identifiers.org/ncbiprotein/CPAR2_200980"/>
	</rdf:Bag>
	</bqbiol:is>
	
	<bqbiol:encodes>
	<rdf:Bag>
	<rdf:li rdf:resource="http://identifiers.org/kegg.reaction/R02887"/>
	<rdf:li rdf:resource="http://identifiers.org/kegg.reaction/R10035"/>
	<rdf:li rdf:resource="http://identifiers.org/kegg.reaction/R02558"/>
	<rdf:li rdf:resource="http://identifiers.org/kegg.reaction/R03527"/>
	<rdf:li rdf:resource="http://identifiers.org/kegg.reaction/R10039"/>
	<rdf:li rdf:resource="http://identifiers.org/kegg.reaction/R10040"/>
	<rdf:li rdf:resource="http://identifiers.org/kegg.reaction/R02985"/>
	<rdf:li rdf:resource="http://identifiers.org/kegg.reaction/R00306"/>
	</rdf:Bag>
	</bqbiol:encodes>
	</rdf:Description>
	</rdf:RDF>
	</annotation>
            </fbc:geneProduct>
      <fbc:geneProduct fbc:id="G_CPAR2_601760" fbc:label="CPAR2_601760" metaid="G_CPAR2_601760">
        <annotation>
	<rdf:RDF xmlns:rdf="http://www.w3.org/1999/02/22-rdf-syntax-ns#" xmlns:bqbiol="http://biomodels.net/biology-qualifiers/">
	<rdf:Description rdf:about="#G_CPAR2_601760">
              <bqbiol:is>
	<rdf:Bag>
	<rdf:li rdf:resource="http://identifiers.org/ncbiprotein/CPAR2_601760"/>
	</rdf:Bag>
	</bqbiol:is>
	
	<bqbiol:encodes>
	<rdf:Bag>
	<rdf:li rdf:resource="http://identifiers.org/kegg.reaction/R02746"/>
	<rdf:li rdf:resource="http://identifiers.org/kegg.reaction/R03417"/>
	<rdf:li rdf:resource="http://identifiers.org/kegg.reaction/R03416"/>
	<rdf:li rdf:resource="http://identifiers.org/kegg.reaction/R02747"/>
	</rdf:Bag>
	</bqbiol:encodes>
	</rdf:Description>
	</rdf:RDF>
	</annotation>
            </fbc:geneProduct>
      <fbc:geneProduct fbc:id="G_CPAR2_301480" fbc:label="CPAR2_301480" metaid="G_CPAR2_301480">
        <annotation>
	<rdf:RDF xmlns:rdf="http://www.w3.org/1999/02/22-rdf-syntax-ns#" xmlns:bqbiol="http://biomodels.net/biology-qualifiers/">
	<rdf:Description rdf:about="#G_CPAR2_301480">
              <bqbiol:is>
	<rdf:Bag>
	<rdf:li rdf:resource="http://identifiers.org/ncbiprotein/CPAR2_301480"/>
	</rdf:Bag>
	</bqbiol:is>
	
	<bqbiol:encodes>
	<rdf:Bag/>
	</bqbiol:encodes>
	</rdf:Description>
	</rdf:RDF>
	</annotation>
            </fbc:geneProduct>
      <fbc:geneProduct fbc:id="G_CPAR2_502880" fbc:label="CPAR2_502880" metaid="G_CPAR2_502880">
        <annotation>
	<rdf:RDF xmlns:rdf="http://www.w3.org/1999/02/22-rdf-syntax-ns#" xmlns:bqbiol="http://biomodels.net/biology-qualifiers/">
	<rdf:Description rdf:about="#G_CPAR2_502880">
              <bqbiol:is>
	<rdf:Bag>
	<rdf:li rdf:resource="http://identifiers.org/ncbiprotein/CPAR2_502880"/>
	</rdf:Bag>
	</bqbiol:is>
	
	<bqbiol:encodes>
	<rdf:Bag>
	<rdf:li rdf:resource="http://identifiers.org/kegg.reaction/R00965"/>
	</rdf:Bag>
	</bqbiol:encodes>
	</rdf:Description>
	</rdf:RDF>
	</annotation>
            </fbc:geneProduct>
      <fbc:geneProduct fbc:id="G_CPAR2_806640" fbc:label="CPAR2_806640" metaid="G_CPAR2_806640">
        <annotation>
	<rdf:RDF xmlns:rdf="http://www.w3.org/1999/02/22-rdf-syntax-ns#" xmlns:bqbiol="http://biomodels.net/biology-qualifiers/">
	<rdf:Description rdf:about="#G_CPAR2_806640">
              <bqbiol:is>
	<rdf:Bag>
	<rdf:li rdf:resource="http://identifiers.org/ncbiprotein/CPAR2_806640"/>
	</rdf:Bag>
	</bqbiol:is>
	
	<bqbiol:encodes>
	<rdf:Bag>
	<rdf:li rdf:resource="http://identifiers.org/kegg.reaction/R04404"/>
	<rdf:li rdf:resource="http://identifiers.org/kegg.reaction/R09827"/>
	</rdf:Bag>
	</bqbiol:encodes>
	</rdf:Description>
	</rdf:RDF>
	</annotation>
            </fbc:geneProduct>
      <fbc:geneProduct fbc:id="G_CPAR2_804220" fbc:label="CPAR2_804220" metaid="G_CPAR2_804220">
        <annotation>
	<rdf:RDF xmlns:rdf="http://www.w3.org/1999/02/22-rdf-syntax-ns#" xmlns:bqbiol="http://biomodels.net/biology-qualifiers/">
	<rdf:Description rdf:about="#G_CPAR2_804220">
              <bqbiol:is>
	<rdf:Bag>
	<rdf:li rdf:resource="http://identifiers.org/ncbiprotein/CPAR2_804220"/>
	</rdf:Bag>
	</bqbiol:is>
	
	<bqbiol:encodes>
	<rdf:Bag/>
	</bqbiol:encodes>
	</rdf:Description>
	</rdf:RDF>
	</annotation>
            </fbc:geneProduct>
      <fbc:geneProduct fbc:id="G_CPAR2_805790" fbc:label="CPAR2_805790" metaid="G_CPAR2_805790">
        <annotation>
	<rdf:RDF xmlns:rdf="http://www.w3.org/1999/02/22-rdf-syntax-ns#" xmlns:bqbiol="http://biomodels.net/biology-qualifiers/">
	<rdf:Description rdf:about="#G_CPAR2_805790">
              <bqbiol:is>
	<rdf:Bag>
	<rdf:li rdf:resource="http://identifiers.org/ncbiprotein/CPAR2_805790"/>
	</rdf:Bag>
	</bqbiol:is>
	
	<bqbiol:encodes>
	<rdf:Bag>
	<rdf:li rdf:resource="http://identifiers.org/kegg.reaction/R01320"/>
	<rdf:li rdf:resource="http://identifiers.org/kegg.reaction/R04773"/>
	</rdf:Bag>
	</bqbiol:encodes>
	</rdf:Description>
	</rdf:RDF>
	</annotation>
            </fbc:geneProduct>
      <fbc:geneProduct fbc:id="G_CPAR2_806880" fbc:label="CPAR2_806880" metaid="G_CPAR2_806880">
        <annotation>
	<rdf:RDF xmlns:rdf="http://www.w3.org/1999/02/22-rdf-syntax-ns#" xmlns:bqbiol="http://biomodels.net/biology-qualifiers/">
	<rdf:Description rdf:about="#G_CPAR2_806880">
              <bqbiol:is>
	<rdf:Bag>
	<rdf:li rdf:resource="http://identifiers.org/ncbiprotein/CPAR2_806880"/>
	</rdf:Bag>
	</bqbiol:is>
	
	<bqbiol:encodes>
	<rdf:Bag/>
	</bqbiol:encodes>
	</rdf:Description>
	</rdf:RDF>
	</annotation>
            </fbc:geneProduct>
      <fbc:geneProduct fbc:id="G_CPAR2_211870" fbc:label="CPAR2_211870" metaid="G_CPAR2_211870">
        <annotation>
	<rdf:RDF xmlns:rdf="http://www.w3.org/1999/02/22-rdf-syntax-ns#" xmlns:bqbiol="http://biomodels.net/biology-qualifiers/">
	<rdf:Description rdf:about="#G_CPAR2_211870">
              <bqbiol:is>
	<rdf:Bag>
	<rdf:li rdf:resource="http://identifiers.org/ncbiprotein/CPAR2_211870"/>
	</rdf:Bag>
	</bqbiol:is>
	
	<bqbiol:encodes>
	<rdf:Bag>
	<rdf:li rdf:resource="http://identifiers.org/kegg.reaction/R00181"/>
	</rdf:Bag>
	</bqbiol:encodes>
	</rdf:Description>
	</rdf:RDF>
	</annotation>
            </fbc:geneProduct>
      <fbc:geneProduct fbc:id="G_CPAR2_700010" fbc:label="CPAR2_700010" metaid="G_CPAR2_700010">
        <annotation>
	<rdf:RDF xmlns:rdf="http://www.w3.org/1999/02/22-rdf-syntax-ns#" xmlns:bqbiol="http://biomodels.net/biology-qualifiers/">
	<rdf:Description rdf:about="#G_CPAR2_700010">
              <bqbiol:is>
	<rdf:Bag>
	<rdf:li rdf:resource="http://identifiers.org/ncbiprotein/CPAR2_700010"/>
	</rdf:Bag>
	</bqbiol:is>
	
	<bqbiol:encodes>
	<rdf:Bag/>
	</bqbiol:encodes>
	</rdf:Description>
	</rdf:RDF>
	</annotation>
            </fbc:geneProduct>
      <fbc:geneProduct fbc:id="G_CPAR2_105340" fbc:label="CPAR2_105340" metaid="G_CPAR2_105340">
        <annotation>
	<rdf:RDF xmlns:rdf="http://www.w3.org/1999/02/22-rdf-syntax-ns#" xmlns:bqbiol="http://biomodels.net/biology-qualifiers/">
	<rdf:Description rdf:about="#G_CPAR2_105340">
              <bqbiol:is>
	<rdf:Bag>
	<rdf:li rdf:resource="http://identifiers.org/ncbiprotein/CPAR2_105340"/>
	</rdf:Bag>
	</bqbiol:is>
	
	<bqbiol:encodes>
	<rdf:Bag/>
	</bqbiol:encodes>
	</rdf:Description>
	</rdf:RDF>
	</annotation>
            </fbc:geneProduct>
      <fbc:geneProduct fbc:id="G_CPAR2_105580" fbc:label="CPAR2_105580" metaid="G_CPAR2_105580">
        <annotation>
	<rdf:RDF xmlns:rdf="http://www.w3.org/1999/02/22-rdf-syntax-ns#" xmlns:bqbiol="http://biomodels.net/biology-qualifiers/">
	<rdf:Description rdf:about="#G_CPAR2_105580">
              <bqbiol:is>
	<rdf:Bag>
	<rdf:li rdf:resource="http://identifiers.org/ncbiprotein/CPAR2_105580"/>
	</rdf:Bag>
	</bqbiol:is>
	
	<bqbiol:encodes>
	<rdf:Bag>
	<rdf:li rdf:resource="http://identifiers.org/kegg.reaction/R02541"/>
	</rdf:Bag>
	</bqbiol:encodes>
	</rdf:Description>
	</rdf:RDF>
	</annotation>
            </fbc:geneProduct>
      <fbc:geneProduct fbc:id="G_CPAR2_601970" fbc:label="CPAR2_601970" metaid="G_CPAR2_601970">
        <annotation>
	<rdf:RDF xmlns:rdf="http://www.w3.org/1999/02/22-rdf-syntax-ns#" xmlns:bqbiol="http://biomodels.net/biology-qualifiers/">
	<rdf:Description rdf:about="#G_CPAR2_601970">
              <bqbiol:is>
	<rdf:Bag>
	<rdf:li rdf:resource="http://identifiers.org/ncbiprotein/CPAR2_601970"/>
	</rdf:Bag>
	</bqbiol:is>
	
	<bqbiol:encodes>
	<rdf:Bag>
	<rdf:li rdf:resource="http://identifiers.org/kegg.reaction/R02250"/>
	<rdf:li rdf:resource="http://identifiers.org/kegg.reaction/R02687"/>
	<rdf:li rdf:resource="http://identifiers.org/kegg.reaction/R02688"/>
	</rdf:Bag>
	</bqbiol:encodes>
	</rdf:Description>
	</rdf:RDF>
	</annotation>
            </fbc:geneProduct>
      <fbc:geneProduct fbc:id="G_CPAR2_602820" fbc:label="CPAR2_602820" metaid="G_CPAR2_602820">
        <annotation>
	<rdf:RDF xmlns:rdf="http://www.w3.org/1999/02/22-rdf-syntax-ns#" xmlns:bqbiol="http://biomodels.net/biology-qualifiers/">
	<rdf:Description rdf:about="#G_CPAR2_602820">
              <bqbiol:is>
	<rdf:Bag>
	<rdf:li rdf:resource="http://identifiers.org/ncbiprotein/CPAR2_602820"/>
	</rdf:Bag>
	</bqbiol:is>
	
	<bqbiol:encodes>
	<rdf:Bag>
	<rdf:li rdf:resource="http://identifiers.org/kegg.reaction/R01411"/>
	<rdf:li rdf:resource="http://identifiers.org/kegg.reaction/R00974"/>
	</rdf:Bag>
	</bqbiol:encodes>
	</rdf:Description>
	</rdf:RDF>
	</annotation>
            </fbc:geneProduct>
      <fbc:geneProduct fbc:id="G_CPAR2_601730" fbc:label="CPAR2_601730" metaid="G_CPAR2_601730">
        <annotation>
	<rdf:RDF xmlns:rdf="http://www.w3.org/1999/02/22-rdf-syntax-ns#" xmlns:bqbiol="http://biomodels.net/biology-qualifiers/">
	<rdf:Description rdf:about="#G_CPAR2_601730">
              <bqbiol:is>
	<rdf:Bag>
	<rdf:li rdf:resource="http://identifiers.org/ncbiprotein/CPAR2_601730"/>
	</rdf:Bag>
	</bqbiol:is>
	
	<bqbiol:encodes>
	<rdf:Bag>
	<rdf:li rdf:resource="http://identifiers.org/kegg.reaction/R02746"/>
	<rdf:li rdf:resource="http://identifiers.org/kegg.reaction/R03417"/>
	<rdf:li rdf:resource="http://identifiers.org/kegg.reaction/R03416"/>
	<rdf:li rdf:resource="http://identifiers.org/kegg.reaction/R02747"/>
	</rdf:Bag>
	</bqbiol:encodes>
	</rdf:Description>
	</rdf:RDF>
	</annotation>
            </fbc:geneProduct>
      <fbc:geneProduct fbc:id="G_CPAR2_600400" fbc:label="CPAR2_600400" metaid="G_CPAR2_600400">
        <annotation>
	<rdf:RDF xmlns:rdf="http://www.w3.org/1999/02/22-rdf-syntax-ns#" xmlns:bqbiol="http://biomodels.net/biology-qualifiers/">
	<rdf:Description rdf:about="#G_CPAR2_600400">
              <bqbiol:is>
	<rdf:Bag>
	<rdf:li rdf:resource="http://identifiers.org/ncbiprotein/CPAR2_600400"/>
	</rdf:Bag>
	</bqbiol:is>
	
	<bqbiol:encodes>
	<rdf:Bag>
	<rdf:li rdf:resource="http://identifiers.org/kegg.reaction/R00369"/>
	<rdf:li rdf:resource="http://identifiers.org/kegg.reaction/R10992"/>
	<rdf:li rdf:resource="http://identifiers.org/kegg.reaction/R00372"/>
	</rdf:Bag>
	</bqbiol:encodes>
	</rdf:Description>
	</rdf:RDF>
	</annotation>
            </fbc:geneProduct>
      <fbc:geneProduct fbc:id="G_CPAR2_200170" fbc:label="CPAR2_200170" metaid="G_CPAR2_200170">
        <annotation>
	<rdf:RDF xmlns:rdf="http://www.w3.org/1999/02/22-rdf-syntax-ns#" xmlns:bqbiol="http://biomodels.net/biology-qualifiers/">
	<rdf:Description rdf:about="#G_CPAR2_200170">
              <bqbiol:is>
	<rdf:Bag>
	<rdf:li rdf:resource="http://identifiers.org/ncbiprotein/CPAR2_200170"/>
	</rdf:Bag>
	</bqbiol:is>
	
	<bqbiol:encodes>
	<rdf:Bag>
	<rdf:li rdf:resource="http://identifiers.org/kegg.reaction/R01074"/>
	</rdf:Bag>
	</bqbiol:encodes>
	</rdf:Description>
	</rdf:RDF>
	</annotation>
            </fbc:geneProduct>
      <fbc:geneProduct fbc:id="G_CPAR2_502890" fbc:label="CPAR2_502890" metaid="G_CPAR2_502890">
        <annotation>
	<rdf:RDF xmlns:rdf="http://www.w3.org/1999/02/22-rdf-syntax-ns#" xmlns:bqbiol="http://biomodels.net/biology-qualifiers/">
	<rdf:Description rdf:about="#G_CPAR2_502890">
              <bqbiol:is>
	<rdf:Bag>
	<rdf:li rdf:resource="http://identifiers.org/ncbiprotein/CPAR2_502890"/>
	</rdf:Bag>
	</bqbiol:is>
	
	<bqbiol:encodes>
	<rdf:Bag>
	<rdf:li rdf:resource="http://identifiers.org/kegg.reaction/R00965"/>
	</rdf:Bag>
	</bqbiol:encodes>
	</rdf:Description>
	</rdf:RDF>
	</annotation>
            </fbc:geneProduct>
      <fbc:geneProduct fbc:id="G_CPAR2_807720" fbc:label="CPAR2_807720" metaid="G_CPAR2_807720">
        <annotation>
	<rdf:RDF xmlns:rdf="http://www.w3.org/1999/02/22-rdf-syntax-ns#" xmlns:bqbiol="http://biomodels.net/biology-qualifiers/">
	<rdf:Description rdf:about="#G_CPAR2_807720">
              <bqbiol:is>
	<rdf:Bag>
	<rdf:li rdf:resource="http://identifiers.org/ncbiprotein/CPAR2_807720"/>
	</rdf:Bag>
	</bqbiol:is>
	
	<bqbiol:encodes>
	<rdf:Bag>
	<rdf:li rdf:resource="http://identifiers.org/kegg.reaction/R01175"/>
	<rdf:li rdf:resource="http://identifiers.org/kegg.reaction/R07896"/>
	<rdf:li rdf:resource="http://identifiers.org/kegg.reaction/R07934"/>
	<rdf:li rdf:resource="http://identifiers.org/kegg.reaction/R07892"/>
	<rdf:li rdf:resource="http://identifiers.org/kegg.reaction/R03857"/>
	<rdf:li rdf:resource="http://identifiers.org/kegg.reaction/R03777"/>
	<rdf:li rdf:resource="http://identifiers.org/kegg.reaction/R01279"/>
	<rdf:li rdf:resource="http://identifiers.org/kegg.reaction/R04754"/>
	<rdf:li rdf:resource="http://identifiers.org/kegg.reaction/R12356"/>
	<rdf:li rdf:resource="http://identifiers.org/kegg.reaction/R07888"/>
	<rdf:li rdf:resource="http://identifiers.org/kegg.reaction/R04751"/>
	<rdf:li rdf:resource="http://identifiers.org/kegg.reaction/R03990"/>
	</rdf:Bag>
	</bqbiol:encodes>
	</rdf:Description>
	</rdf:RDF>
	</annotation>
            </fbc:geneProduct>
      <fbc:geneProduct fbc:id="G_CPAR2_213820" fbc:label="CPAR2_213820" metaid="G_CPAR2_213820">
        <annotation>
	<rdf:RDF xmlns:rdf="http://www.w3.org/1999/02/22-rdf-syntax-ns#" xmlns:bqbiol="http://biomodels.net/biology-qualifiers/">
	<rdf:Description rdf:about="#G_CPAR2_213820">
              <bqbiol:is>
	<rdf:Bag>
	<rdf:li rdf:resource="http://identifiers.org/ncbiprotein/CPAR2_213820"/>
	</rdf:Bag>
	</bqbiol:is>
	
	<bqbiol:encodes>
	<rdf:Bag>
	<rdf:li rdf:resource="http://identifiers.org/kegg.reaction/R04420"/>
	</rdf:Bag>
	</bqbiol:encodes>
	</rdf:Description>
	</rdf:RDF>
	</annotation>
            </fbc:geneProduct>
      <fbc:geneProduct fbc:id="G_CPAR2_803120" fbc:label="CPAR2_803120" metaid="G_CPAR2_803120">
        <annotation>
	<rdf:RDF xmlns:rdf="http://www.w3.org/1999/02/22-rdf-syntax-ns#" xmlns:bqbiol="http://biomodels.net/biology-qualifiers/">
	<rdf:Description rdf:about="#G_CPAR2_803120">
              <bqbiol:is>
	<rdf:Bag>
	<rdf:li rdf:resource="http://identifiers.org/ncbiprotein/CPAR2_803120"/>
	</rdf:Bag>
	</bqbiol:is>
	
	<bqbiol:encodes>
	<rdf:Bag/>
	</bqbiol:encodes>
	</rdf:Description>
	</rdf:RDF>
	</annotation>
            </fbc:geneProduct>
      <fbc:geneProduct fbc:id="G_CPAR2_211400" fbc:label="CPAR2_211400" metaid="G_CPAR2_211400">
        <annotation>
	<rdf:RDF xmlns:rdf="http://www.w3.org/1999/02/22-rdf-syntax-ns#" xmlns:bqbiol="http://biomodels.net/biology-qualifiers/">
	<rdf:Description rdf:about="#G_CPAR2_211400">
              <bqbiol:is>
	<rdf:Bag>
	<rdf:li rdf:resource="http://identifiers.org/ncbiprotein/CPAR2_211400"/>
	</rdf:Bag>
	</bqbiol:is>
	
	<bqbiol:encodes>
	<rdf:Bag>
	<rdf:li rdf:resource="http://identifiers.org/kegg.reaction/R00908"/>
	<rdf:li rdf:resource="http://identifiers.org/kegg.reaction/R01648"/>
	</rdf:Bag>
	</bqbiol:encodes>
	</rdf:Description>
	</rdf:RDF>
	</annotation>
            </fbc:geneProduct>
      <fbc:geneProduct fbc:id="G_CPAR2_212970" fbc:label="CPAR2_212970" metaid="G_CPAR2_212970">
        <annotation>
	<rdf:RDF xmlns:rdf="http://www.w3.org/1999/02/22-rdf-syntax-ns#" xmlns:bqbiol="http://biomodels.net/biology-qualifiers/">
	<rdf:Description rdf:about="#G_CPAR2_212970">
              <bqbiol:is>
	<rdf:Bag>
	<rdf:li rdf:resource="http://identifiers.org/ncbiprotein/CPAR2_212970"/>
	</rdf:Bag>
	</bqbiol:is>
	
	<bqbiol:encodes>
	<rdf:Bag>
	<rdf:li rdf:resource="http://identifiers.org/kegg.reaction/R00927"/>
	<rdf:li rdf:resource="http://identifiers.org/kegg.reaction/R00391"/>
	<rdf:li rdf:resource="http://identifiers.org/kegg.reaction/R07953"/>
	<rdf:li rdf:resource="http://identifiers.org/kegg.reaction/R03858"/>
	<rdf:li rdf:resource="http://identifiers.org/kegg.reaction/R04747"/>
	<rdf:li rdf:resource="http://identifiers.org/kegg.reaction/R03778"/>
	<rdf:li rdf:resource="http://identifiers.org/kegg.reaction/R07937"/>
	<rdf:li rdf:resource="http://identifiers.org/kegg.reaction/R03991"/>
	<rdf:li rdf:resource="http://identifiers.org/kegg.reaction/R00238"/>
	<rdf:li rdf:resource="http://identifiers.org/kegg.reaction/R00829"/>
	<rdf:li rdf:resource="http://identifiers.org/kegg.reaction/R07891"/>
	<rdf:li rdf:resource="http://identifiers.org/kegg.reaction/R07895"/>
	</rdf:Bag>
	</bqbiol:encodes>
	</rdf:Description>
	</rdf:RDF>
	</annotation>
            </fbc:geneProduct>
      <fbc:geneProduct fbc:id="G_CPAR2_700020" fbc:label="CPAR2_700020" metaid="G_CPAR2_700020">
        <annotation>
	<rdf:RDF xmlns:rdf="http://www.w3.org/1999/02/22-rdf-syntax-ns#" xmlns:bqbiol="http://biomodels.net/biology-qualifiers/">
	<rdf:Description rdf:about="#G_CPAR2_700020">
              <bqbiol:is>
	<rdf:Bag>
	<rdf:li rdf:resource="http://identifiers.org/ncbiprotein/CPAR2_700020"/>
	</rdf:Bag>
	</bqbiol:is>
	
	<bqbiol:encodes>
	<rdf:Bag>
	<rdf:li rdf:resource="http://identifiers.org/kegg.reaction/R01431"/>
	<rdf:li rdf:resource="http://identifiers.org/kegg.reaction/R09477"/>
	</rdf:Bag>
	</bqbiol:encodes>
	</rdf:Description>
	</rdf:RDF>
	</annotation>
            </fbc:geneProduct>
      <fbc:geneProduct fbc:id="G_CPAR2_703530" fbc:label="CPAR2_703530" metaid="G_CPAR2_703530">
        <annotation>
	<rdf:RDF xmlns:rdf="http://www.w3.org/1999/02/22-rdf-syntax-ns#" xmlns:bqbiol="http://biomodels.net/biology-qualifiers/">
	<rdf:Description rdf:about="#G_CPAR2_703530">
              <bqbiol:is>
	<rdf:Bag>
	<rdf:li rdf:resource="http://identifiers.org/ncbiprotein/CPAR2_703530"/>
	</rdf:Bag>
	</bqbiol:is>
	
	<bqbiol:encodes>
	<rdf:Bag>
	<rdf:li rdf:resource="http://identifiers.org/kegg.reaction/R02920"/>
	<rdf:li rdf:resource="http://identifiers.org/kegg.reaction/R04301"/>
	<rdf:li rdf:resource="http://identifiers.org/kegg.reaction/R04881"/>
	<rdf:li rdf:resource="http://identifiers.org/kegg.reaction/R03304"/>
	<rdf:li rdf:resource="http://identifiers.org/kegg.reaction/R04887"/>
	<rdf:li rdf:resource="http://identifiers.org/kegg.reaction/R02534"/>
	</rdf:Bag>
	</bqbiol:encodes>
	</rdf:Description>
	</rdf:RDF>
	</annotation>
            </fbc:geneProduct>
      <fbc:geneProduct fbc:id="G_CPAR2_104260" fbc:label="CPAR2_104260" metaid="G_CPAR2_104260">
        <annotation>
	<rdf:RDF xmlns:rdf="http://www.w3.org/1999/02/22-rdf-syntax-ns#" xmlns:bqbiol="http://biomodels.net/biology-qualifiers/">
	<rdf:Description rdf:about="#G_CPAR2_104260">
              <bqbiol:is>
	<rdf:Bag>
	<rdf:li rdf:resource="http://identifiers.org/ncbiprotein/CPAR2_104260"/>
	</rdf:Bag>
	</bqbiol:is>
	
	<bqbiol:encodes>
	<rdf:Bag/>
	</bqbiol:encodes>
	</rdf:Description>
	</rdf:RDF>
	</annotation>
            </fbc:geneProduct>
      <fbc:geneProduct fbc:id="G_CPAR2_102090" fbc:label="CPAR2_102090" metaid="G_CPAR2_102090">
        <annotation>
	<rdf:RDF xmlns:rdf="http://www.w3.org/1999/02/22-rdf-syntax-ns#" xmlns:bqbiol="http://biomodels.net/biology-qualifiers/">
	<rdf:Description rdf:about="#G_CPAR2_102090">
              <bqbiol:is>
	<rdf:Bag>
	<rdf:li rdf:resource="http://identifiers.org/ncbiprotein/CPAR2_102090"/>
	</rdf:Bag>
	</bqbiol:is>
	
	<bqbiol:encodes>
	<rdf:Bag>
	<rdf:li rdf:resource="http://identifiers.org/kegg.reaction/R01018"/>
	</rdf:Bag>
	</bqbiol:encodes>
	</rdf:Description>
	</rdf:RDF>
	</annotation>
            </fbc:geneProduct>
      <fbc:geneProduct fbc:id="G_CPAR2_303040" fbc:label="CPAR2_303040" metaid="G_CPAR2_303040">
        <annotation>
	<rdf:RDF xmlns:rdf="http://www.w3.org/1999/02/22-rdf-syntax-ns#" xmlns:bqbiol="http://biomodels.net/biology-qualifiers/">
	<rdf:Description rdf:about="#G_CPAR2_303040">
              <bqbiol:is>
	<rdf:Bag>
	<rdf:li rdf:resource="http://identifiers.org/ncbiprotein/CPAR2_303040"/>
	</rdf:Bag>
	</bqbiol:is>
	
	<bqbiol:encodes>
	<rdf:Bag>
	<rdf:li rdf:resource="http://identifiers.org/kegg.reaction/R00619"/>
	</rdf:Bag>
	</bqbiol:encodes>
	</rdf:Description>
	</rdf:RDF>
	</annotation>
            </fbc:geneProduct>
      <fbc:geneProduct fbc:id="G_CPAR2_601740" fbc:label="CPAR2_601740" metaid="G_CPAR2_601740">
        <annotation>
	<rdf:RDF xmlns:rdf="http://www.w3.org/1999/02/22-rdf-syntax-ns#" xmlns:bqbiol="http://biomodels.net/biology-qualifiers/">
	<rdf:Description rdf:about="#G_CPAR2_601740">
              <bqbiol:is>
	<rdf:Bag>
	<rdf:li rdf:resource="http://identifiers.org/ncbiprotein/CPAR2_601740"/>
	</rdf:Bag>
	</bqbiol:is>
	
	<bqbiol:encodes>
	<rdf:Bag>
	<rdf:li rdf:resource="http://identifiers.org/kegg.reaction/R02746"/>
	<rdf:li rdf:resource="http://identifiers.org/kegg.reaction/R03417"/>
	<rdf:li rdf:resource="http://identifiers.org/kegg.reaction/R03416"/>
	<rdf:li rdf:resource="http://identifiers.org/kegg.reaction/R02747"/>
	</rdf:Bag>
	</bqbiol:encodes>
	</rdf:Description>
	</rdf:RDF>
	</annotation>
            </fbc:geneProduct>
      <fbc:geneProduct fbc:id="G_CPAR2_600890" fbc:label="CPAR2_600890" metaid="G_CPAR2_600890">
        <annotation>
	<rdf:RDF xmlns:rdf="http://www.w3.org/1999/02/22-rdf-syntax-ns#" xmlns:bqbiol="http://biomodels.net/biology-qualifiers/">
	<rdf:Description rdf:about="#G_CPAR2_600890">
              <bqbiol:is>
	<rdf:Bag>
	<rdf:li rdf:resource="http://identifiers.org/ncbiprotein/CPAR2_600890"/>
	</rdf:Bag>
	</bqbiol:is>
	
	<bqbiol:encodes>
	<rdf:Bag>
	<rdf:li rdf:resource="http://identifiers.org/kegg.reaction/R02025"/>
	</rdf:Bag>
	</bqbiol:encodes>
	</rdf:Description>
	</rdf:RDF>
	</annotation>
            </fbc:geneProduct>
      <fbc:geneProduct fbc:id="G_CPAR2_503750" fbc:label="CPAR2_503750" metaid="G_CPAR2_503750">
        <annotation>
	<rdf:RDF xmlns:rdf="http://www.w3.org/1999/02/22-rdf-syntax-ns#" xmlns:bqbiol="http://biomodels.net/biology-qualifiers/">
	<rdf:Description rdf:about="#G_CPAR2_503750">
              <bqbiol:is>
	<rdf:Bag>
	<rdf:li rdf:resource="http://identifiers.org/ncbiprotein/CPAR2_503750"/>
	</rdf:Bag>
	</bqbiol:is>
	
	<bqbiol:encodes>
	<rdf:Bag>
	<rdf:li rdf:resource="http://identifiers.org/kegg.reaction/R06521"/>
	<rdf:li rdf:resource="http://identifiers.org/kegg.reaction/R06520"/>
	<rdf:li rdf:resource="http://identifiers.org/kegg.reaction/R02239"/>
	</rdf:Bag>
	</bqbiol:encodes>
	</rdf:Description>
	</rdf:RDF>
	</annotation>
            </fbc:geneProduct>
      <fbc:geneProduct fbc:id="G_CPAR2_501330" fbc:label="CPAR2_501330" metaid="G_CPAR2_501330">
        <annotation>
	<rdf:RDF xmlns:rdf="http://www.w3.org/1999/02/22-rdf-syntax-ns#" xmlns:bqbiol="http://biomodels.net/biology-qualifiers/">
	<rdf:Description rdf:about="#G_CPAR2_501330">
              <bqbiol:is>
	<rdf:Bag>
	<rdf:li rdf:resource="http://identifiers.org/ncbiprotein/CPAR2_501330"/>
	</rdf:Bag>
	</bqbiol:is>
	
	<bqbiol:encodes>
	<rdf:Bag>
	<rdf:li rdf:resource="http://identifiers.org/kegg.reaction/R08657"/>
	<rdf:li rdf:resource="http://identifiers.org/kegg.reaction/R00848"/>
	</rdf:Bag>
	</bqbiol:encodes>
	</rdf:Description>
	</rdf:RDF>
	</annotation>
            </fbc:geneProduct>
      <fbc:geneProduct fbc:id="G_CPAR2_503990" fbc:label="CPAR2_503990" metaid="G_CPAR2_503990">
        <annotation>
	<rdf:RDF xmlns:rdf="http://www.w3.org/1999/02/22-rdf-syntax-ns#" xmlns:bqbiol="http://biomodels.net/biology-qualifiers/">
	<rdf:Description rdf:about="#G_CPAR2_503990">
              <bqbiol:is>
	<rdf:Bag>
	<rdf:li rdf:resource="http://identifiers.org/ncbiprotein/CPAR2_503990"/>
	</rdf:Bag>
	</bqbiol:is>
	
	<bqbiol:encodes>
	<rdf:Bag>
	<rdf:li rdf:resource="http://identifiers.org/kegg.reaction/R08548"/>
	</rdf:Bag>
	</bqbiol:encodes>
	</rdf:Description>
	</rdf:RDF>
	</annotation>
            </fbc:geneProduct>
      <fbc:geneProduct fbc:id="G_CPAR2_807710" fbc:label="CPAR2_807710" metaid="G_CPAR2_807710">
        <annotation>
	<rdf:RDF xmlns:rdf="http://www.w3.org/1999/02/22-rdf-syntax-ns#" xmlns:bqbiol="http://biomodels.net/biology-qualifiers/">
	<rdf:Description rdf:about="#G_CPAR2_807710">
              <bqbiol:is>
	<rdf:Bag>
	<rdf:li rdf:resource="http://identifiers.org/ncbiprotein/CPAR2_807710"/>
	</rdf:Bag>
	</bqbiol:is>
	
	<bqbiol:encodes>
	<rdf:Bag>
	<rdf:li rdf:resource="http://identifiers.org/kegg.reaction/R01175"/>
	<rdf:li rdf:resource="http://identifiers.org/kegg.reaction/R07896"/>
	<rdf:li rdf:resource="http://identifiers.org/kegg.reaction/R07934"/>
	<rdf:li rdf:resource="http://identifiers.org/kegg.reaction/R07892"/>
	<rdf:li rdf:resource="http://identifiers.org/kegg.reaction/R03857"/>
	<rdf:li rdf:resource="http://identifiers.org/kegg.reaction/R03777"/>
	<rdf:li rdf:resource="http://identifiers.org/kegg.reaction/R01279"/>
	<rdf:li rdf:resource="http://identifiers.org/kegg.reaction/R04754"/>
	<rdf:li rdf:resource="http://identifiers.org/kegg.reaction/R12356"/>
	<rdf:li rdf:resource="http://identifiers.org/kegg.reaction/R07888"/>
	<rdf:li rdf:resource="http://identifiers.org/kegg.reaction/R04751"/>
	<rdf:li rdf:resource="http://identifiers.org/kegg.reaction/R03990"/>
	</rdf:Bag>
	</bqbiol:encodes>
	</rdf:Description>
	</rdf:RDF>
	</annotation>
            </fbc:geneProduct>
      <fbc:geneProduct fbc:id="G_CPAR2_806620" fbc:label="CPAR2_806620" metaid="G_CPAR2_806620">
        <annotation>
	<rdf:RDF xmlns:rdf="http://www.w3.org/1999/02/22-rdf-syntax-ns#" xmlns:bqbiol="http://biomodels.net/biology-qualifiers/">
	<rdf:Description rdf:about="#G_CPAR2_806620">
              <bqbiol:is>
	<rdf:Bag>
	<rdf:li rdf:resource="http://identifiers.org/ncbiprotein/CPAR2_806620"/>
	</rdf:Bag>
	</bqbiol:is>
	
	<bqbiol:encodes>
	<rdf:Bag>
	<rdf:li rdf:resource="http://identifiers.org/kegg.reaction/R00519"/>
	</rdf:Bag>
	</bqbiol:encodes>
	</rdf:Description>
	</rdf:RDF>
	</annotation>
            </fbc:geneProduct>
      <fbc:geneProduct fbc:id="G_CPAR2_804200" fbc:label="CPAR2_804200" metaid="G_CPAR2_804200">
        <annotation>
	<rdf:RDF xmlns:rdf="http://www.w3.org/1999/02/22-rdf-syntax-ns#" xmlns:bqbiol="http://biomodels.net/biology-qualifiers/">
	<rdf:Description rdf:about="#G_CPAR2_804200">
              <bqbiol:is>
	<rdf:Bag>
	<rdf:li rdf:resource="http://identifiers.org/ncbiprotein/CPAR2_804200"/>
	</rdf:Bag>
	</bqbiol:is>
	
	<bqbiol:encodes>
	<rdf:Bag>
	<rdf:li rdf:resource="http://identifiers.org/kegg.reaction/R00751"/>
	</rdf:Bag>
	</bqbiol:encodes>
	</rdf:Description>
	</rdf:RDF>
	</annotation>
            </fbc:geneProduct>
      <fbc:geneProduct fbc:id="G_CPAR2_211650" fbc:label="CPAR2_211650" metaid="G_CPAR2_211650">
        <annotation>
	<rdf:RDF xmlns:rdf="http://www.w3.org/1999/02/22-rdf-syntax-ns#" xmlns:bqbiol="http://biomodels.net/biology-qualifiers/">
	<rdf:Description rdf:about="#G_CPAR2_211650">
              <bqbiol:is>
	<rdf:Bag>
	<rdf:li rdf:resource="http://identifiers.org/ncbiprotein/CPAR2_211650"/>
	</rdf:Bag>
	</bqbiol:is>
	
	<bqbiol:encodes>
	<rdf:Bag>
	<rdf:li rdf:resource="http://identifiers.org/kegg.reaction/R04300"/>
	<rdf:li rdf:resource="http://identifiers.org/kegg.reaction/R03139"/>
	<rdf:li rdf:resource="http://identifiers.org/kegg.reaction/R01853"/>
	<rdf:li rdf:resource="http://identifiers.org/kegg.reaction/R02613"/>
	<rdf:li rdf:resource="http://identifiers.org/kegg.reaction/R02382"/>
	<rdf:li rdf:resource="http://identifiers.org/kegg.reaction/R06740"/>
	<rdf:li rdf:resource="http://identifiers.org/kegg.reaction/R02529"/>
	</rdf:Bag>
	</bqbiol:encodes>
	</rdf:Description>
	</rdf:RDF>
	</annotation>
            </fbc:geneProduct>
      <fbc:geneProduct fbc:id="G_CPAR2_300800" fbc:label="CPAR2_300800" metaid="G_CPAR2_300800">
        <annotation>
	<rdf:RDF xmlns:rdf="http://www.w3.org/1999/02/22-rdf-syntax-ns#" xmlns:bqbiol="http://biomodels.net/biology-qualifiers/">
	<rdf:Description rdf:about="#G_CPAR2_300800">
              <bqbiol:is>
	<rdf:Bag>
	<rdf:li rdf:resource="http://identifiers.org/ncbiprotein/CPAR2_300800"/>
	</rdf:Bag>
	</bqbiol:is>
	
	<bqbiol:encodes>
	<rdf:Bag>
	<rdf:li rdf:resource="http://identifiers.org/kegg.reaction/R07274"/>
	<rdf:li rdf:resource="http://identifiers.org/kegg.reaction/R00897"/>
	</rdf:Bag>
	</bqbiol:encodes>
	</rdf:Description>
	</rdf:RDF>
	</annotation>
            </fbc:geneProduct>
      <fbc:geneProduct fbc:id="G_CPAR2_400610" fbc:label="CPAR2_400610" metaid="G_CPAR2_400610">
        <annotation>
	<rdf:RDF xmlns:rdf="http://www.w3.org/1999/02/22-rdf-syntax-ns#" xmlns:bqbiol="http://biomodels.net/biology-qualifiers/">
	<rdf:Description rdf:about="#G_CPAR2_400610">
              <bqbiol:is>
	<rdf:Bag>
	<rdf:li rdf:resource="http://identifiers.org/ncbiprotein/CPAR2_400610"/>
	</rdf:Bag>
	</bqbiol:is>
	
	<bqbiol:encodes>
	<rdf:Bag>
	<rdf:li rdf:resource="http://identifiers.org/kegg.reaction/R02480"/>
	</rdf:Bag>
	</bqbiol:encodes>
	</rdf:Description>
	</rdf:RDF>
	</annotation>
            </fbc:geneProduct>
      <fbc:geneProduct fbc:id="G_CPAR2_212740" fbc:label="CPAR2_212740" metaid="G_CPAR2_212740">
        <annotation>
	<rdf:RDF xmlns:rdf="http://www.w3.org/1999/02/22-rdf-syntax-ns#" xmlns:bqbiol="http://biomodels.net/biology-qualifiers/">
	<rdf:Description rdf:about="#G_CPAR2_212740">
              <bqbiol:is>
	<rdf:Bag>
	<rdf:li rdf:resource="http://identifiers.org/ncbiprotein/CPAR2_212740"/>
	</rdf:Bag>
	</bqbiol:is>
	
	<bqbiol:encodes>
	<rdf:Bag>
	<rdf:li rdf:resource="http://identifiers.org/kegg.reaction/R02237"/>
	<rdf:li rdf:resource="http://identifiers.org/kegg.reaction/R00942"/>
	</rdf:Bag>
	</bqbiol:encodes>
	</rdf:Description>
	</rdf:RDF>
	</annotation>
            </fbc:geneProduct>
      <fbc:geneProduct fbc:id="G_CPAR2_109920" fbc:label="CPAR2_109920" metaid="G_CPAR2_109920">
        <annotation>
	<rdf:RDF xmlns:rdf="http://www.w3.org/1999/02/22-rdf-syntax-ns#" xmlns:bqbiol="http://biomodels.net/biology-qualifiers/">
	<rdf:Description rdf:about="#G_CPAR2_109920">
              <bqbiol:is>
	<rdf:Bag>
	<rdf:li rdf:resource="http://identifiers.org/ncbiprotein/CPAR2_109920"/>
	</rdf:Bag>
	</bqbiol:is>
	
	<bqbiol:encodes>
	<rdf:Bag/>
	</bqbiol:encodes>
	</rdf:Description>
	</rdf:RDF>
	</annotation>
            </fbc:geneProduct>
      <fbc:geneProduct fbc:id="G_CPAR2_212980" fbc:label="CPAR2_212980" metaid="G_CPAR2_212980">
        <annotation>
	<rdf:RDF xmlns:rdf="http://www.w3.org/1999/02/22-rdf-syntax-ns#" xmlns:bqbiol="http://biomodels.net/biology-qualifiers/">
	<rdf:Description rdf:about="#G_CPAR2_212980">
              <bqbiol:is>
	<rdf:Bag>
	<rdf:li rdf:resource="http://identifiers.org/ncbiprotein/CPAR2_212980"/>
	</rdf:Bag>
	</bqbiol:is>
	
	<bqbiol:encodes>
	<rdf:Bag>
	<rdf:li rdf:resource="http://identifiers.org/kegg.reaction/R09944"/>
	</rdf:Bag>
	</bqbiol:encodes>
	</rdf:Description>
	</rdf:RDF>
	</annotation>
            </fbc:geneProduct>
      <fbc:geneProduct fbc:id="G_CPAR2_106650" fbc:label="CPAR2_106650" metaid="G_CPAR2_106650">
        <annotation>
	<rdf:RDF xmlns:rdf="http://www.w3.org/1999/02/22-rdf-syntax-ns#" xmlns:bqbiol="http://biomodels.net/biology-qualifiers/">
	<rdf:Description rdf:about="#G_CPAR2_106650">
              <bqbiol:is>
	<rdf:Bag>
	<rdf:li rdf:resource="http://identifiers.org/ncbiprotein/CPAR2_106650"/>
	</rdf:Bag>
	</bqbiol:is>
	
	<bqbiol:encodes>
	<rdf:Bag>
	<rdf:li rdf:resource="http://identifiers.org/kegg.reaction/R10089"/>
	<rdf:li rdf:resource="http://identifiers.org/kegg.reaction/R00256"/>
	<rdf:li rdf:resource="http://identifiers.org/kegg.reaction/R01579"/>
	<rdf:li rdf:resource="http://identifiers.org/kegg.reaction/R10088"/>
	<rdf:li rdf:resource="http://identifiers.org/kegg.reaction/R07456"/>
	</rdf:Bag>
	</bqbiol:encodes>
	</rdf:Description>
	</rdf:RDF>
	</annotation>
            </fbc:geneProduct>
      <fbc:geneProduct fbc:id="G_CPAR2_303080" fbc:label="CPAR2_303080" metaid="G_CPAR2_303080">
        <annotation>
	<rdf:RDF xmlns:rdf="http://www.w3.org/1999/02/22-rdf-syntax-ns#" xmlns:bqbiol="http://biomodels.net/biology-qualifiers/">
	<rdf:Description rdf:about="#G_CPAR2_303080">
              <bqbiol:is>
	<rdf:Bag>
	<rdf:li rdf:resource="http://identifiers.org/ncbiprotein/CPAR2_303080"/>
	</rdf:Bag>
	</bqbiol:is>
	
	<bqbiol:encodes>
	<rdf:Bag>
	<rdf:li rdf:resource="http://identifiers.org/kegg.reaction/R02090"/>
	<rdf:li rdf:resource="http://identifiers.org/kegg.reaction/R00332"/>
	</rdf:Bag>
	</bqbiol:encodes>
	</rdf:Description>
	</rdf:RDF>
	</annotation>
            </fbc:geneProduct>
      <fbc:geneProduct fbc:id="G_CPAR2_104230" fbc:label="CPAR2_104230" metaid="G_CPAR2_104230">
        <annotation>
	<rdf:RDF xmlns:rdf="http://www.w3.org/1999/02/22-rdf-syntax-ns#" xmlns:bqbiol="http://biomodels.net/biology-qualifiers/">
	<rdf:Description rdf:about="#G_CPAR2_104230">
              <bqbiol:is>
	<rdf:Bag>
	<rdf:li rdf:resource="http://identifiers.org/ncbiprotein/CPAR2_104230"/>
	</rdf:Bag>
	</bqbiol:is>
	
	<bqbiol:encodes>
	<rdf:Bag/>
	</bqbiol:encodes>
	</rdf:Description>
	</rdf:RDF>
	</annotation>
            </fbc:geneProduct>
      <fbc:geneProduct fbc:id="G_CPAR2_701120" fbc:label="CPAR2_701120" metaid="G_CPAR2_701120">
        <annotation>
	<rdf:RDF xmlns:rdf="http://www.w3.org/1999/02/22-rdf-syntax-ns#" xmlns:bqbiol="http://biomodels.net/biology-qualifiers/">
	<rdf:Description rdf:about="#G_CPAR2_701120">
              <bqbiol:is>
	<rdf:Bag>
	<rdf:li rdf:resource="http://identifiers.org/ncbiprotein/CPAR2_701120"/>
	</rdf:Bag>
	</bqbiol:is>
	
	<bqbiol:encodes>
	<rdf:Bag>
	<rdf:li rdf:resource="http://identifiers.org/kegg.reaction/R00527"/>
	</rdf:Bag>
	</bqbiol:encodes>
	</rdf:Description>
	</rdf:RDF>
	</annotation>
            </fbc:geneProduct>
      <fbc:geneProduct fbc:id="G_CPAR2_105320" fbc:label="CPAR2_105320" metaid="G_CPAR2_105320">
        <annotation>
	<rdf:RDF xmlns:rdf="http://www.w3.org/1999/02/22-rdf-syntax-ns#" xmlns:bqbiol="http://biomodels.net/biology-qualifiers/">
	<rdf:Description rdf:about="#G_CPAR2_105320">
              <bqbiol:is>
	<rdf:Bag>
	<rdf:li rdf:resource="http://identifiers.org/ncbiprotein/CPAR2_105320"/>
	</rdf:Bag>
	</bqbiol:is>
	
	<bqbiol:encodes>
	<rdf:Bag>
	<rdf:li rdf:resource="http://identifiers.org/kegg.reaction/R00512"/>
	</rdf:Bag>
	</bqbiol:encodes>
	</rdf:Description>
	</rdf:RDF>
	</annotation>
            </fbc:geneProduct>
      <fbc:geneProduct fbc:id="G_CPAR2_201850" fbc:label="CPAR2_201850" metaid="G_CPAR2_201850">
        <annotation>
	<rdf:RDF xmlns:rdf="http://www.w3.org/1999/02/22-rdf-syntax-ns#" xmlns:bqbiol="http://biomodels.net/biology-qualifiers/">
	<rdf:Description rdf:about="#G_CPAR2_201850">
              <bqbiol:is>
	<rdf:Bag>
	<rdf:li rdf:resource="http://identifiers.org/ncbiprotein/CPAR2_201850"/>
	</rdf:Bag>
	</bqbiol:is>
	
	<bqbiol:encodes>
	<rdf:Bag/>
	</bqbiol:encodes>
	</rdf:Description>
	</rdf:RDF>
	</annotation>
            </fbc:geneProduct>
      <fbc:geneProduct fbc:id="G_CPAR2_202700" fbc:label="CPAR2_202700" metaid="G_CPAR2_202700">
        <annotation>
	<rdf:RDF xmlns:rdf="http://www.w3.org/1999/02/22-rdf-syntax-ns#" xmlns:bqbiol="http://biomodels.net/biology-qualifiers/">
	<rdf:Description rdf:about="#G_CPAR2_202700">
              <bqbiol:is>
	<rdf:Bag>
	<rdf:li rdf:resource="http://identifiers.org/ncbiprotein/CPAR2_202700"/>
	</rdf:Bag>
	</bqbiol:is>
	
	<bqbiol:encodes>
	<rdf:Bag>
	<rdf:li rdf:resource="http://identifiers.org/kegg.reaction/R08359"/>
	<rdf:li rdf:resource="http://identifiers.org/kegg.reaction/R01920"/>
	</rdf:Bag>
	</bqbiol:encodes>
	</rdf:Description>
	</rdf:RDF>
	</annotation>
            </fbc:geneProduct>
      <fbc:geneProduct fbc:id="G_CPAR2_104470" fbc:label="CPAR2_104470" metaid="G_CPAR2_104470">
        <annotation>
	<rdf:RDF xmlns:rdf="http://www.w3.org/1999/02/22-rdf-syntax-ns#" xmlns:bqbiol="http://biomodels.net/biology-qualifiers/">
	<rdf:Description rdf:about="#G_CPAR2_104470">
              <bqbiol:is>
	<rdf:Bag>
	<rdf:li rdf:resource="http://identifiers.org/ncbiprotein/CPAR2_104470"/>
	</rdf:Bag>
	</bqbiol:is>
	
	<bqbiol:encodes>
	<rdf:Bag>
	<rdf:li rdf:resource="http://identifiers.org/kegg.reaction/R03665"/>
	</rdf:Bag>
	</bqbiol:encodes>
	</rdf:Description>
	</rdf:RDF>
	</annotation>
            </fbc:geneProduct>
      <fbc:geneProduct fbc:id="G_CPAR2_407250" fbc:label="CPAR2_407250" metaid="G_CPAR2_407250">
        <annotation>
	<rdf:RDF xmlns:rdf="http://www.w3.org/1999/02/22-rdf-syntax-ns#" xmlns:bqbiol="http://biomodels.net/biology-qualifiers/">
	<rdf:Description rdf:about="#G_CPAR2_407250">
              <bqbiol:is>
	<rdf:Bag>
	<rdf:li rdf:resource="http://identifiers.org/ncbiprotein/CPAR2_407250"/>
	</rdf:Bag>
	</bqbiol:is>
	
	<bqbiol:encodes>
	<rdf:Bag/>
	</bqbiol:encodes>
	</rdf:Description>
	</rdf:RDF>
	</annotation>
            </fbc:geneProduct>
      <fbc:geneProduct fbc:id="G_CPAR2_703790" fbc:label="CPAR2_703790" metaid="G_CPAR2_703790">
        <annotation>
	<rdf:RDF xmlns:rdf="http://www.w3.org/1999/02/22-rdf-syntax-ns#" xmlns:bqbiol="http://biomodels.net/biology-qualifiers/">
	<rdf:Description rdf:about="#G_CPAR2_703790">
              <bqbiol:is>
	<rdf:Bag>
	<rdf:li rdf:resource="http://identifiers.org/ncbiprotein/CPAR2_703790"/>
	</rdf:Bag>
	</bqbiol:is>
	
	<bqbiol:encodes>
	<rdf:Bag>
	<rdf:li rdf:resource="http://identifiers.org/kegg.reaction/R01086"/>
	</rdf:Bag>
	</bqbiol:encodes>
	</rdf:Description>
	</rdf:RDF>
	</annotation>
            </fbc:geneProduct>
      <fbc:geneProduct fbc:id="G_CPAR2_503520" fbc:label="CPAR2_503520" metaid="G_CPAR2_503520">
        <annotation>
	<rdf:RDF xmlns:rdf="http://www.w3.org/1999/02/22-rdf-syntax-ns#" xmlns:bqbiol="http://biomodels.net/biology-qualifiers/">
	<rdf:Description rdf:about="#G_CPAR2_503520">
              <bqbiol:is>
	<rdf:Bag>
	<rdf:li rdf:resource="http://identifiers.org/ncbiprotein/CPAR2_503520"/>
	</rdf:Bag>
	</bqbiol:is>
	
	<bqbiol:encodes>
	<rdf:Bag>
	<rdf:li rdf:resource="http://identifiers.org/kegg.reaction/R01214"/>
	<rdf:li rdf:resource="http://identifiers.org/kegg.reaction/R02199"/>
	<rdf:li rdf:resource="http://identifiers.org/kegg.reaction/R01090"/>
	<rdf:li rdf:resource="http://identifiers.org/kegg.reaction/R10991"/>
	</rdf:Bag>
	</bqbiol:encodes>
	</rdf:Description>
	</rdf:RDF>
	</annotation>
            </fbc:geneProduct>
      <fbc:geneProduct fbc:id="G_CPAR2_200150" fbc:label="CPAR2_200150" metaid="G_CPAR2_200150">
        <annotation>
	<rdf:RDF xmlns:rdf="http://www.w3.org/1999/02/22-rdf-syntax-ns#" xmlns:bqbiol="http://biomodels.net/biology-qualifiers/">
	<rdf:Description rdf:about="#G_CPAR2_200150">
              <bqbiol:is>
	<rdf:Bag>
	<rdf:li rdf:resource="http://identifiers.org/ncbiprotein/CPAR2_200150"/>
	</rdf:Bag>
	</bqbiol:is>
	
	<bqbiol:encodes>
	<rdf:Bag/>
	</bqbiol:encodes>
	</rdf:Description>
	</rdf:RDF>
	</annotation>
            </fbc:geneProduct>
      <fbc:geneProduct fbc:id="G_CPAR2_601950" fbc:label="CPAR2_601950" metaid="G_CPAR2_601950">
        <annotation>
	<rdf:RDF xmlns:rdf="http://www.w3.org/1999/02/22-rdf-syntax-ns#" xmlns:bqbiol="http://biomodels.net/biology-qualifiers/">
	<rdf:Description rdf:about="#G_CPAR2_601950">
              <bqbiol:is>
	<rdf:Bag>
	<rdf:li rdf:resource="http://identifiers.org/ncbiprotein/CPAR2_601950"/>
	</rdf:Bag>
	</bqbiol:is>
	
	<bqbiol:encodes>
	<rdf:Bag>
	<rdf:li rdf:resource="http://identifiers.org/kegg.reaction/R04880"/>
	<rdf:li rdf:resource="http://identifiers.org/kegg.reaction/R00754"/>
	<rdf:li rdf:resource="http://identifiers.org/kegg.reaction/R08558"/>
	<rdf:li rdf:resource="http://identifiers.org/kegg.reaction/R08557"/>
	<rdf:li rdf:resource="http://identifiers.org/kegg.reaction/R02124"/>
	</rdf:Bag>
	</bqbiol:encodes>
	</rdf:Description>
	</rdf:RDF>
	</annotation>
            </fbc:geneProduct>
      <fbc:geneProduct fbc:id="G_CPAR2_804230" fbc:label="CPAR2_804230" metaid="G_CPAR2_804230">
        <annotation>
	<rdf:RDF xmlns:rdf="http://www.w3.org/1999/02/22-rdf-syntax-ns#" xmlns:bqbiol="http://biomodels.net/biology-qualifiers/">
	<rdf:Description rdf:about="#G_CPAR2_804230">
              <bqbiol:is>
	<rdf:Bag>
	<rdf:li rdf:resource="http://identifiers.org/ncbiprotein/CPAR2_804230"/>
	</rdf:Bag>
	</bqbiol:is>
	
	<bqbiol:encodes>
	<rdf:Bag>
	<rdf:li rdf:resource="http://identifiers.org/kegg.reaction/R02135"/>
	<rdf:li rdf:resource="http://identifiers.org/kegg.reaction/R04620"/>
	<rdf:li rdf:resource="http://identifiers.org/kegg.reaction/R01010"/>
	</rdf:Bag>
	</bqbiol:encodes>
	</rdf:Description>
	</rdf:RDF>
	</annotation>
            </fbc:geneProduct>
      <fbc:geneProduct fbc:id="G_CPAR2_806650" fbc:label="CPAR2_806650" metaid="G_CPAR2_806650">
        <annotation>
	<rdf:RDF xmlns:rdf="http://www.w3.org/1999/02/22-rdf-syntax-ns#" xmlns:bqbiol="http://biomodels.net/biology-qualifiers/">
	<rdf:Description rdf:about="#G_CPAR2_806650">
              <bqbiol:is>
	<rdf:Bag>
	<rdf:li rdf:resource="http://identifiers.org/ncbiprotein/CPAR2_806650"/>
	</rdf:Bag>
	</bqbiol:is>
	
	<bqbiol:encodes>
	<rdf:Bag>
	<rdf:li rdf:resource="http://identifiers.org/kegg.reaction/R01213"/>
	</rdf:Bag>
	</bqbiol:encodes>
	</rdf:Description>
	</rdf:RDF>
	</annotation>
            </fbc:geneProduct>
      <fbc:geneProduct fbc:id="G_CPAR2_805320" fbc:label="CPAR2_805320" metaid="G_CPAR2_805320">
        <annotation>
	<rdf:RDF xmlns:rdf="http://www.w3.org/1999/02/22-rdf-syntax-ns#" xmlns:bqbiol="http://biomodels.net/biology-qualifiers/">
	<rdf:Description rdf:about="#G_CPAR2_805320">
              <bqbiol:is>
	<rdf:Bag>
	<rdf:li rdf:resource="http://identifiers.org/ncbiprotein/CPAR2_805320"/>
	</rdf:Bag>
	</bqbiol:is>
	
	<bqbiol:encodes>
	<rdf:Bag>
	<rdf:li rdf:resource="http://identifiers.org/kegg.reaction/R03658"/>
	</rdf:Bag>
	</bqbiol:encodes>
	</rdf:Description>
	</rdf:RDF>
	</annotation>
            </fbc:geneProduct>
      <fbc:geneProduct fbc:id="G_CPAR2_213600" fbc:label="CPAR2_213600" metaid="G_CPAR2_213600">
        <annotation>
	<rdf:RDF xmlns:rdf="http://www.w3.org/1999/02/22-rdf-syntax-ns#" xmlns:bqbiol="http://biomodels.net/biology-qualifiers/">
	<rdf:Description rdf:about="#G_CPAR2_213600">
              <bqbiol:is>
	<rdf:Bag>
	<rdf:li rdf:resource="http://identifiers.org/ncbiprotein/CPAR2_213600"/>
	</rdf:Bag>
	</bqbiol:is>
	
	<bqbiol:encodes>
	<rdf:Bag>
	<rdf:li rdf:resource="http://identifiers.org/kegg.reaction/R02106"/>
	</rdf:Bag>
	</bqbiol:encodes>
	</rdf:Description>
	</rdf:RDF>
	</annotation>
            </fbc:geneProduct>
      <fbc:geneProduct fbc:id="G_CPAR2_806890" fbc:label="CPAR2_806890" metaid="G_CPAR2_806890">
        <annotation>
	<rdf:RDF xmlns:rdf="http://www.w3.org/1999/02/22-rdf-syntax-ns#" xmlns:bqbiol="http://biomodels.net/biology-qualifiers/">
	<rdf:Description rdf:about="#G_CPAR2_806890">
              <bqbiol:is>
	<rdf:Bag>
	<rdf:li rdf:resource="http://identifiers.org/ncbiprotein/CPAR2_806890"/>
	</rdf:Bag>
	</bqbiol:is>
	
	<bqbiol:encodes>
	<rdf:Bag>
	<rdf:li rdf:resource="http://identifiers.org/kegg.reaction/R02464"/>
	<rdf:li rdf:resource="http://identifiers.org/kegg.reaction/R06516"/>
	</rdf:Bag>
	</bqbiol:encodes>
	</rdf:Description>
	</rdf:RDF>
	</annotation>
            </fbc:geneProduct>
      <fbc:geneProduct fbc:id="G_CPAR2_109930" fbc:label="CPAR2_109930" metaid="G_CPAR2_109930">
        <annotation>
	<rdf:RDF xmlns:rdf="http://www.w3.org/1999/02/22-rdf-syntax-ns#" xmlns:bqbiol="http://biomodels.net/biology-qualifiers/">
	<rdf:Description rdf:about="#G_CPAR2_109930">
              <bqbiol:is>
	<rdf:Bag>
	<rdf:li rdf:resource="http://identifiers.org/ncbiprotein/CPAR2_109930"/>
	</rdf:Bag>
	</bqbiol:is>
	
	<bqbiol:encodes>
	<rdf:Bag>
	<rdf:li rdf:resource="http://identifiers.org/kegg.reaction/R00802"/>
	<rdf:li rdf:resource="http://identifiers.org/kegg.reaction/R00028"/>
	<rdf:li rdf:resource="http://identifiers.org/kegg.reaction/R00801"/>
	</rdf:Bag>
	</bqbiol:encodes>
	</rdf:Description>
	</rdf:RDF>
	</annotation>
            </fbc:geneProduct>
      <fbc:geneProduct fbc:id="G_CPAR2_106660" fbc:label="CPAR2_106660" metaid="G_CPAR2_106660">
        <annotation>
	<rdf:RDF xmlns:rdf="http://www.w3.org/1999/02/22-rdf-syntax-ns#" xmlns:bqbiol="http://biomodels.net/biology-qualifiers/">
	<rdf:Description rdf:about="#G_CPAR2_106660">
              <bqbiol:is>
	<rdf:Bag>
	<rdf:li rdf:resource="http://identifiers.org/ncbiprotein/CPAR2_106660"/>
	</rdf:Bag>
	</bqbiol:is>
	
	<bqbiol:encodes>
	<rdf:Bag>
	<rdf:li rdf:resource="http://identifiers.org/kegg.reaction/R10089"/>
	<rdf:li rdf:resource="http://identifiers.org/kegg.reaction/R00256"/>
	<rdf:li rdf:resource="http://identifiers.org/kegg.reaction/R10088"/>
	<rdf:li rdf:resource="http://identifiers.org/kegg.reaction/R07456"/>
	</rdf:Bag>
	</bqbiol:encodes>
	</rdf:Description>
	</rdf:RDF>
	</annotation>
            </fbc:geneProduct>
      <fbc:geneProduct fbc:id="G_CPAR2_701130" fbc:label="CPAR2_701130" metaid="G_CPAR2_701130">
        <annotation>
	<rdf:RDF xmlns:rdf="http://www.w3.org/1999/02/22-rdf-syntax-ns#" xmlns:bqbiol="http://biomodels.net/biology-qualifiers/">
	<rdf:Description rdf:about="#G_CPAR2_701130">
              <bqbiol:is>
	<rdf:Bag>
	<rdf:li rdf:resource="http://identifiers.org/ncbiprotein/CPAR2_701130"/>
	</rdf:Bag>
	</bqbiol:is>
	
	<bqbiol:encodes>
	<rdf:Bag>
	<rdf:li rdf:resource="http://identifiers.org/kegg.reaction/R02746"/>
	<rdf:li rdf:resource="http://identifiers.org/kegg.reaction/R03417"/>
	<rdf:li rdf:resource="http://identifiers.org/kegg.reaction/R03416"/>
	<rdf:li rdf:resource="http://identifiers.org/kegg.reaction/R02747"/>
	</rdf:Bag>
	</bqbiol:encodes>
	</rdf:Description>
	</rdf:RDF>
	</annotation>
            </fbc:geneProduct>
      <fbc:geneProduct fbc:id="G_CPAR2_703310" fbc:label="CPAR2_703310" metaid="G_CPAR2_703310">
        <annotation>
	<rdf:RDF xmlns:rdf="http://www.w3.org/1999/02/22-rdf-syntax-ns#" xmlns:bqbiol="http://biomodels.net/biology-qualifiers/">
	<rdf:Description rdf:about="#G_CPAR2_703310">
              <bqbiol:is>
	<rdf:Bag>
	<rdf:li rdf:resource="http://identifiers.org/ncbiprotein/CPAR2_703310"/>
	</rdf:Bag>
	</bqbiol:is>
	
	<bqbiol:encodes>
	<rdf:Bag>
	<rdf:li rdf:resource="http://identifiers.org/kegg.reaction/R00025"/>
	</rdf:Bag>
	</bqbiol:encodes>
	</rdf:Description>
	</rdf:RDF>
	</annotation>
            </fbc:geneProduct>
      <fbc:geneProduct fbc:id="G_CPAR2_601960" fbc:label="CPAR2_601960" metaid="G_CPAR2_601960">
        <annotation>
	<rdf:RDF xmlns:rdf="http://www.w3.org/1999/02/22-rdf-syntax-ns#" xmlns:bqbiol="http://biomodels.net/biology-qualifiers/">
	<rdf:Description rdf:about="#G_CPAR2_601960">
              <bqbiol:is>
	<rdf:Bag>
	<rdf:li rdf:resource="http://identifiers.org/ncbiprotein/CPAR2_601960"/>
	</rdf:Bag>
	</bqbiol:is>
	
	<bqbiol:encodes>
	<rdf:Bag/>
	</bqbiol:encodes>
	</rdf:Description>
	</rdf:RDF>
	</annotation>
            </fbc:geneProduct>
      <fbc:geneProduct fbc:id="G_CPAR2_700050" fbc:label="CPAR2_700050" metaid="G_CPAR2_700050">
        <annotation>
	<rdf:RDF xmlns:rdf="http://www.w3.org/1999/02/22-rdf-syntax-ns#" xmlns:bqbiol="http://biomodels.net/biology-qualifiers/">
	<rdf:Description rdf:about="#G_CPAR2_700050">
              <bqbiol:is>
	<rdf:Bag>
	<rdf:li rdf:resource="http://identifiers.org/ncbiprotein/CPAR2_700050"/>
	</rdf:Bag>
	</bqbiol:is>
	
	<bqbiol:encodes>
	<rdf:Bag/>
	</bqbiol:encodes>
	</rdf:Description>
	</rdf:RDF>
	</annotation>
            </fbc:geneProduct>
      <fbc:geneProduct fbc:id="G_CPAR2_500020" fbc:label="CPAR2_500020" metaid="G_CPAR2_500020">
        <annotation>
	<rdf:RDF xmlns:rdf="http://www.w3.org/1999/02/22-rdf-syntax-ns#" xmlns:bqbiol="http://biomodels.net/biology-qualifiers/">
	<rdf:Description rdf:about="#G_CPAR2_500020">
              <bqbiol:is>
	<rdf:Bag>
	<rdf:li rdf:resource="http://identifiers.org/ncbiprotein/CPAR2_500020"/>
	</rdf:Bag>
	</bqbiol:is>
	
	<bqbiol:encodes>
	<rdf:Bag>
	<rdf:li rdf:resource="http://identifiers.org/kegg.reaction/R02109"/>
	<rdf:li rdf:resource="http://identifiers.org/kegg.reaction/R05190"/>
	</rdf:Bag>
	</bqbiol:encodes>
	</rdf:Description>
	</rdf:RDF>
	</annotation>
            </fbc:geneProduct>
      <fbc:geneProduct fbc:id="G_CPAR2_503530" fbc:label="CPAR2_503530" metaid="G_CPAR2_503530">
        <annotation>
	<rdf:RDF xmlns:rdf="http://www.w3.org/1999/02/22-rdf-syntax-ns#" xmlns:bqbiol="http://biomodels.net/biology-qualifiers/">
	<rdf:Description rdf:about="#G_CPAR2_503530">
              <bqbiol:is>
	<rdf:Bag>
	<rdf:li rdf:resource="http://identifiers.org/ncbiprotein/CPAR2_503530"/>
	</rdf:Bag>
	</bqbiol:is>
	
	<bqbiol:encodes>
	<rdf:Bag/>
	</bqbiol:encodes>
	</rdf:Description>
	</rdf:RDF>
	</annotation>
            </fbc:geneProduct>
      <fbc:geneProduct fbc:id="G_CPAR2_500260" fbc:label="CPAR2_500260" metaid="G_CPAR2_500260">
        <annotation>
	<rdf:RDF xmlns:rdf="http://www.w3.org/1999/02/22-rdf-syntax-ns#" xmlns:bqbiol="http://biomodels.net/biology-qualifiers/">
	<rdf:Description rdf:about="#G_CPAR2_500260">
              <bqbiol:is>
	<rdf:Bag>
	<rdf:li rdf:resource="http://identifiers.org/ncbiprotein/CPAR2_500260"/>
	</rdf:Bag>
	</bqbiol:is>
	
	<bqbiol:encodes>
	<rdf:Bag>
	<rdf:li rdf:resource="http://identifiers.org/kegg.reaction/R01802"/>
	</rdf:Bag>
	</bqbiol:encodes>
	</rdf:Description>
	</rdf:RDF>
	</annotation>
            </fbc:geneProduct>
      <fbc:geneProduct fbc:id="G_CPAR2_208260" fbc:label="CPAR2_208260" metaid="G_CPAR2_208260">
        <annotation>
	<rdf:RDF xmlns:rdf="http://www.w3.org/1999/02/22-rdf-syntax-ns#" xmlns:bqbiol="http://biomodels.net/biology-qualifiers/">
	<rdf:Description rdf:about="#G_CPAR2_208260">
              <bqbiol:is>
	<rdf:Bag>
	<rdf:li rdf:resource="http://identifiers.org/ncbiprotein/CPAR2_208260"/>
	</rdf:Bag>
	</bqbiol:is>
	
	<bqbiol:encodes>
	<rdf:Bag>
	<rdf:li rdf:resource="http://identifiers.org/kegg.reaction/R01072"/>
	</rdf:Bag>
	</bqbiol:encodes>
	</rdf:Description>
	</rdf:RDF>
	</annotation>
            </fbc:geneProduct>
      <fbc:geneProduct fbc:id="G_CPAR2_805110" fbc:label="CPAR2_805110" metaid="G_CPAR2_805110">
        <annotation>
	<rdf:RDF xmlns:rdf="http://www.w3.org/1999/02/22-rdf-syntax-ns#" xmlns:bqbiol="http://biomodels.net/biology-qualifiers/">
	<rdf:Description rdf:about="#G_CPAR2_805110">
              <bqbiol:is>
	<rdf:Bag>
	<rdf:li rdf:resource="http://identifiers.org/ncbiprotein/CPAR2_805110"/>
	</rdf:Bag>
	</bqbiol:is>
	
	<bqbiol:encodes>
	<rdf:Bag>
	<rdf:li rdf:resource="http://identifiers.org/kegg.reaction/R01513"/>
	</rdf:Bag>
	</bqbiol:encodes>
	</rdf:Description>
	</rdf:RDF>
	</annotation>
            </fbc:geneProduct>
      <fbc:geneProduct fbc:id="G_CPAR2_806200" fbc:label="CPAR2_806200" metaid="G_CPAR2_806200">
        <annotation>
	<rdf:RDF xmlns:rdf="http://www.w3.org/1999/02/22-rdf-syntax-ns#" xmlns:bqbiol="http://biomodels.net/biology-qualifiers/">
	<rdf:Description rdf:about="#G_CPAR2_806200">
              <bqbiol:is>
	<rdf:Bag>
	<rdf:li rdf:resource="http://identifiers.org/ncbiprotein/CPAR2_806200"/>
	</rdf:Bag>
	</bqbiol:is>
	
	<bqbiol:encodes>
	<rdf:Bag>
	<rdf:li rdf:resource="http://identifiers.org/kegg.reaction/R00004"/>
	</rdf:Bag>
	</bqbiol:encodes>
	</rdf:Description>
	</rdf:RDF>
	</annotation>
            </fbc:geneProduct>
      <fbc:geneProduct fbc:id="G_CPAR2_805350" fbc:label="CPAR2_805350" metaid="G_CPAR2_805350">
        <annotation>
	<rdf:RDF xmlns:rdf="http://www.w3.org/1999/02/22-rdf-syntax-ns#" xmlns:bqbiol="http://biomodels.net/biology-qualifiers/">
	<rdf:Description rdf:about="#G_CPAR2_805350">
              <bqbiol:is>
	<rdf:Bag>
	<rdf:li rdf:resource="http://identifiers.org/ncbiprotein/CPAR2_805350"/>
	</rdf:Bag>
	</bqbiol:is>
	
	<bqbiol:encodes>
	<rdf:Bag>
	<rdf:li rdf:resource="http://identifiers.org/kegg.reaction/R01801"/>
	</rdf:Bag>
	</bqbiol:encodes>
	</rdf:Description>
	</rdf:RDF>
	</annotation>
            </fbc:geneProduct>
      <fbc:geneProduct fbc:id="G_CPAR2_805590" fbc:label="CPAR2_805590" metaid="G_CPAR2_805590">
        <annotation>
	<rdf:RDF xmlns:rdf="http://www.w3.org/1999/02/22-rdf-syntax-ns#" xmlns:bqbiol="http://biomodels.net/biology-qualifiers/">
	<rdf:Description rdf:about="#G_CPAR2_805590">
              <bqbiol:is>
	<rdf:Bag>
	<rdf:li rdf:resource="http://identifiers.org/ncbiprotein/CPAR2_805590"/>
	</rdf:Bag>
	</bqbiol:is>
	
	<bqbiol:encodes>
	<rdf:Bag>
	<rdf:li rdf:resource="http://identifiers.org/kegg.reaction/R08362"/>
	<rdf:li rdf:resource="http://identifiers.org/kegg.reaction/R08360"/>
	</rdf:Bag>
	</bqbiol:encodes>
	</rdf:Description>
	</rdf:RDF>
	</annotation>
            </fbc:geneProduct>
      <fbc:geneProduct fbc:id="G_CPAR2_210100" fbc:label="CPAR2_210100" metaid="G_CPAR2_210100">
        <annotation>
	<rdf:RDF xmlns:rdf="http://www.w3.org/1999/02/22-rdf-syntax-ns#" xmlns:bqbiol="http://biomodels.net/biology-qualifiers/">
	<rdf:Description rdf:about="#G_CPAR2_210100">
              <bqbiol:is>
	<rdf:Bag>
	<rdf:li rdf:resource="http://identifiers.org/ncbiprotein/CPAR2_210100"/>
	</rdf:Bag>
	</bqbiol:is>
	
	<bqbiol:encodes>
	<rdf:Bag/>
	</bqbiol:encodes>
	</rdf:Description>
	</rdf:RDF>
	</annotation>
            </fbc:geneProduct>
      <fbc:geneProduct fbc:id="G_CPAR2_803170" fbc:label="CPAR2_803170" metaid="G_CPAR2_803170">
        <annotation>
	<rdf:RDF xmlns:rdf="http://www.w3.org/1999/02/22-rdf-syntax-ns#" xmlns:bqbiol="http://biomodels.net/biology-qualifiers/">
	<rdf:Description rdf:about="#G_CPAR2_803170">
              <bqbiol:is>
	<rdf:Bag>
	<rdf:li rdf:resource="http://identifiers.org/ncbiprotein/CPAR2_803170"/>
	</rdf:Bag>
	</bqbiol:is>
	
	<bqbiol:encodes>
	<rdf:Bag>
	<rdf:li rdf:resource="http://identifiers.org/kegg.reaction/R00434"/>
	<rdf:li rdf:resource="http://identifiers.org/kegg.reaction/R00089"/>
	</rdf:Bag>
	</bqbiol:encodes>
	</rdf:Description>
	</rdf:RDF>
	</annotation>
            </fbc:geneProduct>
      <fbc:geneProduct fbc:id="G_CPAR2_109500" fbc:label="CPAR2_109500" metaid="G_CPAR2_109500">
        <annotation>
	<rdf:RDF xmlns:rdf="http://www.w3.org/1999/02/22-rdf-syntax-ns#" xmlns:bqbiol="http://biomodels.net/biology-qualifiers/">
	<rdf:Description rdf:about="#G_CPAR2_109500">
              <bqbiol:is>
	<rdf:Bag>
	<rdf:li rdf:resource="http://identifiers.org/ncbiprotein/CPAR2_109500"/>
	</rdf:Bag>
	</bqbiol:is>
	
	<bqbiol:encodes>
	<rdf:Bag>
	<rdf:li rdf:resource="http://identifiers.org/kegg.reaction/R03283"/>
	<rdf:li rdf:resource="http://identifiers.org/kegg.reaction/R04903"/>
	<rdf:li rdf:resource="http://identifiers.org/kegg.reaction/R07899"/>
	<rdf:li rdf:resource="http://identifiers.org/kegg.reaction/R00710"/>
	<rdf:li rdf:resource="http://identifiers.org/kegg.reaction/R01986"/>
	<rdf:li rdf:resource="http://identifiers.org/kegg.reaction/R04065"/>
	<rdf:li rdf:resource="http://identifiers.org/kegg.reaction/R02957"/>
	<rdf:li rdf:resource="http://identifiers.org/kegg.reaction/R02540"/>
	<rdf:li rdf:resource="http://identifiers.org/kegg.reaction/R02678"/>
	<rdf:li rdf:resource="http://identifiers.org/kegg.reaction/R01752"/>
	<rdf:li rdf:resource="http://identifiers.org/kegg.reaction/R00904"/>
	</rdf:Bag>
	</bqbiol:encodes>
	</rdf:Description>
	</rdf:RDF>
	</annotation>
            </fbc:geneProduct>
      <fbc:geneProduct fbc:id="G_CPAR2_105380" fbc:label="CPAR2_105380" metaid="G_CPAR2_105380">
        <annotation>
	<rdf:RDF xmlns:rdf="http://www.w3.org/1999/02/22-rdf-syntax-ns#" xmlns:bqbiol="http://biomodels.net/biology-qualifiers/">
	<rdf:Description rdf:about="#G_CPAR2_105380">
              <bqbiol:is>
	<rdf:Bag>
	<rdf:li rdf:resource="http://identifiers.org/ncbiprotein/CPAR2_105380"/>
	</rdf:Bag>
	</bqbiol:is>
	
	<bqbiol:encodes>
	<rdf:Bag>
	<rdf:li rdf:resource="http://identifiers.org/kegg.reaction/R04534"/>
	<rdf:li rdf:resource="http://identifiers.org/kegg.reaction/R04566"/>
	<rdf:li rdf:resource="http://identifiers.org/kegg.reaction/R04953"/>
	<rdf:li rdf:resource="http://identifiers.org/kegg.reaction/R04533"/>
	<rdf:li rdf:resource="http://identifiers.org/kegg.reaction/R04543"/>
	<rdf:li rdf:resource="http://identifiers.org/kegg.reaction/R02767"/>
	<rdf:li rdf:resource="http://identifiers.org/kegg.reaction/R07763"/>
	<rdf:li rdf:resource="http://identifiers.org/kegg.reaction/R04536"/>
	<rdf:li rdf:resource="http://identifiers.org/kegg.reaction/R04964"/>
	<rdf:li rdf:resource="http://identifiers.org/kegg.reaction/R10120"/>
	</rdf:Bag>
	</bqbiol:encodes>
	</rdf:Description>
	</rdf:RDF>
	</annotation>
            </fbc:geneProduct>
      <fbc:geneProduct fbc:id="G_CPAR2_109980" fbc:label="CPAR2_109980" metaid="G_CPAR2_109980">
        <annotation>
	<rdf:RDF xmlns:rdf="http://www.w3.org/1999/02/22-rdf-syntax-ns#" xmlns:bqbiol="http://biomodels.net/biology-qualifiers/">
	<rdf:Description rdf:about="#G_CPAR2_109980">
              <bqbiol:is>
	<rdf:Bag>
	<rdf:li rdf:resource="http://identifiers.org/ncbiprotein/CPAR2_109980"/>
	</rdf:Bag>
	</bqbiol:is>
	
	<bqbiol:encodes>
	<rdf:Bag>
	<rdf:li rdf:resource="http://identifiers.org/kegg.reaction/R04867"/>
	<rdf:li rdf:resource="http://identifiers.org/kegg.reaction/R03875"/>
	<rdf:li rdf:resource="http://identifiers.org/kegg.reaction/R04866"/>
	</rdf:Bag>
	</bqbiol:encodes>
	</rdf:Description>
	</rdf:RDF>
	</annotation>
            </fbc:geneProduct>
      <fbc:geneProduct fbc:id="G_CPAR2_104050" fbc:label="CPAR2_104050" metaid="G_CPAR2_104050">
        <annotation>
	<rdf:RDF xmlns:rdf="http://www.w3.org/1999/02/22-rdf-syntax-ns#" xmlns:bqbiol="http://biomodels.net/biology-qualifiers/">
	<rdf:Description rdf:about="#G_CPAR2_104050">
              <bqbiol:is>
	<rdf:Bag>
	<rdf:li rdf:resource="http://identifiers.org/ncbiprotein/CPAR2_104050"/>
	</rdf:Bag>
	</bqbiol:is>
	
	<bqbiol:encodes>
	<rdf:Bag>
	<rdf:li rdf:resource="http://identifiers.org/kegg.reaction/R07034"/>
	<rdf:li rdf:resource="http://identifiers.org/kegg.reaction/R00274"/>
	<rdf:li rdf:resource="http://identifiers.org/kegg.reaction/R07035"/>
	</rdf:Bag>
	</bqbiol:encodes>
	</rdf:Description>
	</rdf:RDF>
	</annotation>
            </fbc:geneProduct>
      <fbc:geneProduct fbc:id="G_CPAR2_106230" fbc:label="CPAR2_106230" metaid="G_CPAR2_106230">
        <annotation>
	<rdf:RDF xmlns:rdf="http://www.w3.org/1999/02/22-rdf-syntax-ns#" xmlns:bqbiol="http://biomodels.net/biology-qualifiers/">
	<rdf:Description rdf:about="#G_CPAR2_106230">
              <bqbiol:is>
	<rdf:Bag>
	<rdf:li rdf:resource="http://identifiers.org/ncbiprotein/CPAR2_106230"/>
	</rdf:Bag>
	</bqbiol:is>
	
	<bqbiol:encodes>
	<rdf:Bag/>
	</bqbiol:encodes>
	</rdf:Description>
	</rdf:RDF>
	</annotation>
            </fbc:geneProduct>
      <fbc:geneProduct fbc:id="G_CPAR2_703720" fbc:label="CPAR2_703720" metaid="G_CPAR2_703720">
        <annotation>
	<rdf:RDF xmlns:rdf="http://www.w3.org/1999/02/22-rdf-syntax-ns#" xmlns:bqbiol="http://biomodels.net/biology-qualifiers/">
	<rdf:Description rdf:about="#G_CPAR2_703720">
              <bqbiol:is>
	<rdf:Bag>
	<rdf:li rdf:resource="http://identifiers.org/ncbiprotein/CPAR2_703720"/>
	</rdf:Bag>
	</bqbiol:is>
	
	<bqbiol:encodes>
	<rdf:Bag>
	<rdf:li rdf:resource="http://identifiers.org/kegg.reaction/R00125"/>
	</rdf:Bag>
	</bqbiol:encodes>
	</rdf:Description>
	</rdf:RDF>
	</annotation>
            </fbc:geneProduct>
      <fbc:geneProduct fbc:id="G_CPAR2_601930" fbc:label="CPAR2_601930" metaid="G_CPAR2_601930">
        <annotation>
	<rdf:RDF xmlns:rdf="http://www.w3.org/1999/02/22-rdf-syntax-ns#" xmlns:bqbiol="http://biomodels.net/biology-qualifiers/">
	<rdf:Description rdf:about="#G_CPAR2_601930">
              <bqbiol:is>
	<rdf:Bag>
	<rdf:li rdf:resource="http://identifiers.org/ncbiprotein/CPAR2_601930"/>
	</rdf:Bag>
	</bqbiol:is>
	
	<bqbiol:encodes>
	<rdf:Bag>
	<rdf:li rdf:resource="http://identifiers.org/kegg.reaction/R02300"/>
	</rdf:Bag>
	</bqbiol:encodes>
	</rdf:Description>
	</rdf:RDF>
	</annotation>
            </fbc:geneProduct>
      <fbc:geneProduct fbc:id="G_CPAR2_503540" fbc:label="CPAR2_503540" metaid="G_CPAR2_503540">
        <annotation>
	<rdf:RDF xmlns:rdf="http://www.w3.org/1999/02/22-rdf-syntax-ns#" xmlns:bqbiol="http://biomodels.net/biology-qualifiers/">
	<rdf:Description rdf:about="#G_CPAR2_503540">
              <bqbiol:is>
	<rdf:Bag>
	<rdf:li rdf:resource="http://identifiers.org/ncbiprotein/CPAR2_503540"/>
	</rdf:Bag>
	</bqbiol:is>
	
	<bqbiol:encodes>
	<rdf:Bag/>
	</bqbiol:encodes>
	</rdf:Description>
	</rdf:RDF>
	</annotation>
            </fbc:geneProduct>
      <fbc:geneProduct fbc:id="G_CPAR2_502690" fbc:label="CPAR2_502690" metaid="G_CPAR2_502690">
        <annotation>
	<rdf:RDF xmlns:rdf="http://www.w3.org/1999/02/22-rdf-syntax-ns#" xmlns:bqbiol="http://biomodels.net/biology-qualifiers/">
	<rdf:Description rdf:about="#G_CPAR2_502690">
              <bqbiol:is>
	<rdf:Bag>
	<rdf:li rdf:resource="http://identifiers.org/ncbiprotein/CPAR2_502690"/>
	</rdf:Bag>
	</bqbiol:is>
	
	<bqbiol:encodes>
	<rdf:Bag>
	<rdf:li rdf:resource="http://identifiers.org/kegg.reaction/R03424"/>
	<rdf:li rdf:resource="http://identifiers.org/kegg.reaction/R03659"/>
	</rdf:Bag>
	</bqbiol:encodes>
	</rdf:Description>
	</rdf:RDF>
	</annotation>
            </fbc:geneProduct>
      <fbc:geneProduct fbc:id="G_CPAR2_208270" fbc:label="CPAR2_208270" metaid="G_CPAR2_208270">
        <annotation>
	<rdf:RDF xmlns:rdf="http://www.w3.org/1999/02/22-rdf-syntax-ns#" xmlns:bqbiol="http://biomodels.net/biology-qualifiers/">
	<rdf:Description rdf:about="#G_CPAR2_208270">
              <bqbiol:is>
	<rdf:Bag>
	<rdf:li rdf:resource="http://identifiers.org/ncbiprotein/CPAR2_208270"/>
	</rdf:Bag>
	</bqbiol:is>
	
	<bqbiol:encodes>
	<rdf:Bag/>
	</bqbiol:encodes>
	</rdf:Description>
	</rdf:RDF>
	</annotation>
            </fbc:geneProduct>
      <fbc:geneProduct fbc:id="G_CPAR2_400420" fbc:label="CPAR2_400420" metaid="G_CPAR2_400420">
        <annotation>
	<rdf:RDF xmlns:rdf="http://www.w3.org/1999/02/22-rdf-syntax-ns#" xmlns:bqbiol="http://biomodels.net/biology-qualifiers/">
	<rdf:Description rdf:about="#G_CPAR2_400420">
              <bqbiol:is>
	<rdf:Bag>
	<rdf:li rdf:resource="http://identifiers.org/ncbiprotein/CPAR2_400420"/>
	</rdf:Bag>
	</bqbiol:is>
	
	<bqbiol:encodes>
	<rdf:Bag>
	<rdf:li rdf:resource="http://identifiers.org/kegg.reaction/R09796"/>
	</rdf:Bag>
	</bqbiol:encodes>
	</rdf:Description>
	</rdf:RDF>
	</annotation>
            </fbc:geneProduct>
      <fbc:geneProduct fbc:id="G_CPAR2_804250" fbc:label="CPAR2_804250" metaid="G_CPAR2_804250">
        <annotation>
	<rdf:RDF xmlns:rdf="http://www.w3.org/1999/02/22-rdf-syntax-ns#" xmlns:bqbiol="http://biomodels.net/biology-qualifiers/">
	<rdf:Description rdf:about="#G_CPAR2_804250">
              <bqbiol:is>
	<rdf:Bag>
	<rdf:li rdf:resource="http://identifiers.org/ncbiprotein/CPAR2_804250"/>
	</rdf:Bag>
	</bqbiol:is>
	
	<bqbiol:encodes>
	<rdf:Bag>
	<rdf:li rdf:resource="http://identifiers.org/kegg.reaction/R02135"/>
	<rdf:li rdf:resource="http://identifiers.org/kegg.reaction/R04620"/>
	<rdf:li rdf:resource="http://identifiers.org/kegg.reaction/R01010"/>
	</rdf:Bag>
	</bqbiol:encodes>
	</rdf:Description>
	</rdf:RDF>
	</annotation>
            </fbc:geneProduct>
      <fbc:geneProduct fbc:id="G_CPAR2_210110" fbc:label="CPAR2_210110" metaid="G_CPAR2_210110">
        <annotation>
	<rdf:RDF xmlns:rdf="http://www.w3.org/1999/02/22-rdf-syntax-ns#" xmlns:bqbiol="http://biomodels.net/biology-qualifiers/">
	<rdf:Description rdf:about="#G_CPAR2_210110">
              <bqbiol:is>
	<rdf:Bag>
	<rdf:li rdf:resource="http://identifiers.org/ncbiprotein/CPAR2_210110"/>
	</rdf:Bag>
	</bqbiol:is>
	
	<bqbiol:encodes>
	<rdf:Bag>
	<rdf:li rdf:resource="http://identifiers.org/kegg.reaction/R09541"/>
	</rdf:Bag>
	</bqbiol:encodes>
	</rdf:Description>
	</rdf:RDF>
	</annotation>
            </fbc:geneProduct>
      <fbc:geneProduct fbc:id="G_CPAR2_802070" fbc:label="CPAR2_802070" metaid="G_CPAR2_802070">
        <annotation>
	<rdf:RDF xmlns:rdf="http://www.w3.org/1999/02/22-rdf-syntax-ns#" xmlns:bqbiol="http://biomodels.net/biology-qualifiers/">
	<rdf:Description rdf:about="#G_CPAR2_802070">
              <bqbiol:is>
	<rdf:Bag>
	<rdf:li rdf:resource="http://identifiers.org/ncbiprotein/CPAR2_802070"/>
	</rdf:Bag>
	</bqbiol:is>
	
	<bqbiol:encodes>
	<rdf:Bag/>
	</bqbiol:encodes>
	</rdf:Description>
	</rdf:RDF>
	</annotation>
            </fbc:geneProduct>
      <fbc:geneProduct fbc:id="G_CPAR2_703970" fbc:label="CPAR2_703970" metaid="G_CPAR2_703970">
        <annotation>
	<rdf:RDF xmlns:rdf="http://www.w3.org/1999/02/22-rdf-syntax-ns#" xmlns:bqbiol="http://biomodels.net/biology-qualifiers/">
	<rdf:Description rdf:about="#G_CPAR2_703970">
              <bqbiol:is>
	<rdf:Bag>
	<rdf:li rdf:resource="http://identifiers.org/ncbiprotein/CPAR2_703970"/>
	</rdf:Bag>
	</bqbiol:is>
	
	<bqbiol:encodes>
	<rdf:Bag>
	<rdf:li rdf:resource="http://identifiers.org/kegg.reaction/R07506"/>
	<rdf:li rdf:resource="http://identifiers.org/kegg.reaction/R11097"/>
	<rdf:li rdf:resource="http://identifiers.org/kegg.reaction/R07489"/>
	</rdf:Bag>
	</bqbiol:encodes>
	</rdf:Description>
	</rdf:RDF>
	</annotation>
            </fbc:geneProduct>
      <fbc:geneProduct fbc:id="G_CPAR2_703730" fbc:label="CPAR2_703730" metaid="G_CPAR2_703730">
        <annotation>
	<rdf:RDF xmlns:rdf="http://www.w3.org/1999/02/22-rdf-syntax-ns#" xmlns:bqbiol="http://biomodels.net/biology-qualifiers/">
	<rdf:Description rdf:about="#G_CPAR2_703730">
              <bqbiol:is>
	<rdf:Bag>
	<rdf:li rdf:resource="http://identifiers.org/ncbiprotein/CPAR2_703730"/>
	</rdf:Bag>
	</bqbiol:is>
	
	<bqbiol:encodes>
	<rdf:Bag>
	<rdf:li rdf:resource="http://identifiers.org/kegg.reaction/R01268"/>
	</rdf:Bag>
	</bqbiol:encodes>
	</rdf:Description>
	</rdf:RDF>
	</annotation>
            </fbc:geneProduct>
      <fbc:geneProduct fbc:id="G_CPAR2_701310" fbc:label="CPAR2_701310" metaid="G_CPAR2_701310">
        <annotation>
	<rdf:RDF xmlns:rdf="http://www.w3.org/1999/02/22-rdf-syntax-ns#" xmlns:bqbiol="http://biomodels.net/biology-qualifiers/">
	<rdf:Description rdf:about="#G_CPAR2_701310">
              <bqbiol:is>
	<rdf:Bag>
	<rdf:li rdf:resource="http://identifiers.org/ncbiprotein/CPAR2_701310"/>
	</rdf:Bag>
	</bqbiol:is>
	
	<bqbiol:encodes>
	<rdf:Bag>
	<rdf:li rdf:resource="http://identifiers.org/kegg.reaction/R09077"/>
	</rdf:Bag>
	</bqbiol:encodes>
	</rdf:Description>
	</rdf:RDF>
	</annotation>
            </fbc:geneProduct>
      <fbc:geneProduct fbc:id="G_CPAR2_106240" fbc:label="CPAR2_106240" metaid="G_CPAR2_106240">
        <annotation>
	<rdf:RDF xmlns:rdf="http://www.w3.org/1999/02/22-rdf-syntax-ns#" xmlns:bqbiol="http://biomodels.net/biology-qualifiers/">
	<rdf:Description rdf:about="#G_CPAR2_106240">
              <bqbiol:is>
	<rdf:Bag>
	<rdf:li rdf:resource="http://identifiers.org/ncbiprotein/CPAR2_106240"/>
	</rdf:Bag>
	</bqbiol:is>
	
	<bqbiol:encodes>
	<rdf:Bag>
	<rdf:li rdf:resource="http://identifiers.org/kegg.reaction/R01004"/>
	</rdf:Bag>
	</bqbiol:encodes>
	</rdf:Description>
	</rdf:RDF>
	</annotation>
            </fbc:geneProduct>
      <fbc:geneProduct fbc:id="G_CPAR2_304330" fbc:label="CPAR2_304330" metaid="G_CPAR2_304330">
        <annotation>
	<rdf:RDF xmlns:rdf="http://www.w3.org/1999/02/22-rdf-syntax-ns#" xmlns:bqbiol="http://biomodels.net/biology-qualifiers/">
	<rdf:Description rdf:about="#G_CPAR2_304330">
              <bqbiol:is>
	<rdf:Bag>
	<rdf:li rdf:resource="http://identifiers.org/ncbiprotein/CPAR2_304330"/>
	</rdf:Bag>
	</bqbiol:is>
	
	<bqbiol:encodes>
	<rdf:Bag>
	<rdf:li rdf:resource="http://identifiers.org/kegg.reaction/R04184"/>
	<rdf:li rdf:resource="http://identifiers.org/kegg.reaction/R04586"/>
	</rdf:Bag>
	</bqbiol:encodes>
	</rdf:Description>
	</rdf:RDF>
	</annotation>
            </fbc:geneProduct>
      <fbc:geneProduct fbc:id="G_CPAR2_302390" fbc:label="CPAR2_302390" metaid="G_CPAR2_302390">
        <annotation>
	<rdf:RDF xmlns:rdf="http://www.w3.org/1999/02/22-rdf-syntax-ns#" xmlns:bqbiol="http://biomodels.net/biology-qualifiers/">
	<rdf:Description rdf:about="#G_CPAR2_302390">
              <bqbiol:is>
	<rdf:Bag>
	<rdf:li rdf:resource="http://identifiers.org/ncbiprotein/CPAR2_302390"/>
	</rdf:Bag>
	</bqbiol:is>
	
	<bqbiol:encodes>
	<rdf:Bag/>
	</bqbiol:encodes>
	</rdf:Description>
	</rdf:RDF>
	</annotation>
            </fbc:geneProduct>
      <fbc:geneProduct fbc:id="G_CPAR2_201450" fbc:label="CPAR2_201450" metaid="G_CPAR2_201450">
        <annotation>
	<rdf:RDF xmlns:rdf="http://www.w3.org/1999/02/22-rdf-syntax-ns#" xmlns:bqbiol="http://biomodels.net/biology-qualifiers/">
	<rdf:Description rdf:about="#G_CPAR2_201450">
              <bqbiol:is>
	<rdf:Bag>
	<rdf:li rdf:resource="http://identifiers.org/ncbiprotein/CPAR2_201450"/>
	</rdf:Bag>
	</bqbiol:is>
	
	<bqbiol:encodes>
	<rdf:Bag>
	<rdf:li rdf:resource="http://identifiers.org/kegg.reaction/R12329"/>
	</rdf:Bag>
	</bqbiol:encodes>
	</rdf:Description>
	</rdf:RDF>
	</annotation>
            </fbc:geneProduct>
      <fbc:geneProduct fbc:id="G_CPAR2_208280" fbc:label="CPAR2_208280" metaid="G_CPAR2_208280">
        <annotation>
	<rdf:RDF xmlns:rdf="http://www.w3.org/1999/02/22-rdf-syntax-ns#" xmlns:bqbiol="http://biomodels.net/biology-qualifiers/">
	<rdf:Description rdf:about="#G_CPAR2_208280">
              <bqbiol:is>
	<rdf:Bag>
	<rdf:li rdf:resource="http://identifiers.org/ncbiprotein/CPAR2_208280"/>
	</rdf:Bag>
	</bqbiol:is>
	
	<bqbiol:encodes>
	<rdf:Bag/>
	</bqbiol:encodes>
	</rdf:Description>
	</rdf:RDF>
	</annotation>
            </fbc:geneProduct>
      <fbc:geneProduct fbc:id="G_CPAR2_503550" fbc:label="CPAR2_503550" metaid="G_CPAR2_503550">
        <annotation>
	<rdf:RDF xmlns:rdf="http://www.w3.org/1999/02/22-rdf-syntax-ns#" xmlns:bqbiol="http://biomodels.net/biology-qualifiers/">
	<rdf:Description rdf:about="#G_CPAR2_503550">
              <bqbiol:is>
	<rdf:Bag>
	<rdf:li rdf:resource="http://identifiers.org/ncbiprotein/CPAR2_503550"/>
	</rdf:Bag>
	</bqbiol:is>
	
	<bqbiol:encodes>
	<rdf:Bag>
	<rdf:li rdf:resource="http://identifiers.org/kegg.reaction/R01402"/>
	</rdf:Bag>
	</bqbiol:encodes>
	</rdf:Description>
	</rdf:RDF>
	</annotation>
            </fbc:geneProduct>
      <fbc:geneProduct fbc:id="G_CPAR2_208040" fbc:label="CPAR2_208040" metaid="G_CPAR2_208040">
        <annotation>
	<rdf:RDF xmlns:rdf="http://www.w3.org/1999/02/22-rdf-syntax-ns#" xmlns:bqbiol="http://biomodels.net/biology-qualifiers/">
	<rdf:Description rdf:about="#G_CPAR2_208040">
              <bqbiol:is>
	<rdf:Bag>
	<rdf:li rdf:resource="http://identifiers.org/ncbiprotein/CPAR2_208040"/>
	</rdf:Bag>
	</bqbiol:is>
	
	<bqbiol:encodes>
	<rdf:Bag/>
	</bqbiol:encodes>
	</rdf:Description>
	</rdf:RDF>
	</annotation>
            </fbc:geneProduct>
      <fbc:geneProduct fbc:id="G_CPAR2_500040" fbc:label="CPAR2_500040" metaid="G_CPAR2_500040">
        <annotation>
	<rdf:RDF xmlns:rdf="http://www.w3.org/1999/02/22-rdf-syntax-ns#" xmlns:bqbiol="http://biomodels.net/biology-qualifiers/">
	<rdf:Description rdf:about="#G_CPAR2_500040">
              <bqbiol:is>
	<rdf:Bag>
	<rdf:li rdf:resource="http://identifiers.org/ncbiprotein/CPAR2_500040"/>
	</rdf:Bag>
	</bqbiol:is>
	
	<bqbiol:encodes>
	<rdf:Bag>
	<rdf:li rdf:resource="http://identifiers.org/kegg.reaction/R00014"/>
	<rdf:li rdf:resource="http://identifiers.org/kegg.reaction/R00209"/>
	</rdf:Bag>
	</bqbiol:encodes>
	</rdf:Description>
	</rdf:RDF>
	</annotation>
            </fbc:geneProduct>
      <fbc:geneProduct fbc:id="G_CPAR2_401740" fbc:label="CPAR2_401740" metaid="G_CPAR2_401740">
        <annotation>
	<rdf:RDF xmlns:rdf="http://www.w3.org/1999/02/22-rdf-syntax-ns#" xmlns:bqbiol="http://biomodels.net/biology-qualifiers/">
	<rdf:Description rdf:about="#G_CPAR2_401740">
              <bqbiol:is>
	<rdf:Bag>
	<rdf:li rdf:resource="http://identifiers.org/ncbiprotein/CPAR2_401740"/>
	</rdf:Bag>
	</bqbiol:is>
	
	<bqbiol:encodes>
	<rdf:Bag>
	<rdf:li rdf:resource="http://identifiers.org/kegg.reaction/R09541"/>
	</rdf:Bag>
	</bqbiol:encodes>
	</rdf:Description>
	</rdf:RDF>
	</annotation>
            </fbc:geneProduct>
      <fbc:geneProduct fbc:id="G_CPAR2_807310" fbc:label="CPAR2_807310" metaid="G_CPAR2_807310">
        <annotation>
	<rdf:RDF xmlns:rdf="http://www.w3.org/1999/02/22-rdf-syntax-ns#" xmlns:bqbiol="http://biomodels.net/biology-qualifiers/">
	<rdf:Description rdf:about="#G_CPAR2_807310">
              <bqbiol:is>
	<rdf:Bag>
	<rdf:li rdf:resource="http://identifiers.org/ncbiprotein/CPAR2_807310"/>
	</rdf:Bag>
	</bqbiol:is>
	
	<bqbiol:encodes>
	<rdf:Bag>
	<rdf:li rdf:resource="http://identifiers.org/kegg.reaction/R07758"/>
	<rdf:li rdf:resource="http://identifiers.org/kegg.reaction/R07762"/>
	<rdf:li rdf:resource="http://identifiers.org/kegg.reaction/R10825"/>
	<rdf:li rdf:resource="http://identifiers.org/kegg.reaction/R09419"/>
	</rdf:Bag>
	</bqbiol:encodes>
	</rdf:Description>
	</rdf:RDF>
	</annotation>
            </fbc:geneProduct>
      <fbc:geneProduct fbc:id="G_CPAR2_501390" fbc:label="CPAR2_501390" metaid="G_CPAR2_501390">
        <annotation>
	<rdf:RDF xmlns:rdf="http://www.w3.org/1999/02/22-rdf-syntax-ns#" xmlns:bqbiol="http://biomodels.net/biology-qualifiers/">
	<rdf:Description rdf:about="#G_CPAR2_501390">
              <bqbiol:is>
	<rdf:Bag>
	<rdf:li rdf:resource="http://identifiers.org/ncbiprotein/CPAR2_501390"/>
	</rdf:Bag>
	</bqbiol:is>
	
	<bqbiol:encodes>
	<rdf:Bag>
	<rdf:li rdf:resource="http://identifiers.org/kegg.reaction/R02340"/>
	<rdf:li rdf:resource="http://identifiers.org/kegg.reaction/R02722"/>
	<rdf:li rdf:resource="http://identifiers.org/kegg.reaction/R00674"/>
	</rdf:Bag>
	</bqbiol:encodes>
	</rdf:Description>
	</rdf:RDF>
	</annotation>
            </fbc:geneProduct>
      <fbc:geneProduct fbc:id="G_CPAR2_807550" fbc:label="CPAR2_807550" metaid="G_CPAR2_807550">
        <annotation>
	<rdf:RDF xmlns:rdf="http://www.w3.org/1999/02/22-rdf-syntax-ns#" xmlns:bqbiol="http://biomodels.net/biology-qualifiers/">
	<rdf:Description rdf:about="#G_CPAR2_807550">
              <bqbiol:is>
	<rdf:Bag>
	<rdf:li rdf:resource="http://identifiers.org/ncbiprotein/CPAR2_807550"/>
	</rdf:Bag>
	</bqbiol:is>
	
	<bqbiol:encodes>
	<rdf:Bag/>
	</bqbiol:encodes>
	</rdf:Description>
	</rdf:RDF>
	</annotation>
            </fbc:geneProduct>
      <fbc:geneProduct fbc:id="G_CPAR2_210120" fbc:label="CPAR2_210120" metaid="G_CPAR2_210120">
        <annotation>
	<rdf:RDF xmlns:rdf="http://www.w3.org/1999/02/22-rdf-syntax-ns#" xmlns:bqbiol="http://biomodels.net/biology-qualifiers/">
	<rdf:Description rdf:about="#G_CPAR2_210120">
              <bqbiol:is>
	<rdf:Bag>
	<rdf:li rdf:resource="http://identifiers.org/ncbiprotein/CPAR2_210120"/>
	</rdf:Bag>
	</bqbiol:is>
	
	<bqbiol:encodes>
	<rdf:Bag>
	<rdf:li rdf:resource="http://identifiers.org/kegg.reaction/R00092"/>
	</rdf:Bag>
	</bqbiol:encodes>
	</rdf:Description>
	</rdf:RDF>
	</annotation>
            </fbc:geneProduct>
      <fbc:geneProduct fbc:id="G_CPAR2_700230" fbc:label="CPAR2_700230" metaid="G_CPAR2_700230">
        <annotation>
	<rdf:RDF xmlns:rdf="http://www.w3.org/1999/02/22-rdf-syntax-ns#" xmlns:bqbiol="http://biomodels.net/biology-qualifiers/">
	<rdf:Description rdf:about="#G_CPAR2_700230">
              <bqbiol:is>
	<rdf:Bag>
	<rdf:li rdf:resource="http://identifiers.org/ncbiprotein/CPAR2_700230"/>
	</rdf:Bag>
	</bqbiol:is>
	
	<bqbiol:encodes>
	<rdf:Bag>
	<rdf:li rdf:resource="http://identifiers.org/kegg.reaction/R01281"/>
	</rdf:Bag>
	</bqbiol:encodes>
	</rdf:Description>
	</rdf:RDF>
	</annotation>
            </fbc:geneProduct>
      <fbc:geneProduct fbc:id="G_CPAR2_807790" fbc:label="CPAR2_807790" metaid="G_CPAR2_807790">
        <annotation>
	<rdf:RDF xmlns:rdf="http://www.w3.org/1999/02/22-rdf-syntax-ns#" xmlns:bqbiol="http://biomodels.net/biology-qualifiers/">
	<rdf:Description rdf:about="#G_CPAR2_807790">
              <bqbiol:is>
	<rdf:Bag>
	<rdf:li rdf:resource="http://identifiers.org/ncbiprotein/CPAR2_807790"/>
	</rdf:Bag>
	</bqbiol:is>
	
	<bqbiol:encodes>
	<rdf:Bag>
	<rdf:li rdf:resource="http://identifiers.org/kegg.reaction/R03658"/>
	</rdf:Bag>
	</bqbiol:encodes>
	</rdf:Description>
	</rdf:RDF>
	</annotation>
            </fbc:geneProduct>
      <fbc:geneProduct fbc:id="G_CPAR2_211690" fbc:label="CPAR2_211690" metaid="G_CPAR2_211690">
        <annotation>
	<rdf:RDF xmlns:rdf="http://www.w3.org/1999/02/22-rdf-syntax-ns#" xmlns:bqbiol="http://biomodels.net/biology-qualifiers/">
	<rdf:Description rdf:about="#G_CPAR2_211690">
              <bqbiol:is>
	<rdf:Bag>
	<rdf:li rdf:resource="http://identifiers.org/ncbiprotein/CPAR2_211690"/>
	</rdf:Bag>
	</bqbiol:is>
	
	<bqbiol:encodes>
	<rdf:Bag>
	<rdf:li rdf:resource="http://identifiers.org/kegg.reaction/R02019"/>
	<rdf:li rdf:resource="http://identifiers.org/kegg.reaction/R02017"/>
	<rdf:li rdf:resource="http://identifiers.org/kegg.reaction/R02024"/>
	<rdf:li rdf:resource="http://identifiers.org/kegg.reaction/R02018"/>
	</rdf:Bag>
	</bqbiol:encodes>
	</rdf:Description>
	</rdf:RDF>
	</annotation>
            </fbc:geneProduct>
      <fbc:geneProduct fbc:id="G_CPAR2_109720" fbc:label="CPAR2_109720" metaid="G_CPAR2_109720">
        <annotation>
	<rdf:RDF xmlns:rdf="http://www.w3.org/1999/02/22-rdf-syntax-ns#" xmlns:bqbiol="http://biomodels.net/biology-qualifiers/">
	<rdf:Description rdf:about="#G_CPAR2_109720">
              <bqbiol:is>
	<rdf:Bag>
	<rdf:li rdf:resource="http://identifiers.org/ncbiprotein/CPAR2_109720"/>
	</rdf:Bag>
	</bqbiol:is>
	
	<bqbiol:encodes>
	<rdf:Bag>
	<rdf:li rdf:resource="http://identifiers.org/kegg.reaction/R00127"/>
	<rdf:li rdf:resource="http://identifiers.org/kegg.reaction/R01547"/>
	<rdf:li rdf:resource="http://identifiers.org/kegg.reaction/R11319"/>
	</rdf:Bag>
	</bqbiol:encodes>
	</rdf:Description>
	</rdf:RDF>
	</annotation>
            </fbc:geneProduct>
      <fbc:geneProduct fbc:id="G_CPAR2_203830" fbc:label="CPAR2_203830" metaid="G_CPAR2_203830">
        <annotation>
	<rdf:RDF xmlns:rdf="http://www.w3.org/1999/02/22-rdf-syntax-ns#" xmlns:bqbiol="http://biomodels.net/biology-qualifiers/">
	<rdf:Description rdf:about="#G_CPAR2_203830">
              <bqbiol:is>
	<rdf:Bag>
	<rdf:li rdf:resource="http://identifiers.org/ncbiprotein/CPAR2_203830"/>
	</rdf:Bag>
	</bqbiol:is>
	
	<bqbiol:encodes>
	<rdf:Bag>
	<rdf:li rdf:resource="http://identifiers.org/kegg.reaction/R00289"/>
	</rdf:Bag>
	</bqbiol:encodes>
	</rdf:Description>
	</rdf:RDF>
	</annotation>
            </fbc:geneProduct>
      <fbc:geneProduct fbc:id="G_CPAR2_108630" fbc:label="CPAR2_108630" metaid="G_CPAR2_108630">
        <annotation>
	<rdf:RDF xmlns:rdf="http://www.w3.org/1999/02/22-rdf-syntax-ns#" xmlns:bqbiol="http://biomodels.net/biology-qualifiers/">
	<rdf:Description rdf:about="#G_CPAR2_108630">
              <bqbiol:is>
	<rdf:Bag>
	<rdf:li rdf:resource="http://identifiers.org/ncbiprotein/CPAR2_108630"/>
	</rdf:Bag>
	</bqbiol:is>
	
	<bqbiol:encodes>
	<rdf:Bag>
	<rdf:li rdf:resource="http://identifiers.org/kegg.reaction/R00086"/>
	</rdf:Bag>
	</bqbiol:encodes>
	</rdf:Description>
	</rdf:RDF>
	</annotation>
            </fbc:geneProduct>
      <fbc:geneProduct fbc:id="G_CPAR2_702410" fbc:label="CPAR2_702410" metaid="G_CPAR2_702410">
        <annotation>
	<rdf:RDF xmlns:rdf="http://www.w3.org/1999/02/22-rdf-syntax-ns#" xmlns:bqbiol="http://biomodels.net/biology-qualifiers/">
	<rdf:Description rdf:about="#G_CPAR2_702410">
              <bqbiol:is>
	<rdf:Bag>
	<rdf:li rdf:resource="http://identifiers.org/ncbiprotein/CPAR2_702410"/>
	</rdf:Bag>
	</bqbiol:is>
	
	<bqbiol:encodes>
	<rdf:Bag/>
	</bqbiol:encodes>
	</rdf:Description>
	</rdf:RDF>
	</annotation>
            </fbc:geneProduct>
      <fbc:geneProduct fbc:id="G_CPAR2_703500" fbc:label="CPAR2_703500" metaid="G_CPAR2_703500">
        <annotation>
	<rdf:RDF xmlns:rdf="http://www.w3.org/1999/02/22-rdf-syntax-ns#" xmlns:bqbiol="http://biomodels.net/biology-qualifiers/">
	<rdf:Description rdf:about="#G_CPAR2_703500">
              <bqbiol:is>
	<rdf:Bag>
	<rdf:li rdf:resource="http://identifiers.org/ncbiprotein/CPAR2_703500"/>
	</rdf:Bag>
	</bqbiol:is>
	
	<bqbiol:encodes>
	<rdf:Bag>
	<rdf:li rdf:resource="http://identifiers.org/kegg.reaction/R03451"/>
	</rdf:Bag>
	</bqbiol:encodes>
	</rdf:Description>
	</rdf:RDF>
	</annotation>
            </fbc:geneProduct>
      <fbc:geneProduct fbc:id="G_CPAR2_304120" fbc:label="CPAR2_304120" metaid="G_CPAR2_304120">
        <annotation>
	<rdf:RDF xmlns:rdf="http://www.w3.org/1999/02/22-rdf-syntax-ns#" xmlns:bqbiol="http://biomodels.net/biology-qualifiers/">
	<rdf:Description rdf:about="#G_CPAR2_304120">
              <bqbiol:is>
	<rdf:Bag>
	<rdf:li rdf:resource="http://identifiers.org/ncbiprotein/CPAR2_304120"/>
	</rdf:Bag>
	</bqbiol:is>
	
	<bqbiol:encodes>
	<rdf:Bag>
	<rdf:li rdf:resource="http://identifiers.org/kegg.reaction/R11101"/>
	<rdf:li rdf:resource="http://identifiers.org/kegg.reaction/R00220"/>
	<rdf:li rdf:resource="http://identifiers.org/kegg.reaction/R11098"/>
	<rdf:li rdf:resource="http://identifiers.org/kegg.reaction/R00996"/>
	</rdf:Bag>
	</bqbiol:encodes>
	</rdf:Description>
	</rdf:RDF>
	</annotation>
            </fbc:geneProduct>
      <fbc:geneProduct fbc:id="G_CPAR2_407290" fbc:label="CPAR2_407290" metaid="G_CPAR2_407290">
        <annotation>
	<rdf:RDF xmlns:rdf="http://www.w3.org/1999/02/22-rdf-syntax-ns#" xmlns:bqbiol="http://biomodels.net/biology-qualifiers/">
	<rdf:Description rdf:about="#G_CPAR2_407290">
              <bqbiol:is>
	<rdf:Bag>
	<rdf:li rdf:resource="http://identifiers.org/ncbiprotein/CPAR2_407290"/>
	</rdf:Bag>
	</bqbiol:is>
	
	<bqbiol:encodes>
	<rdf:Bag/>
	</bqbiol:encodes>
	</rdf:Description>
	</rdf:RDF>
	</annotation>
            </fbc:geneProduct>
      <fbc:geneProduct fbc:id="G_CPAR2_304360" fbc:label="CPAR2_304360" metaid="G_CPAR2_304360">
        <annotation>
	<rdf:RDF xmlns:rdf="http://www.w3.org/1999/02/22-rdf-syntax-ns#" xmlns:bqbiol="http://biomodels.net/biology-qualifiers/">
	<rdf:Description rdf:about="#G_CPAR2_304360">
              <bqbiol:is>
	<rdf:Bag>
	<rdf:li rdf:resource="http://identifiers.org/ncbiprotein/CPAR2_304360"/>
	</rdf:Bag>
	</bqbiol:is>
	
	<bqbiol:encodes>
	<rdf:Bag>
	<rdf:li rdf:resource="http://identifiers.org/kegg.reaction/R01799"/>
	</rdf:Bag>
	</bqbiol:encodes>
	</rdf:Description>
	</rdf:RDF>
	</annotation>
            </fbc:geneProduct>
      <fbc:geneProduct fbc:id="G_CPAR2_501140" fbc:label="CPAR2_501140" metaid="G_CPAR2_501140">
        <annotation>
	<rdf:RDF xmlns:rdf="http://www.w3.org/1999/02/22-rdf-syntax-ns#" xmlns:bqbiol="http://biomodels.net/biology-qualifiers/">
	<rdf:Description rdf:about="#G_CPAR2_501140">
              <bqbiol:is>
	<rdf:Bag>
	<rdf:li rdf:resource="http://identifiers.org/ncbiprotein/CPAR2_501140"/>
	</rdf:Bag>
	</bqbiol:is>
	
	<bqbiol:encodes>
	<rdf:Bag>
	<rdf:li rdf:resource="http://identifiers.org/kegg.reaction/R07346"/>
	</rdf:Bag>
	</bqbiol:encodes>
	</rdf:Description>
	</rdf:RDF>
	</annotation>
            </fbc:geneProduct>
      <fbc:geneProduct fbc:id="G_CPAR2_501380" fbc:label="CPAR2_501380" metaid="G_CPAR2_501380">
        <annotation>
	<rdf:RDF xmlns:rdf="http://www.w3.org/1999/02/22-rdf-syntax-ns#" xmlns:bqbiol="http://biomodels.net/biology-qualifiers/">
	<rdf:Description rdf:about="#G_CPAR2_501380">
              <bqbiol:is>
	<rdf:Bag>
	<rdf:li rdf:resource="http://identifiers.org/ncbiprotein/CPAR2_501380"/>
	</rdf:Bag>
	</bqbiol:is>
	
	<bqbiol:encodes>
	<rdf:Bag>
	<rdf:li rdf:resource="http://identifiers.org/kegg.reaction/R00248"/>
	</rdf:Bag>
	</bqbiol:encodes>
	</rdf:Description>
	</rdf:RDF>
	</annotation>
            </fbc:geneProduct>
      <fbc:geneProduct fbc:id="G_CPAR2_402820" fbc:label="CPAR2_402820" metaid="G_CPAR2_402820">
        <annotation>
	<rdf:RDF xmlns:rdf="http://www.w3.org/1999/02/22-rdf-syntax-ns#" xmlns:bqbiol="http://biomodels.net/biology-qualifiers/">
	<rdf:Description rdf:about="#G_CPAR2_402820">
              <bqbiol:is>
	<rdf:Bag>
	<rdf:li rdf:resource="http://identifiers.org/ncbiprotein/CPAR2_402820"/>
	</rdf:Bag>
	</bqbiol:is>
	
	<bqbiol:encodes>
	<rdf:Bag>
	<rdf:li rdf:resource="http://identifiers.org/kegg.reaction/R01574"/>
	</rdf:Bag>
	</bqbiol:encodes>
	</rdf:Description>
	</rdf:RDF>
	</annotation>
            </fbc:geneProduct>
      <fbc:geneProduct fbc:id="G_CPAR2_400400" fbc:label="CPAR2_400400" metaid="G_CPAR2_400400">
        <annotation>
	<rdf:RDF xmlns:rdf="http://www.w3.org/1999/02/22-rdf-syntax-ns#" xmlns:bqbiol="http://biomodels.net/biology-qualifiers/">
	<rdf:Description rdf:about="#G_CPAR2_400400">
              <bqbiol:is>
	<rdf:Bag>
	<rdf:li rdf:resource="http://identifiers.org/ncbiprotein/CPAR2_400400"/>
	</rdf:Bag>
	</bqbiol:is>
	
	<bqbiol:encodes>
	<rdf:Bag>
	<rdf:li rdf:resource="http://identifiers.org/kegg.reaction/R00896"/>
	<rdf:li rdf:resource="http://identifiers.org/kegg.reaction/R00694"/>
	<rdf:li rdf:resource="http://identifiers.org/kegg.reaction/R00895"/>
	<rdf:li rdf:resource="http://identifiers.org/kegg.reaction/R05052"/>
	<rdf:li rdf:resource="http://identifiers.org/kegg.reaction/R02433"/>
	<rdf:li rdf:resource="http://identifiers.org/kegg.reaction/R02619"/>
	<rdf:li rdf:resource="http://identifiers.org/kegg.reaction/R00734"/>
	<rdf:li rdf:resource="http://identifiers.org/kegg.reaction/R00355"/>
	</rdf:Bag>
	</bqbiol:encodes>
	</rdf:Description>
	</rdf:RDF>
	</annotation>
            </fbc:geneProduct>
      <fbc:geneProduct fbc:id="G_CPAR2_804030" fbc:label="CPAR2_804030" metaid="G_CPAR2_804030">
        <annotation>
	<rdf:RDF xmlns:rdf="http://www.w3.org/1999/02/22-rdf-syntax-ns#" xmlns:bqbiol="http://biomodels.net/biology-qualifiers/">
	<rdf:Description rdf:about="#G_CPAR2_804030">
              <bqbiol:is>
	<rdf:Bag>
	<rdf:li rdf:resource="http://identifiers.org/ncbiprotein/CPAR2_804030"/>
	</rdf:Bag>
	</bqbiol:is>
	
	<bqbiol:encodes>
	<rdf:Bag>
	<rdf:li rdf:resource="http://identifiers.org/kegg.reaction/R03118"/>
	</rdf:Bag>
	</bqbiol:encodes>
	</rdf:Description>
	</rdf:RDF>
	</annotation>
            </fbc:geneProduct>
      <fbc:geneProduct fbc:id="G_CPAR2_212310" fbc:label="CPAR2_212310" metaid="G_CPAR2_212310">
        <annotation>
	<rdf:RDF xmlns:rdf="http://www.w3.org/1999/02/22-rdf-syntax-ns#" xmlns:bqbiol="http://biomodels.net/biology-qualifiers/">
	<rdf:Description rdf:about="#G_CPAR2_212310">
              <bqbiol:is>
	<rdf:Bag>
	<rdf:li rdf:resource="http://identifiers.org/ncbiprotein/CPAR2_212310"/>
	</rdf:Bag>
	</bqbiol:is>
	
	<bqbiol:encodes>
	<rdf:Bag>
	<rdf:li rdf:resource="http://identifiers.org/kegg.reaction/R05553"/>
	</rdf:Bag>
	</bqbiol:encodes>
	</rdf:Description>
	</rdf:RDF>
	</annotation>
            </fbc:geneProduct>
      <fbc:geneProduct fbc:id="G_CPAR2_700480" fbc:label="CPAR2_700480" metaid="G_CPAR2_700480">
        <annotation>
	<rdf:RDF xmlns:rdf="http://www.w3.org/1999/02/22-rdf-syntax-ns#" xmlns:bqbiol="http://biomodels.net/biology-qualifiers/">
	<rdf:Description rdf:about="#G_CPAR2_700480">
              <bqbiol:is>
	<rdf:Bag>
	<rdf:li rdf:resource="http://identifiers.org/ncbiprotein/CPAR2_700480"/>
	</rdf:Bag>
	</bqbiol:is>
	
	<bqbiol:encodes>
	<rdf:Bag>
	<rdf:li rdf:resource="http://identifiers.org/kegg.reaction/R01663"/>
	</rdf:Bag>
	</bqbiol:encodes>
	</rdf:Description>
	</rdf:RDF>
	</annotation>
            </fbc:geneProduct>
      <fbc:geneProduct fbc:id="G_CPAR2_108400" fbc:label="CPAR2_108400" metaid="G_CPAR2_108400">
        <annotation>
	<rdf:RDF xmlns:rdf="http://www.w3.org/1999/02/22-rdf-syntax-ns#" xmlns:bqbiol="http://biomodels.net/biology-qualifiers/">
	<rdf:Description rdf:about="#G_CPAR2_108400">
              <bqbiol:is>
	<rdf:Bag>
	<rdf:li rdf:resource="http://identifiers.org/ncbiprotein/CPAR2_108400"/>
	</rdf:Bag>
	</bqbiol:is>
	
	<bqbiol:encodes>
	<rdf:Bag>
	<rdf:li rdf:resource="http://identifiers.org/kegg.reaction/R02317"/>
	<rdf:li rdf:resource="http://identifiers.org/kegg.reaction/R04390"/>
	<rdf:li rdf:resource="http://identifiers.org/kegg.reaction/R11232"/>
	<rdf:li rdf:resource="http://identifiers.org/kegg.reaction/R03103"/>
	<rdf:li rdf:resource="http://identifiers.org/kegg.reaction/R04863"/>
	<rdf:li rdf:resource="http://identifiers.org/kegg.reaction/R03098"/>
	<rdf:li rdf:resource="http://identifiers.org/kegg.reaction/R11231"/>
	<rdf:li rdf:resource="http://identifiers.org/kegg.reaction/R03102"/>
	</rdf:Bag>
	</bqbiol:encodes>
	</rdf:Description>
	</rdf:RDF>
	</annotation>
            </fbc:geneProduct>
      <fbc:geneProduct fbc:id="G_CPAR2_109970" fbc:label="CPAR2_109970" metaid="G_CPAR2_109970">
        <annotation>
	<rdf:RDF xmlns:rdf="http://www.w3.org/1999/02/22-rdf-syntax-ns#" xmlns:bqbiol="http://biomodels.net/biology-qualifiers/">
	<rdf:Description rdf:about="#G_CPAR2_109970">
              <bqbiol:is>
	<rdf:Bag>
	<rdf:li rdf:resource="http://identifiers.org/ncbiprotein/CPAR2_109970"/>
	</rdf:Bag>
	</bqbiol:is>
	
	<bqbiol:encodes>
	<rdf:Bag/>
	</bqbiol:encodes>
	</rdf:Description>
	</rdf:RDF>
	</annotation>
            </fbc:geneProduct>
      <fbc:geneProduct fbc:id="G_CPAR2_106460" fbc:label="CPAR2_106460" metaid="G_CPAR2_106460">
        <annotation>
	<rdf:RDF xmlns:rdf="http://www.w3.org/1999/02/22-rdf-syntax-ns#" xmlns:bqbiol="http://biomodels.net/biology-qualifiers/">
	<rdf:Description rdf:about="#G_CPAR2_106460">
              <bqbiol:is>
	<rdf:Bag>
	<rdf:li rdf:resource="http://identifiers.org/ncbiprotein/CPAR2_106460"/>
	</rdf:Bag>
	</bqbiol:is>
	
	<bqbiol:encodes>
	<rdf:Bag>
	<rdf:li rdf:resource="http://identifiers.org/kegg.reaction/R01818"/>
	</rdf:Bag>
	</bqbiol:encodes>
	</rdf:Description>
	</rdf:RDF>
	</annotation>
            </fbc:geneProduct>
      <fbc:geneProduct fbc:id="G_CPAR2_407040" fbc:label="CPAR2_407040" metaid="G_CPAR2_407040">
        <annotation>
	<rdf:RDF xmlns:rdf="http://www.w3.org/1999/02/22-rdf-syntax-ns#" xmlns:bqbiol="http://biomodels.net/biology-qualifiers/">
	<rdf:Description rdf:about="#G_CPAR2_407040">
              <bqbiol:is>
	<rdf:Bag>
	<rdf:li rdf:resource="http://identifiers.org/ncbiprotein/CPAR2_407040"/>
	</rdf:Bag>
	</bqbiol:is>
	
	<bqbiol:encodes>
	<rdf:Bag>
	<rdf:li rdf:resource="http://identifiers.org/kegg.reaction/R04480"/>
	<rdf:li rdf:resource="http://identifiers.org/kegg.reaction/R01318"/>
	<rdf:li rdf:resource="http://identifiers.org/kegg.reaction/R03438"/>
	</rdf:Bag>
	</bqbiol:encodes>
	</rdf:Description>
	</rdf:RDF>
	</annotation>
            </fbc:geneProduct>
      <fbc:geneProduct fbc:id="G_CPAR2_304350" fbc:label="CPAR2_304350" metaid="G_CPAR2_304350">
        <annotation>
	<rdf:RDF xmlns:rdf="http://www.w3.org/1999/02/22-rdf-syntax-ns#" xmlns:bqbiol="http://biomodels.net/biology-qualifiers/">
	<rdf:Description rdf:about="#G_CPAR2_304350">
              <bqbiol:is>
	<rdf:Bag>
	<rdf:li rdf:resource="http://identifiers.org/ncbiprotein/CPAR2_304350"/>
	</rdf:Bag>
	</bqbiol:is>
	
	<bqbiol:encodes>
	<rdf:Bag>
	<rdf:li rdf:resource="http://identifiers.org/kegg.reaction/R01466"/>
	<rdf:li rdf:resource="http://identifiers.org/kegg.reaction/R05086"/>
	</rdf:Bag>
	</bqbiol:encodes>
	</rdf:Description>
	</rdf:RDF>
	</annotation>
            </fbc:geneProduct>
      <fbc:geneProduct fbc:id="G_CPAR2_303020" fbc:label="CPAR2_303020" metaid="G_CPAR2_303020">
        <annotation>
	<rdf:RDF xmlns:rdf="http://www.w3.org/1999/02/22-rdf-syntax-ns#" xmlns:bqbiol="http://biomodels.net/biology-qualifiers/">
	<rdf:Description rdf:about="#G_CPAR2_303020">
              <bqbiol:is>
	<rdf:Bag>
	<rdf:li rdf:resource="http://identifiers.org/ncbiprotein/CPAR2_303020"/>
	</rdf:Bag>
	</bqbiol:is>
	
	<bqbiol:encodes>
	<rdf:Bag>
	<rdf:li rdf:resource="http://identifiers.org/kegg.reaction/R11323"/>
	<rdf:li rdf:resource="http://identifiers.org/kegg.reaction/R03036"/>
	<rdf:li rdf:resource="http://identifiers.org/kegg.reaction/R00515"/>
	<rdf:li rdf:resource="http://identifiers.org/kegg.reaction/R03004"/>
	<rdf:li rdf:resource="http://identifiers.org/kegg.reaction/R00103"/>
	<rdf:li rdf:resource="http://identifiers.org/kegg.reaction/R00287"/>
	<rdf:li rdf:resource="http://identifiers.org/kegg.reaction/R00087"/>
	<rdf:li rdf:resource="http://identifiers.org/kegg.reaction/R00160"/>
	<rdf:li rdf:resource="http://identifiers.org/kegg.reaction/R00662"/>
	</rdf:Bag>
	</bqbiol:encodes>
	</rdf:Description>
	</rdf:RDF>
	</annotation>
            </fbc:geneProduct>
      <fbc:geneProduct fbc:id="G_CPAR2_700490" fbc:label="CPAR2_700490" metaid="G_CPAR2_700490">
        <annotation>
	<rdf:RDF xmlns:rdf="http://www.w3.org/1999/02/22-rdf-syntax-ns#" xmlns:bqbiol="http://biomodels.net/biology-qualifiers/">
	<rdf:Description rdf:about="#G_CPAR2_700490">
              <bqbiol:is>
	<rdf:Bag>
	<rdf:li rdf:resource="http://identifiers.org/ncbiprotein/CPAR2_700490"/>
	</rdf:Bag>
	</bqbiol:is>
	
	<bqbiol:encodes>
	<rdf:Bag/>
	</bqbiol:encodes>
	</rdf:Description>
	</rdf:RDF>
	</annotation>
            </fbc:geneProduct>
      <fbc:geneProduct fbc:id="G_CPAR2_500060" fbc:label="CPAR2_500060" metaid="G_CPAR2_500060">
        <annotation>
	<rdf:RDF xmlns:rdf="http://www.w3.org/1999/02/22-rdf-syntax-ns#" xmlns:bqbiol="http://biomodels.net/biology-qualifiers/">
	<rdf:Description rdf:about="#G_CPAR2_500060">
              <bqbiol:is>
	<rdf:Bag>
	<rdf:li rdf:resource="http://identifiers.org/ncbiprotein/CPAR2_500060"/>
	</rdf:Bag>
	</bqbiol:is>
	
	<bqbiol:encodes>
	<rdf:Bag>
	<rdf:li rdf:resource="http://identifiers.org/kegg.reaction/R01073"/>
	</rdf:Bag>
	</bqbiol:encodes>
	</rdf:Description>
	</rdf:RDF>
	</annotation>
            </fbc:geneProduct>
      <fbc:geneProduct fbc:id="G_CPAR2_808860" fbc:label="CPAR2_808860" metaid="G_CPAR2_808860">
        <annotation>
	<rdf:RDF xmlns:rdf="http://www.w3.org/1999/02/22-rdf-syntax-ns#" xmlns:bqbiol="http://biomodels.net/biology-qualifiers/">
	<rdf:Description rdf:about="#G_CPAR2_808860">
              <bqbiol:is>
	<rdf:Bag>
	<rdf:li rdf:resource="http://identifiers.org/ncbiprotein/CPAR2_808860"/>
	</rdf:Bag>
	</bqbiol:is>
	
	<bqbiol:encodes>
	<rdf:Bag/>
	</bqbiol:encodes>
	</rdf:Description>
	</rdf:RDF>
	</annotation>
            </fbc:geneProduct>
      <fbc:geneProduct fbc:id="G_CPAR2_501150" fbc:label="CPAR2_501150" metaid="G_CPAR2_501150">
        <annotation>
	<rdf:RDF xmlns:rdf="http://www.w3.org/1999/02/22-rdf-syntax-ns#" xmlns:bqbiol="http://biomodels.net/biology-qualifiers/">
	<rdf:Description rdf:about="#G_CPAR2_501150">
              <bqbiol:is>
	<rdf:Bag>
	<rdf:li rdf:resource="http://identifiers.org/ncbiprotein/CPAR2_501150"/>
	</rdf:Bag>
	</bqbiol:is>
	
	<bqbiol:encodes>
	<rdf:Bag>
	<rdf:li rdf:resource="http://identifiers.org/kegg.reaction/R07134"/>
	</rdf:Bag>
	</bqbiol:encodes>
	</rdf:Description>
	</rdf:RDF>
	</annotation>
            </fbc:geneProduct>
      <fbc:geneProduct fbc:id="G_CPAR2_204260" fbc:label="CPAR2_204260" metaid="G_CPAR2_204260">
        <annotation>
	<rdf:RDF xmlns:rdf="http://www.w3.org/1999/02/22-rdf-syntax-ns#" xmlns:bqbiol="http://biomodels.net/biology-qualifiers/">
	<rdf:Description rdf:about="#G_CPAR2_204260">
              <bqbiol:is>
	<rdf:Bag>
	<rdf:li rdf:resource="http://identifiers.org/ncbiprotein/CPAR2_204260"/>
	</rdf:Bag>
	</bqbiol:is>
	
	<bqbiol:encodes>
	<rdf:Bag>
	<rdf:li rdf:resource="http://identifiers.org/kegg.reaction/R02868"/>
	<rdf:li rdf:resource="http://identifiers.org/kegg.reaction/R00760"/>
	<rdf:li rdf:resource="http://identifiers.org/kegg.reaction/R00876"/>
	<rdf:li rdf:resource="http://identifiers.org/kegg.reaction/R02848"/>
	<rdf:li rdf:resource="http://identifiers.org/kegg.reaction/R01964"/>
	<rdf:li rdf:resource="http://identifiers.org/kegg.reaction/R00867"/>
	<rdf:li rdf:resource="http://identifiers.org/kegg.reaction/R01330"/>
	<rdf:li rdf:resource="http://identifiers.org/kegg.reaction/R01961"/>
	<rdf:li rdf:resource="http://identifiers.org/kegg.reaction/R01786"/>
	<rdf:li rdf:resource="http://identifiers.org/kegg.reaction/R02849"/>
	<rdf:li rdf:resource="http://identifiers.org/kegg.reaction/R02850"/>
	<rdf:li rdf:resource="http://identifiers.org/kegg.reaction/R00725"/>
	<rdf:li rdf:resource="http://identifiers.org/kegg.reaction/R02865"/>
	<rdf:li rdf:resource="http://identifiers.org/kegg.reaction/R01326"/>
	<rdf:li rdf:resource="http://identifiers.org/kegg.reaction/R01327"/>
	<rdf:li rdf:resource="http://identifiers.org/kegg.reaction/R01600"/>
	<rdf:li rdf:resource="http://identifiers.org/kegg.reaction/R03920"/>
	<rdf:li rdf:resource="http://identifiers.org/kegg.reaction/R01139"/>
	<rdf:li rdf:resource="http://identifiers.org/kegg.reaction/R02867"/>
	<rdf:li rdf:resource="http://identifiers.org/kegg.reaction/R00299"/>
	</rdf:Bag>
	</bqbiol:encodes>
	</rdf:Description>
	</rdf:RDF>
	</annotation>
            </fbc:geneProduct>
      <fbc:geneProduct fbc:id="G_CPAR2_701500" fbc:label="CPAR2_701500" metaid="G_CPAR2_701500">
        <annotation>
	<rdf:RDF xmlns:rdf="http://www.w3.org/1999/02/22-rdf-syntax-ns#" xmlns:bqbiol="http://biomodels.net/biology-qualifiers/">
	<rdf:Description rdf:about="#G_CPAR2_701500">
              <bqbiol:is>
	<rdf:Bag>
	<rdf:li rdf:resource="http://identifiers.org/ncbiprotein/CPAR2_701500"/>
	</rdf:Bag>
	</bqbiol:is>
	
	<bqbiol:encodes>
	<rdf:Bag>
	<rdf:li rdf:resource="http://identifiers.org/kegg.reaction/R09366"/>
	<rdf:li rdf:resource="http://identifiers.org/kegg.reaction/R08632"/>
	<rdf:li rdf:resource="http://identifiers.org/kegg.reaction/R00782"/>
	<rdf:li rdf:resource="http://identifiers.org/kegg.reaction/R01001"/>
	<rdf:li rdf:resource="http://identifiers.org/kegg.reaction/R04930"/>
	<rdf:li rdf:resource="http://identifiers.org/kegg.reaction/R02408"/>
	<rdf:li rdf:resource="http://identifiers.org/kegg.reaction/R04770"/>
	</rdf:Bag>
	</bqbiol:encodes>
	</rdf:Description>
	</rdf:RDF>
	</annotation>
            </fbc:geneProduct>
      <fbc:geneProduct fbc:id="G_CPAR2_503590" fbc:label="CPAR2_503590" metaid="G_CPAR2_503590">
        <annotation>
	<rdf:RDF xmlns:rdf="http://www.w3.org/1999/02/22-rdf-syntax-ns#" xmlns:bqbiol="http://biomodels.net/biology-qualifiers/">
	<rdf:Description rdf:about="#G_CPAR2_503590">
              <bqbiol:is>
	<rdf:Bag>
	<rdf:li rdf:resource="http://identifiers.org/ncbiprotein/CPAR2_503590"/>
	</rdf:Bag>
	</bqbiol:is>
	
	<bqbiol:encodes>
	<rdf:Bag>
	<rdf:li rdf:resource="http://identifiers.org/kegg.reaction/R02425"/>
	</rdf:Bag>
	</bqbiol:encodes>
	</rdf:Description>
	</rdf:RDF>
	</annotation>
            </fbc:geneProduct>
      <fbc:geneProduct fbc:id="G_CPAR2_203170" fbc:label="CPAR2_203170" metaid="G_CPAR2_203170">
        <annotation>
	<rdf:RDF xmlns:rdf="http://www.w3.org/1999/02/22-rdf-syntax-ns#" xmlns:bqbiol="http://biomodels.net/biology-qualifiers/">
	<rdf:Description rdf:about="#G_CPAR2_203170">
              <bqbiol:is>
	<rdf:Bag>
	<rdf:li rdf:resource="http://identifiers.org/ncbiprotein/CPAR2_203170"/>
	</rdf:Bag>
	</bqbiol:is>
	
	<bqbiol:encodes>
	<rdf:Bag>
	<rdf:li rdf:resource="http://identifiers.org/kegg.reaction/R12085"/>
	</rdf:Bag>
	</bqbiol:encodes>
	</rdf:Description>
	</rdf:RDF>
	</annotation>
            </fbc:geneProduct>
      <fbc:geneProduct fbc:id="G_CPAR2_501170" fbc:label="CPAR2_501170" metaid="G_CPAR2_501170">
        <annotation>
	<rdf:RDF xmlns:rdf="http://www.w3.org/1999/02/22-rdf-syntax-ns#" xmlns:bqbiol="http://biomodels.net/biology-qualifiers/">
	<rdf:Description rdf:about="#G_CPAR2_501170">
              <bqbiol:is>
	<rdf:Bag>
	<rdf:li rdf:resource="http://identifiers.org/ncbiprotein/CPAR2_501170"/>
	</rdf:Bag>
	</bqbiol:is>
	
	<bqbiol:encodes>
	<rdf:Bag>
	<rdf:li rdf:resource="http://identifiers.org/kegg.reaction/R00870"/>
	<rdf:li rdf:resource="http://identifiers.org/kegg.reaction/R07134"/>
	</rdf:Bag>
	</bqbiol:encodes>
	</rdf:Description>
	</rdf:RDF>
	</annotation>
            </fbc:geneProduct>
      <fbc:geneProduct fbc:id="G_CPAR2_803890" fbc:label="CPAR2_803890" metaid="G_CPAR2_803890">
        <annotation>
	<rdf:RDF xmlns:rdf="http://www.w3.org/1999/02/22-rdf-syntax-ns#" xmlns:bqbiol="http://biomodels.net/biology-qualifiers/">
	<rdf:Description rdf:about="#G_CPAR2_803890">
              <bqbiol:is>
	<rdf:Bag>
	<rdf:li rdf:resource="http://identifiers.org/ncbiprotein/CPAR2_803890"/>
	</rdf:Bag>
	</bqbiol:is>
	
	<bqbiol:encodes>
	<rdf:Bag>
	<rdf:li rdf:resource="http://identifiers.org/kegg.reaction/R00472"/>
	</rdf:Bag>
	</bqbiol:encodes>
	</rdf:Description>
	</rdf:RDF>
	</annotation>
            </fbc:geneProduct>
      <fbc:geneProduct fbc:id="G_CPAR2_206680" fbc:label="CPAR2_206680" metaid="G_CPAR2_206680">
        <annotation>
	<rdf:RDF xmlns:rdf="http://www.w3.org/1999/02/22-rdf-syntax-ns#" xmlns:bqbiol="http://biomodels.net/biology-qualifiers/">
	<rdf:Description rdf:about="#G_CPAR2_206680">
              <bqbiol:is>
	<rdf:Bag>
	<rdf:li rdf:resource="http://identifiers.org/ncbiprotein/CPAR2_206680"/>
	</rdf:Bag>
	</bqbiol:is>
	
	<bqbiol:encodes>
	<rdf:Bag/>
	</bqbiol:encodes>
	</rdf:Description>
	</rdf:RDF>
	</annotation>
            </fbc:geneProduct>
      <fbc:geneProduct fbc:id="G_CPAR2_101020" fbc:label="CPAR2_101020" metaid="G_CPAR2_101020">
        <annotation>
	<rdf:RDF xmlns:rdf="http://www.w3.org/1999/02/22-rdf-syntax-ns#" xmlns:bqbiol="http://biomodels.net/biology-qualifiers/">
	<rdf:Description rdf:about="#G_CPAR2_101020">
              <bqbiol:is>
	<rdf:Bag>
	<rdf:li rdf:resource="http://identifiers.org/ncbiprotein/CPAR2_101020"/>
	</rdf:Bag>
	</bqbiol:is>
	
	<bqbiol:encodes>
	<rdf:Bag>
	<rdf:li rdf:resource="http://identifiers.org/kegg.reaction/R00192"/>
	</rdf:Bag>
	</bqbiol:encodes>
	</rdf:Description>
	</rdf:RDF>
	</annotation>
            </fbc:geneProduct>
      <fbc:geneProduct fbc:id="G_CPAR2_214060" fbc:label="CPAR2_214060" metaid="G_CPAR2_214060">
        <annotation>
	<rdf:RDF xmlns:rdf="http://www.w3.org/1999/02/22-rdf-syntax-ns#" xmlns:bqbiol="http://biomodels.net/biology-qualifiers/">
	<rdf:Description rdf:about="#G_CPAR2_214060">
              <bqbiol:is>
	<rdf:Bag>
	<rdf:li rdf:resource="http://identifiers.org/ncbiprotein/CPAR2_214060"/>
	</rdf:Bag>
	</bqbiol:is>
	
	<bqbiol:encodes>
	<rdf:Bag>
	<rdf:li rdf:resource="http://identifiers.org/kegg.reaction/R00190"/>
	<rdf:li rdf:resource="http://identifiers.org/kegg.reaction/R01229"/>
	<rdf:li rdf:resource="http://identifiers.org/kegg.reaction/R04378"/>
	</rdf:Bag>
	</bqbiol:encodes>
	</rdf:Description>
	</rdf:RDF>
	</annotation>
            </fbc:geneProduct>
      <fbc:geneProduct fbc:id="G_CPAR2_300620" fbc:label="CPAR2_300620" metaid="G_CPAR2_300620">
        <annotation>
	<rdf:RDF xmlns:rdf="http://www.w3.org/1999/02/22-rdf-syntax-ns#" xmlns:bqbiol="http://biomodels.net/biology-qualifiers/">
	<rdf:Description rdf:about="#G_CPAR2_300620">
              <bqbiol:is>
	<rdf:Bag>
	<rdf:li rdf:resource="http://identifiers.org/ncbiprotein/CPAR2_300620"/>
	</rdf:Bag>
	</bqbiol:is>
	
	<bqbiol:encodes>
	<rdf:Bag>
	<rdf:li rdf:resource="http://identifiers.org/kegg.reaction/R09541"/>
	</rdf:Bag>
	</bqbiol:encodes>
	</rdf:Description>
	</rdf:RDF>
	</annotation>
            </fbc:geneProduct>
      <fbc:geneProduct fbc:id="G_CPAR2_806910" fbc:label="CPAR2_806910" metaid="G_CPAR2_806910">
        <annotation>
	<rdf:RDF xmlns:rdf="http://www.w3.org/1999/02/22-rdf-syntax-ns#" xmlns:bqbiol="http://biomodels.net/biology-qualifiers/">
	<rdf:Description rdf:about="#G_CPAR2_806910">
              <bqbiol:is>
	<rdf:Bag>
	<rdf:li rdf:resource="http://identifiers.org/ncbiprotein/CPAR2_806910"/>
	</rdf:Bag>
	</bqbiol:is>
	
	<bqbiol:encodes>
	<rdf:Bag>
	<rdf:li rdf:resource="http://identifiers.org/kegg.reaction/R04856"/>
	</rdf:Bag>
	</bqbiol:encodes>
	</rdf:Description>
	</rdf:RDF>
	</annotation>
            </fbc:geneProduct>
      <fbc:geneProduct fbc:id="G_CPAR2_802550" fbc:label="CPAR2_802550" metaid="G_CPAR2_802550">
        <annotation>
	<rdf:RDF xmlns:rdf="http://www.w3.org/1999/02/22-rdf-syntax-ns#" xmlns:bqbiol="http://biomodels.net/biology-qualifiers/">
	<rdf:Description rdf:about="#G_CPAR2_802550">
              <bqbiol:is>
	<rdf:Bag>
	<rdf:li rdf:resource="http://identifiers.org/ncbiprotein/CPAR2_802550"/>
	</rdf:Bag>
	</bqbiol:is>
	
	<bqbiol:encodes>
	<rdf:Bag>
	<rdf:li rdf:resource="http://identifiers.org/kegg.reaction/R00425"/>
	</rdf:Bag>
	</bqbiol:encodes>
	</rdf:Description>
	</rdf:RDF>
	</annotation>
            </fbc:geneProduct>
      <fbc:geneProduct fbc:id="G_CPAR2_801460" fbc:label="CPAR2_801460" metaid="G_CPAR2_801460">
        <annotation>
	<rdf:RDF xmlns:rdf="http://www.w3.org/1999/02/22-rdf-syntax-ns#" xmlns:bqbiol="http://biomodels.net/biology-qualifiers/">
	<rdf:Description rdf:about="#G_CPAR2_801460">
              <bqbiol:is>
	<rdf:Bag>
	<rdf:li rdf:resource="http://identifiers.org/ncbiprotein/CPAR2_801460"/>
	</rdf:Bag>
	</bqbiol:is>
	
	<bqbiol:encodes>
	<rdf:Bag>
	<rdf:li rdf:resource="http://identifiers.org/kegg.reaction/R04856"/>
	</rdf:Bag>
	</bqbiol:encodes>
	</rdf:Description>
	</rdf:RDF>
	</annotation>
            </fbc:geneProduct>
      <fbc:geneProduct fbc:id="G_CPAR2_501160" fbc:label="CPAR2_501160" metaid="G_CPAR2_501160">
        <annotation>
	<rdf:RDF xmlns:rdf="http://www.w3.org/1999/02/22-rdf-syntax-ns#" xmlns:bqbiol="http://biomodels.net/biology-qualifiers/">
	<rdf:Description rdf:about="#G_CPAR2_501160">
              <bqbiol:is>
	<rdf:Bag>
	<rdf:li rdf:resource="http://identifiers.org/ncbiprotein/CPAR2_501160"/>
	</rdf:Bag>
	</bqbiol:is>
	
	<bqbiol:encodes>
	<rdf:Bag>
	<rdf:li rdf:resource="http://identifiers.org/kegg.reaction/R07134"/>
	</rdf:Bag>
	</bqbiol:encodes>
	</rdf:Description>
	</rdf:RDF>
	</annotation>
            </fbc:geneProduct>
      <fbc:geneProduct fbc:id="G_CPAR2_804970" fbc:label="CPAR2_804970" metaid="G_CPAR2_804970">
        <annotation>
	<rdf:RDF xmlns:rdf="http://www.w3.org/1999/02/22-rdf-syntax-ns#" xmlns:bqbiol="http://biomodels.net/biology-qualifiers/">
	<rdf:Description rdf:about="#G_CPAR2_804970">
              <bqbiol:is>
	<rdf:Bag>
	<rdf:li rdf:resource="http://identifiers.org/ncbiprotein/CPAR2_804970"/>
	</rdf:Bag>
	</bqbiol:is>
	
	<bqbiol:encodes>
	<rdf:Bag>
	<rdf:li rdf:resource="http://identifiers.org/kegg.reaction/R01926"/>
	<rdf:li rdf:resource="http://identifiers.org/kegg.reaction/R02976"/>
	</rdf:Bag>
	</bqbiol:encodes>
	</rdf:Description>
	</rdf:RDF>
	</annotation>
            </fbc:geneProduct>
      <fbc:geneProduct fbc:id="G_CPAR2_203180" fbc:label="CPAR2_203180" metaid="G_CPAR2_203180">
        <annotation>
	<rdf:RDF xmlns:rdf="http://www.w3.org/1999/02/22-rdf-syntax-ns#" xmlns:bqbiol="http://biomodels.net/biology-qualifiers/">
	<rdf:Description rdf:about="#G_CPAR2_203180">
              <bqbiol:is>
	<rdf:Bag>
	<rdf:li rdf:resource="http://identifiers.org/ncbiprotein/CPAR2_203180"/>
	</rdf:Bag>
	</bqbiol:is>
	
	<bqbiol:encodes>
	<rdf:Bag>
	<rdf:li rdf:resource="http://identifiers.org/kegg.reaction/R12085"/>
	</rdf:Bag>
	</bqbiol:encodes>
	</rdf:Description>
	</rdf:RDF>
	</annotation>
            </fbc:geneProduct>
      <fbc:geneProduct fbc:id="G_CPAR2_803640" fbc:label="CPAR2_803640" metaid="G_CPAR2_803640">
        <annotation>
	<rdf:RDF xmlns:rdf="http://www.w3.org/1999/02/22-rdf-syntax-ns#" xmlns:bqbiol="http://biomodels.net/biology-qualifiers/">
	<rdf:Description rdf:about="#G_CPAR2_803640">
              <bqbiol:is>
	<rdf:Bag>
	<rdf:li rdf:resource="http://identifiers.org/ncbiprotein/CPAR2_803640"/>
	</rdf:Bag>
	</bqbiol:is>
	
	<bqbiol:encodes>
	<rdf:Bag>
	<rdf:li rdf:resource="http://identifiers.org/kegg.reaction/R01135"/>
	</rdf:Bag>
	</bqbiol:encodes>
	</rdf:Description>
	</rdf:RDF>
	</annotation>
            </fbc:geneProduct>
      <fbc:geneProduct fbc:id="G_CPAR2_503580" fbc:label="CPAR2_503580" metaid="G_CPAR2_503580">
        <annotation>
	<rdf:RDF xmlns:rdf="http://www.w3.org/1999/02/22-rdf-syntax-ns#" xmlns:bqbiol="http://biomodels.net/biology-qualifiers/">
	<rdf:Description rdf:about="#G_CPAR2_503580">
              <bqbiol:is>
	<rdf:Bag>
	<rdf:li rdf:resource="http://identifiers.org/ncbiprotein/CPAR2_503580"/>
	</rdf:Bag>
	</bqbiol:is>
	
	<bqbiol:encodes>
	<rdf:Bag/>
	</bqbiol:encodes>
	</rdf:Description>
	</rdf:RDF>
	</annotation>
            </fbc:geneProduct>
      <fbc:geneProduct fbc:id="G_CPAR2_207540" fbc:label="CPAR2_207540" metaid="G_CPAR2_207540">
        <annotation>
	<rdf:RDF xmlns:rdf="http://www.w3.org/1999/02/22-rdf-syntax-ns#" xmlns:bqbiol="http://biomodels.net/biology-qualifiers/">
	<rdf:Description rdf:about="#G_CPAR2_207540">
              <bqbiol:is>
	<rdf:Bag>
	<rdf:li rdf:resource="http://identifiers.org/ncbiprotein/CPAR2_207540"/>
	</rdf:Bag>
	</bqbiol:is>
	
	<bqbiol:encodes>
	<rdf:Bag/>
	</bqbiol:encodes>
	</rdf:Description>
	</rdf:RDF>
	</annotation>
            </fbc:geneProduct>
      <fbc:geneProduct fbc:id="G_CPAR2_400100" fbc:label="CPAR2_400100" metaid="G_CPAR2_400100">
        <annotation>
	<rdf:RDF xmlns:rdf="http://www.w3.org/1999/02/22-rdf-syntax-ns#" xmlns:bqbiol="http://biomodels.net/biology-qualifiers/">
	<rdf:Description rdf:about="#G_CPAR2_400100">
              <bqbiol:is>
	<rdf:Bag>
	<rdf:li rdf:resource="http://identifiers.org/ncbiprotein/CPAR2_400100"/>
	</rdf:Bag>
	</bqbiol:is>
	
	<bqbiol:encodes>
	<rdf:Bag/>
	</bqbiol:encodes>
	</rdf:Description>
	</rdf:RDF>
	</annotation>
            </fbc:geneProduct>
      <fbc:geneProduct fbc:id="G_CPAR2_802790" fbc:label="CPAR2_802790" metaid="G_CPAR2_802790">
        <annotation>
	<rdf:RDF xmlns:rdf="http://www.w3.org/1999/02/22-rdf-syntax-ns#" xmlns:bqbiol="http://biomodels.net/biology-qualifiers/">
	<rdf:Description rdf:about="#G_CPAR2_802790">
              <bqbiol:is>
	<rdf:Bag>
	<rdf:li rdf:resource="http://identifiers.org/ncbiprotein/CPAR2_802790"/>
	</rdf:Bag>
	</bqbiol:is>
	
	<bqbiol:encodes>
	<rdf:Bag>
	<rdf:li rdf:resource="http://identifiers.org/kegg.reaction/R01870"/>
	</rdf:Bag>
	</bqbiol:encodes>
	</rdf:Description>
	</rdf:RDF>
	</annotation>
            </fbc:geneProduct>
      <fbc:geneProduct fbc:id="G_CPAR2_207780" fbc:label="CPAR2_207780" metaid="G_CPAR2_207780">
        <annotation>
	<rdf:RDF xmlns:rdf="http://www.w3.org/1999/02/22-rdf-syntax-ns#" xmlns:bqbiol="http://biomodels.net/biology-qualifiers/">
	<rdf:Description rdf:about="#G_CPAR2_207780">
              <bqbiol:is>
	<rdf:Bag>
	<rdf:li rdf:resource="http://identifiers.org/ncbiprotein/CPAR2_207780"/>
	</rdf:Bag>
	</bqbiol:is>
	
	<bqbiol:encodes>
	<rdf:Bag>
	<rdf:li rdf:resource="http://identifiers.org/kegg.reaction/R00009"/>
	</rdf:Bag>
	</bqbiol:encodes>
	</rdf:Description>
	</rdf:RDF>
	</annotation>
            </fbc:geneProduct>
      <fbc:geneProduct fbc:id="G_CPAR2_800370" fbc:label="CPAR2_800370" metaid="G_CPAR2_800370">
        <annotation>
	<rdf:RDF xmlns:rdf="http://www.w3.org/1999/02/22-rdf-syntax-ns#" xmlns:bqbiol="http://biomodels.net/biology-qualifiers/">
	<rdf:Description rdf:about="#G_CPAR2_800370">
              <bqbiol:is>
	<rdf:Bag>
	<rdf:li rdf:resource="http://identifiers.org/ncbiprotein/CPAR2_800370"/>
	</rdf:Bag>
	</bqbiol:is>
	
	<bqbiol:encodes>
	<rdf:Bag>
	<rdf:li rdf:resource="http://identifiers.org/kegg.reaction/R03005"/>
	<rdf:li rdf:resource="http://identifiers.org/kegg.reaction/R00137"/>
	</rdf:Bag>
	</bqbiol:encodes>
	</rdf:Description>
	</rdf:RDF>
	</annotation>
            </fbc:geneProduct>
      <fbc:geneProduct fbc:id="G_CPAR2_404940" fbc:label="CPAR2_404940" metaid="G_CPAR2_404940">
        <annotation>
	<rdf:RDF xmlns:rdf="http://www.w3.org/1999/02/22-rdf-syntax-ns#" xmlns:bqbiol="http://biomodels.net/biology-qualifiers/">
	<rdf:Description rdf:about="#G_CPAR2_404940">
              <bqbiol:is>
	<rdf:Bag>
	<rdf:li rdf:resource="http://identifiers.org/ncbiprotein/CPAR2_404940"/>
	</rdf:Bag>
	</bqbiol:is>
	
	<bqbiol:encodes>
	<rdf:Bag/>
	</bqbiol:encodes>
	</rdf:Description>
	</rdf:RDF>
	</annotation>
            </fbc:geneProduct>
      <fbc:geneProduct fbc:id="G_CPAR2_403610" fbc:label="CPAR2_403610" metaid="G_CPAR2_403610">
        <annotation>
	<rdf:RDF xmlns:rdf="http://www.w3.org/1999/02/22-rdf-syntax-ns#" xmlns:bqbiol="http://biomodels.net/biology-qualifiers/">
	<rdf:Description rdf:about="#G_CPAR2_403610">
              <bqbiol:is>
	<rdf:Bag>
	<rdf:li rdf:resource="http://identifiers.org/ncbiprotein/CPAR2_403610"/>
	</rdf:Bag>
	</bqbiol:is>
	
	<bqbiol:encodes>
	<rdf:Bag/>
	</bqbiol:encodes>
	</rdf:Description>
	</rdf:RDF>
	</annotation>
            </fbc:geneProduct>
      <fbc:geneProduct fbc:id="G_CPAR2_106960" fbc:label="CPAR2_106960" metaid="G_CPAR2_106960">
        <annotation>
	<rdf:RDF xmlns:rdf="http://www.w3.org/1999/02/22-rdf-syntax-ns#" xmlns:bqbiol="http://biomodels.net/biology-qualifiers/">
	<rdf:Description rdf:about="#G_CPAR2_106960">
              <bqbiol:is>
	<rdf:Bag>
	<rdf:li rdf:resource="http://identifiers.org/ncbiprotein/CPAR2_106960"/>
	</rdf:Bag>
	</bqbiol:is>
	
	<bqbiol:encodes>
	<rdf:Bag>
	<rdf:li rdf:resource="http://identifiers.org/kegg.reaction/R00235"/>
	<rdf:li rdf:resource="http://identifiers.org/kegg.reaction/R00236"/>
	<rdf:li rdf:resource="http://identifiers.org/kegg.reaction/R01354"/>
	<rdf:li rdf:resource="http://identifiers.org/kegg.reaction/R00925"/>
	<rdf:li rdf:resource="http://identifiers.org/kegg.reaction/R00926"/>
	<rdf:li rdf:resource="http://identifiers.org/kegg.reaction/R00316"/>
	</rdf:Bag>
	</bqbiol:encodes>
	</rdf:Description>
	</rdf:RDF>
	</annotation>
            </fbc:geneProduct>
      <fbc:geneProduct fbc:id="G_CPAR2_103450" fbc:label="CPAR2_103450" metaid="G_CPAR2_103450">
        <annotation>
	<rdf:RDF xmlns:rdf="http://www.w3.org/1999/02/22-rdf-syntax-ns#" xmlns:bqbiol="http://biomodels.net/biology-qualifiers/">
	<rdf:Description rdf:about="#G_CPAR2_103450">
              <bqbiol:is>
	<rdf:Bag>
	<rdf:li rdf:resource="http://identifiers.org/ncbiprotein/CPAR2_103450"/>
	</rdf:Bag>
	</bqbiol:is>
	
	<bqbiol:encodes>
	<rdf:Bag>
	<rdf:li rdf:resource="http://identifiers.org/kegg.reaction/R03220"/>
	</rdf:Bag>
	</bqbiol:encodes>
	</rdf:Description>
	</rdf:RDF>
	</annotation>
            </fbc:geneProduct>
      <fbc:geneProduct fbc:id="G_CPAR2_105870" fbc:label="CPAR2_105870" metaid="G_CPAR2_105870">
        <annotation>
	<rdf:RDF xmlns:rdf="http://www.w3.org/1999/02/22-rdf-syntax-ns#" xmlns:bqbiol="http://biomodels.net/biology-qualifiers/">
	<rdf:Description rdf:about="#G_CPAR2_105870">
              <bqbiol:is>
	<rdf:Bag>
	<rdf:li rdf:resource="http://identifiers.org/ncbiprotein/CPAR2_105870"/>
	</rdf:Bag>
	</bqbiol:is>
	
	<bqbiol:encodes>
	<rdf:Bag/>
	</bqbiol:encodes>
	</rdf:Description>
	</rdf:RDF>
	</annotation>
            </fbc:geneProduct>
      <fbc:geneProduct fbc:id="G_CPAR2_104540" fbc:label="CPAR2_104540" metaid="G_CPAR2_104540">
        <annotation>
	<rdf:RDF xmlns:rdf="http://www.w3.org/1999/02/22-rdf-syntax-ns#" xmlns:bqbiol="http://biomodels.net/biology-qualifiers/">
	<rdf:Description rdf:about="#G_CPAR2_104540">
              <bqbiol:is>
	<rdf:Bag>
	<rdf:li rdf:resource="http://identifiers.org/ncbiprotein/CPAR2_104540"/>
	</rdf:Bag>
	</bqbiol:is>
	
	<bqbiol:encodes>
	<rdf:Bag>
	<rdf:li rdf:resource="http://identifiers.org/kegg.reaction/R02260"/>
	</rdf:Bag>
	</bqbiol:encodes>
	</rdf:Description>
	</rdf:RDF>
	</annotation>
            </fbc:geneProduct>
      <fbc:geneProduct fbc:id="G_CPAR2_701750" fbc:label="CPAR2_701750" metaid="G_CPAR2_701750">
        <annotation>
	<rdf:RDF xmlns:rdf="http://www.w3.org/1999/02/22-rdf-syntax-ns#" xmlns:bqbiol="http://biomodels.net/biology-qualifiers/">
	<rdf:Description rdf:about="#G_CPAR2_701750">
              <bqbiol:is>
	<rdf:Bag>
	<rdf:li rdf:resource="http://identifiers.org/ncbiprotein/CPAR2_701750"/>
	</rdf:Bag>
	</bqbiol:is>
	
	<bqbiol:encodes>
	<rdf:Bag>
	<rdf:li rdf:resource="http://identifiers.org/kegg.reaction/R02978"/>
	</rdf:Bag>
	</bqbiol:encodes>
	</rdf:Description>
	</rdf:RDF>
	</annotation>
            </fbc:geneProduct>
      <fbc:geneProduct fbc:id="G_CPAR2_800360" fbc:label="CPAR2_800360" metaid="G_CPAR2_800360">
        <annotation>
	<rdf:RDF xmlns:rdf="http://www.w3.org/1999/02/22-rdf-syntax-ns#" xmlns:bqbiol="http://biomodels.net/biology-qualifiers/">
	<rdf:Description rdf:about="#G_CPAR2_800360">
              <bqbiol:is>
	<rdf:Bag>
	<rdf:li rdf:resource="http://identifiers.org/ncbiprotein/CPAR2_800360"/>
	</rdf:Bag>
	</bqbiol:is>
	
	<bqbiol:encodes>
	<rdf:Bag>
	<rdf:li rdf:resource="http://identifiers.org/kegg.reaction/R03968"/>
	<rdf:li rdf:resource="http://identifiers.org/kegg.reaction/R04001"/>
	</rdf:Bag>
	</bqbiol:encodes>
	</rdf:Description>
	</rdf:RDF>
	</annotation>
            </fbc:geneProduct>
      <fbc:geneProduct fbc:id="G_CPAR2_210710" fbc:label="CPAR2_210710" metaid="G_CPAR2_210710">
        <annotation>
	<rdf:RDF xmlns:rdf="http://www.w3.org/1999/02/22-rdf-syntax-ns#" xmlns:bqbiol="http://biomodels.net/biology-qualifiers/">
	<rdf:Description rdf:about="#G_CPAR2_210710">
              <bqbiol:is>
	<rdf:Bag>
	<rdf:li rdf:resource="http://identifiers.org/ncbiprotein/CPAR2_210710"/>
	</rdf:Bag>
	</bqbiol:is>
	
	<bqbiol:encodes>
	<rdf:Bag>
	<rdf:li rdf:resource="http://identifiers.org/kegg.reaction/R04171"/>
	</rdf:Bag>
	</bqbiol:encodes>
	</rdf:Description>
	</rdf:RDF>
	</annotation>
            </fbc:geneProduct>
      <fbc:geneProduct fbc:id="G_CPAR2_803630" fbc:label="CPAR2_803630" metaid="G_CPAR2_803630">
        <annotation>
	<rdf:RDF xmlns:rdf="http://www.w3.org/1999/02/22-rdf-syntax-ns#" xmlns:bqbiol="http://biomodels.net/biology-qualifiers/">
	<rdf:Description rdf:about="#G_CPAR2_803630">
              <bqbiol:is>
	<rdf:Bag>
	<rdf:li rdf:resource="http://identifiers.org/ncbiprotein/CPAR2_803630"/>
	</rdf:Bag>
	</bqbiol:is>
	
	<bqbiol:encodes>
	<rdf:Bag>
	<rdf:li rdf:resource="http://identifiers.org/kegg.reaction/R00709"/>
	</rdf:Bag>
	</bqbiol:encodes>
	</rdf:Description>
	</rdf:RDF>
	</annotation>
            </fbc:geneProduct>
      <fbc:geneProduct fbc:id="G_CPAR2_800120" fbc:label="CPAR2_800120" metaid="G_CPAR2_800120">
        <annotation>
	<rdf:RDF xmlns:rdf="http://www.w3.org/1999/02/22-rdf-syntax-ns#" xmlns:bqbiol="http://biomodels.net/biology-qualifiers/">
	<rdf:Description rdf:about="#G_CPAR2_800120">
              <bqbiol:is>
	<rdf:Bag>
	<rdf:li rdf:resource="http://identifiers.org/ncbiprotein/CPAR2_800120"/>
	</rdf:Bag>
	</bqbiol:is>
	
	<bqbiol:encodes>
	<rdf:Bag>
	<rdf:li rdf:resource="http://identifiers.org/kegg.reaction/R02756"/>
	<rdf:li rdf:resource="http://identifiers.org/kegg.reaction/R04360"/>
	</rdf:Bag>
	</bqbiol:encodes>
	</rdf:Description>
	</rdf:RDF>
	</annotation>
            </fbc:geneProduct>
      <fbc:geneProduct fbc:id="G_CPAR2_803670" fbc:label="CPAR2_803670" metaid="G_CPAR2_803670">
        <annotation>
	<rdf:RDF xmlns:rdf="http://www.w3.org/1999/02/22-rdf-syntax-ns#" xmlns:bqbiol="http://biomodels.net/biology-qualifiers/">
	<rdf:Description rdf:about="#G_CPAR2_803670">
              <bqbiol:is>
	<rdf:Bag>
	<rdf:li rdf:resource="http://identifiers.org/ncbiprotein/CPAR2_803670"/>
	</rdf:Bag>
	</bqbiol:is>
	
	<bqbiol:encodes>
	<rdf:Bag>
	<rdf:li rdf:resource="http://identifiers.org/kegg.reaction/R00985"/>
	<rdf:li rdf:resource="http://identifiers.org/kegg.reaction/R00986"/>
	</rdf:Bag>
	</bqbiol:encodes>
	</rdf:Description>
	</rdf:RDF>
	</annotation>
            </fbc:geneProduct>
      <fbc:geneProduct fbc:id="G_CPAR2_801250" fbc:label="CPAR2_801250" metaid="G_CPAR2_801250">
        <annotation>
	<rdf:RDF xmlns:rdf="http://www.w3.org/1999/02/22-rdf-syntax-ns#" xmlns:bqbiol="http://biomodels.net/biology-qualifiers/">
	<rdf:Description rdf:about="#G_CPAR2_801250">
              <bqbiol:is>
	<rdf:Bag>
	<rdf:li rdf:resource="http://identifiers.org/ncbiprotein/CPAR2_801250"/>
	</rdf:Bag>
	</bqbiol:is>
	
	<bqbiol:encodes>
	<rdf:Bag>
	<rdf:li rdf:resource="http://identifiers.org/kegg.reaction/R01899"/>
	<rdf:li rdf:resource="http://identifiers.org/kegg.reaction/R00267"/>
	<rdf:li rdf:resource="http://identifiers.org/kegg.reaction/R00268"/>
	</rdf:Bag>
	</bqbiol:encodes>
	</rdf:Description>
	</rdf:RDF>
	</annotation>
            </fbc:geneProduct>
      <fbc:geneProduct fbc:id="G_CPAR2_802580" fbc:label="CPAR2_802580" metaid="G_CPAR2_802580">
        <annotation>
	<rdf:RDF xmlns:rdf="http://www.w3.org/1999/02/22-rdf-syntax-ns#" xmlns:bqbiol="http://biomodels.net/biology-qualifiers/">
	<rdf:Description rdf:about="#G_CPAR2_802580">
              <bqbiol:is>
	<rdf:Bag>
	<rdf:li rdf:resource="http://identifiers.org/ncbiprotein/CPAR2_802580"/>
	</rdf:Bag>
	</bqbiol:is>
	
	<bqbiol:encodes>
	<rdf:Bag>
	<rdf:li rdf:resource="http://identifiers.org/kegg.reaction/R02102"/>
	<rdf:li rdf:resource="http://identifiers.org/kegg.reaction/R01664"/>
	<rdf:li rdf:resource="http://identifiers.org/kegg.reaction/R01968"/>
	<rdf:li rdf:resource="http://identifiers.org/kegg.reaction/R01569"/>
	<rdf:li rdf:resource="http://identifiers.org/kegg.reaction/R02088"/>
	</rdf:Bag>
	</bqbiol:encodes>
	</rdf:Description>
	</rdf:RDF>
	</annotation>
            </fbc:geneProduct>
      <fbc:geneProduct fbc:id="G_CPAR2_402510" fbc:label="CPAR2_402510" metaid="G_CPAR2_402510">
        <annotation>
	<rdf:RDF xmlns:rdf="http://www.w3.org/1999/02/22-rdf-syntax-ns#" xmlns:bqbiol="http://biomodels.net/biology-qualifiers/">
	<rdf:Description rdf:about="#G_CPAR2_402510">
              <bqbiol:is>
	<rdf:Bag>
	<rdf:li rdf:resource="http://identifiers.org/ncbiprotein/CPAR2_402510"/>
	</rdf:Bag>
	</bqbiol:is>
	
	<bqbiol:encodes>
	<rdf:Bag>
	<rdf:li rdf:resource="http://identifiers.org/kegg.reaction/R01890"/>
	</rdf:Bag>
	</bqbiol:encodes>
	</rdf:Description>
	</rdf:RDF>
	</annotation>
            </fbc:geneProduct>
      <fbc:geneProduct fbc:id="G_CPAR2_208400" fbc:label="CPAR2_208400" metaid="G_CPAR2_208400">
        <annotation>
	<rdf:RDF xmlns:rdf="http://www.w3.org/1999/02/22-rdf-syntax-ns#" xmlns:bqbiol="http://biomodels.net/biology-qualifiers/">
	<rdf:Description rdf:about="#G_CPAR2_208400">
              <bqbiol:is>
	<rdf:Bag>
	<rdf:li rdf:resource="http://identifiers.org/ncbiprotein/CPAR2_208400"/>
	</rdf:Bag>
	</bqbiol:is>
	
	<bqbiol:encodes>
	<rdf:Bag>
	<rdf:li rdf:resource="http://identifiers.org/kegg.reaction/R04208"/>
	<rdf:li rdf:resource="http://identifiers.org/kegg.reaction/R04144"/>
	</rdf:Bag>
	</bqbiol:encodes>
	</rdf:Description>
	</rdf:RDF>
	</annotation>
            </fbc:geneProduct>
      <fbc:geneProduct fbc:id="G_CPAR2_102570" fbc:label="CPAR2_102570" metaid="G_CPAR2_102570">
        <annotation>
	<rdf:RDF xmlns:rdf="http://www.w3.org/1999/02/22-rdf-syntax-ns#" xmlns:bqbiol="http://biomodels.net/biology-qualifiers/">
	<rdf:Description rdf:about="#G_CPAR2_102570">
              <bqbiol:is>
	<rdf:Bag>
	<rdf:li rdf:resource="http://identifiers.org/ncbiprotein/CPAR2_102570"/>
	</rdf:Bag>
	</bqbiol:is>
	
	<bqbiol:encodes>
	<rdf:Bag>
	<rdf:li rdf:resource="http://identifiers.org/kegg.reaction/R01280"/>
	<rdf:li rdf:resource="http://identifiers.org/kegg.reaction/R00390"/>
	</rdf:Bag>
	</bqbiol:encodes>
	</rdf:Description>
	</rdf:RDF>
	</annotation>
            </fbc:geneProduct>
      <fbc:geneProduct fbc:id="G_CPAR2_101480" fbc:label="CPAR2_101480" metaid="G_CPAR2_101480">
        <annotation>
	<rdf:RDF xmlns:rdf="http://www.w3.org/1999/02/22-rdf-syntax-ns#" xmlns:bqbiol="http://biomodels.net/biology-qualifiers/">
	<rdf:Description rdf:about="#G_CPAR2_101480">
              <bqbiol:is>
	<rdf:Bag>
	<rdf:li rdf:resource="http://identifiers.org/ncbiprotein/CPAR2_101480"/>
	</rdf:Bag>
	</bqbiol:is>
	
	<bqbiol:encodes>
	<rdf:Bag>
	<rdf:li rdf:resource="http://identifiers.org/kegg.reaction/R00707"/>
	<rdf:li rdf:resource="http://identifiers.org/kegg.reaction/R04445"/>
	<rdf:li rdf:resource="http://identifiers.org/kegg.reaction/R00708"/>
	<rdf:li rdf:resource="http://identifiers.org/kegg.reaction/R04444"/>
	<rdf:li rdf:resource="http://identifiers.org/kegg.reaction/R00245"/>
	</rdf:Bag>
	</bqbiol:encodes>
	</rdf:Description>
	</rdf:RDF>
	</annotation>
            </fbc:geneProduct>
      <fbc:geneProduct fbc:id="G_CPAR2_806930" fbc:label="CPAR2_806930" metaid="G_CPAR2_806930">
        <annotation>
	<rdf:RDF xmlns:rdf="http://www.w3.org/1999/02/22-rdf-syntax-ns#" xmlns:bqbiol="http://biomodels.net/biology-qualifiers/">
	<rdf:Description rdf:about="#G_CPAR2_806930">
              <bqbiol:is>
	<rdf:Bag>
	<rdf:li rdf:resource="http://identifiers.org/ncbiprotein/CPAR2_806930"/>
	</rdf:Bag>
	</bqbiol:is>
	
	<bqbiol:encodes>
	<rdf:Bag>
	<rdf:li rdf:resource="http://identifiers.org/kegg.reaction/R04856"/>
	</rdf:Bag>
	</bqbiol:encodes>
	</rdf:Description>
	</rdf:RDF>
	</annotation>
            </fbc:geneProduct>
      <fbc:geneProduct fbc:id="G_CPAR2_805840" fbc:label="CPAR2_805840" metaid="G_CPAR2_805840">
        <annotation>
	<rdf:RDF xmlns:rdf="http://www.w3.org/1999/02/22-rdf-syntax-ns#" xmlns:bqbiol="http://biomodels.net/biology-qualifiers/">
	<rdf:Description rdf:about="#G_CPAR2_805840">
              <bqbiol:is>
	<rdf:Bag>
	<rdf:li rdf:resource="http://identifiers.org/ncbiprotein/CPAR2_805840"/>
	</rdf:Bag>
	</bqbiol:is>
	
	<bqbiol:encodes>
	<rdf:Bag/>
	</bqbiol:encodes>
	</rdf:Description>
	</rdf:RDF>
	</annotation>
            </fbc:geneProduct>
      <fbc:geneProduct fbc:id="G_CPAR2_301970" fbc:label="CPAR2_301970" metaid="G_CPAR2_301970">
        <annotation>
	<rdf:RDF xmlns:rdf="http://www.w3.org/1999/02/22-rdf-syntax-ns#" xmlns:bqbiol="http://biomodels.net/biology-qualifiers/">
	<rdf:Description rdf:about="#G_CPAR2_301970">
              <bqbiol:is>
	<rdf:Bag>
	<rdf:li rdf:resource="http://identifiers.org/ncbiprotein/CPAR2_301970"/>
	</rdf:Bag>
	</bqbiol:is>
	
	<bqbiol:encodes>
	<rdf:Bag>
	<rdf:li rdf:resource="http://identifiers.org/kegg.reaction/R05202"/>
	</rdf:Bag>
	</bqbiol:encodes>
	</rdf:Description>
	</rdf:RDF>
	</annotation>
            </fbc:geneProduct>
      <fbc:geneProduct fbc:id="G_CPAR2_211810" fbc:label="CPAR2_211810" metaid="G_CPAR2_211810">
        <annotation>
	<rdf:RDF xmlns:rdf="http://www.w3.org/1999/02/22-rdf-syntax-ns#" xmlns:bqbiol="http://biomodels.net/biology-qualifiers/">
	<rdf:Description rdf:about="#G_CPAR2_211810">
              <bqbiol:is>
	<rdf:Bag>
	<rdf:li rdf:resource="http://identifiers.org/ncbiprotein/CPAR2_211810"/>
	</rdf:Bag>
	</bqbiol:is>
	
	<bqbiol:encodes>
	<rdf:Bag>
	<rdf:li rdf:resource="http://identifiers.org/kegg.reaction/R01518"/>
	</rdf:Bag>
	</bqbiol:encodes>
	</rdf:Description>
	</rdf:RDF>
	</annotation>
            </fbc:geneProduct>
      <fbc:geneProduct fbc:id="G_CPAR2_205380" fbc:label="CPAR2_205380" metaid="G_CPAR2_205380">
        <annotation>
	<rdf:RDF xmlns:rdf="http://www.w3.org/1999/02/22-rdf-syntax-ns#" xmlns:bqbiol="http://biomodels.net/biology-qualifiers/">
	<rdf:Description rdf:about="#G_CPAR2_205380">
              <bqbiol:is>
	<rdf:Bag>
	<rdf:li rdf:resource="http://identifiers.org/ncbiprotein/CPAR2_205380"/>
	</rdf:Bag>
	</bqbiol:is>
	
	<bqbiol:encodes>
	<rdf:Bag>
	<rdf:li rdf:resource="http://identifiers.org/kegg.reaction/R02737"/>
	<rdf:li rdf:resource="http://identifiers.org/kegg.reaction/R00836"/>
	</rdf:Bag>
	</bqbiol:encodes>
	</rdf:Description>
	</rdf:RDF>
	</annotation>
            </fbc:geneProduct>
      <fbc:geneProduct fbc:id="G_CPAR2_801000" fbc:label="CPAR2_801000" metaid="G_CPAR2_801000">
        <annotation>
	<rdf:RDF xmlns:rdf="http://www.w3.org/1999/02/22-rdf-syntax-ns#" xmlns:bqbiol="http://biomodels.net/biology-qualifiers/">
	<rdf:Description rdf:about="#G_CPAR2_801000">
              <bqbiol:is>
	<rdf:Bag>
	<rdf:li rdf:resource="http://identifiers.org/ncbiprotein/CPAR2_801000"/>
	</rdf:Bag>
	</bqbiol:is>
	
	<bqbiol:encodes>
	<rdf:Bag/>
	</bqbiol:encodes>
	</rdf:Description>
	</rdf:RDF>
	</annotation>
            </fbc:geneProduct>
      <fbc:geneProduct fbc:id="G_CPAR2_502030" fbc:label="CPAR2_502030" metaid="G_CPAR2_502030">
        <annotation>
	<rdf:RDF xmlns:rdf="http://www.w3.org/1999/02/22-rdf-syntax-ns#" xmlns:bqbiol="http://biomodels.net/biology-qualifiers/">
	<rdf:Description rdf:about="#G_CPAR2_502030">
              <bqbiol:is>
	<rdf:Bag>
	<rdf:li rdf:resource="http://identifiers.org/ncbiprotein/CPAR2_502030"/>
	</rdf:Bag>
	</bqbiol:is>
	
	<bqbiol:encodes>
	<rdf:Bag>
	<rdf:li rdf:resource="http://identifiers.org/kegg.reaction/R00966"/>
	</rdf:Bag>
	</bqbiol:encodes>
	</rdf:Description>
	</rdf:RDF>
	</annotation>
            </fbc:geneProduct>
      <fbc:geneProduct fbc:id="G_CPAR2_804750" fbc:label="CPAR2_804750" metaid="G_CPAR2_804750">
        <annotation>
	<rdf:RDF xmlns:rdf="http://www.w3.org/1999/02/22-rdf-syntax-ns#" xmlns:bqbiol="http://biomodels.net/biology-qualifiers/">
	<rdf:Description rdf:about="#G_CPAR2_804750">
              <bqbiol:is>
	<rdf:Bag>
	<rdf:li rdf:resource="http://identifiers.org/ncbiprotein/CPAR2_804750"/>
	</rdf:Bag>
	</bqbiol:is>
	
	<bqbiol:encodes>
	<rdf:Bag>
	<rdf:li rdf:resource="http://identifiers.org/kegg.reaction/R04880"/>
	<rdf:li rdf:resource="http://identifiers.org/kegg.reaction/R00754"/>
	<rdf:li rdf:resource="http://identifiers.org/kegg.reaction/R08558"/>
	<rdf:li rdf:resource="http://identifiers.org/kegg.reaction/R08557"/>
	<rdf:li rdf:resource="http://identifiers.org/kegg.reaction/R02124"/>
	</rdf:Bag>
	</bqbiol:encodes>
	</rdf:Description>
	</rdf:RDF>
	</annotation>
            </fbc:geneProduct>
      <fbc:geneProduct fbc:id="G_CPAR2_404920" fbc:label="CPAR2_404920" metaid="G_CPAR2_404920">
        <annotation>
	<rdf:RDF xmlns:rdf="http://www.w3.org/1999/02/22-rdf-syntax-ns#" xmlns:bqbiol="http://biomodels.net/biology-qualifiers/">
	<rdf:Description rdf:about="#G_CPAR2_404920">
              <bqbiol:is>
	<rdf:Bag>
	<rdf:li rdf:resource="http://identifiers.org/ncbiprotein/CPAR2_404920"/>
	</rdf:Bag>
	</bqbiol:is>
	
	<bqbiol:encodes>
	<rdf:Bag>
	<rdf:li rdf:resource="http://identifiers.org/kegg.reaction/R00524"/>
	</rdf:Bag>
	</bqbiol:encodes>
	</rdf:Description>
	</rdf:RDF>
	</annotation>
            </fbc:geneProduct>
      <fbc:geneProduct fbc:id="G_CPAR2_204050" fbc:label="CPAR2_204050" metaid="G_CPAR2_204050">
        <annotation>
	<rdf:RDF xmlns:rdf="http://www.w3.org/1999/02/22-rdf-syntax-ns#" xmlns:bqbiol="http://biomodels.net/biology-qualifiers/">
	<rdf:Description rdf:about="#G_CPAR2_204050">
              <bqbiol:is>
	<rdf:Bag>
	<rdf:li rdf:resource="http://identifiers.org/ncbiprotein/CPAR2_204050"/>
	</rdf:Bag>
	</bqbiol:is>
	
	<bqbiol:encodes>
	<rdf:Bag/>
	</bqbiol:encodes>
	</rdf:Description>
	</rdf:RDF>
	</annotation>
            </fbc:geneProduct>
      <fbc:geneProduct fbc:id="G_CPAR2_402740" fbc:label="CPAR2_402740" metaid="G_CPAR2_402740">
        <annotation>
	<rdf:RDF xmlns:rdf="http://www.w3.org/1999/02/22-rdf-syntax-ns#" xmlns:bqbiol="http://biomodels.net/biology-qualifiers/">
	<rdf:Description rdf:about="#G_CPAR2_402740">
              <bqbiol:is>
	<rdf:Bag>
	<rdf:li rdf:resource="http://identifiers.org/ncbiprotein/CPAR2_402740"/>
	</rdf:Bag>
	</bqbiol:is>
	
	<bqbiol:encodes>
	<rdf:Bag>
	<rdf:li rdf:resource="http://identifiers.org/kegg.reaction/R04867"/>
	<rdf:li rdf:resource="http://identifiers.org/kegg.reaction/R03875"/>
	<rdf:li rdf:resource="http://identifiers.org/kegg.reaction/R04866"/>
	</rdf:Bag>
	</bqbiol:encodes>
	</rdf:Description>
	</rdf:RDF>
	</annotation>
            </fbc:geneProduct>
      <fbc:geneProduct fbc:id="G_CPAR2_102100" fbc:label="CPAR2_102100" metaid="G_CPAR2_102100">
        <annotation>
	<rdf:RDF xmlns:rdf="http://www.w3.org/1999/02/22-rdf-syntax-ns#" xmlns:bqbiol="http://biomodels.net/biology-qualifiers/">
	<rdf:Description rdf:about="#G_CPAR2_102100">
              <bqbiol:is>
	<rdf:Bag>
	<rdf:li rdf:resource="http://identifiers.org/ncbiprotein/CPAR2_102100"/>
	</rdf:Bag>
	</bqbiol:is>
	
	<bqbiol:encodes>
	<rdf:Bag/>
	</bqbiol:encodes>
	</rdf:Description>
	</rdf:RDF>
	</annotation>
            </fbc:geneProduct>
      <fbc:geneProduct fbc:id="G_CPAR2_801480" fbc:label="CPAR2_801480" metaid="G_CPAR2_801480">
        <annotation>
	<rdf:RDF xmlns:rdf="http://www.w3.org/1999/02/22-rdf-syntax-ns#" xmlns:bqbiol="http://biomodels.net/biology-qualifiers/">
	<rdf:Description rdf:about="#G_CPAR2_801480">
              <bqbiol:is>
	<rdf:Bag>
	<rdf:li rdf:resource="http://identifiers.org/ncbiprotein/CPAR2_801480"/>
	</rdf:Bag>
	</bqbiol:is>
	
	<bqbiol:encodes>
	<rdf:Bag/>
	</bqbiol:encodes>
	</rdf:Description>
	</rdf:RDF>
	</annotation>
            </fbc:geneProduct>
      <fbc:geneProduct fbc:id="G_CPAR2_106940" fbc:label="CPAR2_106940" metaid="G_CPAR2_106940">
        <annotation>
	<rdf:RDF xmlns:rdf="http://www.w3.org/1999/02/22-rdf-syntax-ns#" xmlns:bqbiol="http://biomodels.net/biology-qualifiers/">
	<rdf:Description rdf:about="#G_CPAR2_106940">
              <bqbiol:is>
	<rdf:Bag>
	<rdf:li rdf:resource="http://identifiers.org/ncbiprotein/CPAR2_106940"/>
	</rdf:Bag>
	</bqbiol:is>
	
	<bqbiol:encodes>
	<rdf:Bag/>
	</bqbiol:encodes>
	</rdf:Description>
	</rdf:RDF>
	</annotation>
            </fbc:geneProduct>
      <fbc:geneProduct fbc:id="G_CPAR2_103670" fbc:label="CPAR2_103670" metaid="G_CPAR2_103670">
        <annotation>
	<rdf:RDF xmlns:rdf="http://www.w3.org/1999/02/22-rdf-syntax-ns#" xmlns:bqbiol="http://biomodels.net/biology-qualifiers/">
	<rdf:Description rdf:about="#G_CPAR2_103670">
              <bqbiol:is>
	<rdf:Bag>
	<rdf:li rdf:resource="http://identifiers.org/ncbiprotein/CPAR2_103670"/>
	</rdf:Bag>
	</bqbiol:is>
	
	<bqbiol:encodes>
	<rdf:Bag>
	<rdf:li rdf:resource="http://identifiers.org/kegg.reaction/R02472"/>
	</rdf:Bag>
	</bqbiol:encodes>
	</rdf:Description>
	</rdf:RDF>
	</annotation>
            </fbc:geneProduct>
      <fbc:geneProduct fbc:id="G_CPAR2_703950" fbc:label="CPAR2_703950" metaid="G_CPAR2_703950">
        <annotation>
	<rdf:RDF xmlns:rdf="http://www.w3.org/1999/02/22-rdf-syntax-ns#" xmlns:bqbiol="http://biomodels.net/biology-qualifiers/">
	<rdf:Description rdf:about="#G_CPAR2_703950">
              <bqbiol:is>
	<rdf:Bag>
	<rdf:li rdf:resource="http://identifiers.org/ncbiprotein/CPAR2_703950"/>
	</rdf:Bag>
	</bqbiol:is>
	
	<bqbiol:encodes>
	<rdf:Bag>
	<rdf:li rdf:resource="http://identifiers.org/kegg.reaction/R02855"/>
	</rdf:Bag>
	</bqbiol:encodes>
	</rdf:Description>
	</rdf:RDF>
	</annotation>
            </fbc:geneProduct>
      <fbc:geneProduct fbc:id="G_CPAR2_400560" fbc:label="CPAR2_400560" metaid="G_CPAR2_400560">
        <annotation>
	<rdf:RDF xmlns:rdf="http://www.w3.org/1999/02/22-rdf-syntax-ns#" xmlns:bqbiol="http://biomodels.net/biology-qualifiers/">
	<rdf:Description rdf:about="#G_CPAR2_400560">
              <bqbiol:is>
	<rdf:Bag>
	<rdf:li rdf:resource="http://identifiers.org/ncbiprotein/CPAR2_400560"/>
	</rdf:Bag>
	</bqbiol:is>
	
	<bqbiol:encodes>
	<rdf:Bag>
	<rdf:li rdf:resource="http://identifiers.org/kegg.reaction/R09796"/>
	</rdf:Bag>
	</bqbiol:encodes>
	</rdf:Description>
	</rdf:RDF>
	</annotation>
            </fbc:geneProduct>
      <fbc:geneProduct fbc:id="G_CPAR2_806920" fbc:label="CPAR2_806920" metaid="G_CPAR2_806920">
        <annotation>
	<rdf:RDF xmlns:rdf="http://www.w3.org/1999/02/22-rdf-syntax-ns#" xmlns:bqbiol="http://biomodels.net/biology-qualifiers/">
	<rdf:Description rdf:about="#G_CPAR2_806920">
              <bqbiol:is>
	<rdf:Bag>
	<rdf:li rdf:resource="http://identifiers.org/ncbiprotein/CPAR2_806920"/>
	</rdf:Bag>
	</bqbiol:is>
	
	<bqbiol:encodes>
	<rdf:Bag>
	<rdf:li rdf:resource="http://identifiers.org/kegg.reaction/R04856"/>
	</rdf:Bag>
	</bqbiol:encodes>
	</rdf:Description>
	</rdf:RDF>
	</annotation>
            </fbc:geneProduct>
      <fbc:geneProduct fbc:id="G_CPAR2_804740" fbc:label="CPAR2_804740" metaid="G_CPAR2_804740">
        <annotation>
	<rdf:RDF xmlns:rdf="http://www.w3.org/1999/02/22-rdf-syntax-ns#" xmlns:bqbiol="http://biomodels.net/biology-qualifiers/">
	<rdf:Description rdf:about="#G_CPAR2_804740">
              <bqbiol:is>
	<rdf:Bag>
	<rdf:li rdf:resource="http://identifiers.org/ncbiprotein/CPAR2_804740"/>
	</rdf:Bag>
	</bqbiol:is>
	
	<bqbiol:encodes>
	<rdf:Bag>
	<rdf:li rdf:resource="http://identifiers.org/kegg.reaction/R06863"/>
	<rdf:li rdf:resource="http://identifiers.org/kegg.reaction/R06861"/>
	<rdf:li rdf:resource="http://identifiers.org/kegg.reaction/R01830"/>
	<rdf:li rdf:resource="http://identifiers.org/kegg.reaction/R01641"/>
	<rdf:li rdf:resource="http://identifiers.org/kegg.reaction/R01067"/>
	</rdf:Bag>
	</bqbiol:encodes>
	</rdf:Description>
	</rdf:RDF>
	</annotation>
            </fbc:geneProduct>
      <fbc:geneProduct fbc:id="G_CPAR2_801230" fbc:label="CPAR2_801230" metaid="G_CPAR2_801230">
        <annotation>
	<rdf:RDF xmlns:rdf="http://www.w3.org/1999/02/22-rdf-syntax-ns#" xmlns:bqbiol="http://biomodels.net/biology-qualifiers/">
	<rdf:Description rdf:about="#G_CPAR2_801230">
              <bqbiol:is>
	<rdf:Bag>
	<rdf:li rdf:resource="http://identifiers.org/ncbiprotein/CPAR2_801230"/>
	</rdf:Bag>
	</bqbiol:is>
	
	<bqbiol:encodes>
	<rdf:Bag>
	<rdf:li rdf:resource="http://identifiers.org/kegg.reaction/R01005"/>
	</rdf:Bag>
	</bqbiol:encodes>
	</rdf:Description>
	</rdf:RDF>
	</annotation>
            </fbc:geneProduct>
      <fbc:geneProduct fbc:id="G_CPAR2_504220" fbc:label="CPAR2_504220" metaid="G_CPAR2_504220">
        <annotation>
	<rdf:RDF xmlns:rdf="http://www.w3.org/1999/02/22-rdf-syntax-ns#" xmlns:bqbiol="http://biomodels.net/biology-qualifiers/">
	<rdf:Description rdf:about="#G_CPAR2_504220">
              <bqbiol:is>
	<rdf:Bag>
	<rdf:li rdf:resource="http://identifiers.org/ncbiprotein/CPAR2_504220"/>
	</rdf:Bag>
	</bqbiol:is>
	
	<bqbiol:encodes>
	<rdf:Bag/>
	</bqbiol:encodes>
	</rdf:Description>
	</rdf:RDF>
	</annotation>
            </fbc:geneProduct>
      <fbc:geneProduct fbc:id="G_CPAR2_301960" fbc:label="CPAR2_301960" metaid="G_CPAR2_301960">
        <annotation>
	<rdf:RDF xmlns:rdf="http://www.w3.org/1999/02/22-rdf-syntax-ns#" xmlns:bqbiol="http://biomodels.net/biology-qualifiers/">
	<rdf:Description rdf:about="#G_CPAR2_301960">
              <bqbiol:is>
	<rdf:Bag>
	<rdf:li rdf:resource="http://identifiers.org/ncbiprotein/CPAR2_301960"/>
	</rdf:Bag>
	</bqbiol:is>
	
	<bqbiol:encodes>
	<rdf:Bag>
	<rdf:li rdf:resource="http://identifiers.org/kegg.reaction/R08551"/>
	<rdf:li rdf:resource="http://identifiers.org/kegg.reaction/R08539"/>
	</rdf:Bag>
	</bqbiol:encodes>
	</rdf:Description>
	</rdf:RDF>
	</annotation>
            </fbc:geneProduct>
      <fbc:geneProduct fbc:id="G_CPAR2_300630" fbc:label="CPAR2_300630" metaid="G_CPAR2_300630">
        <annotation>
	<rdf:RDF xmlns:rdf="http://www.w3.org/1999/02/22-rdf-syntax-ns#" xmlns:bqbiol="http://biomodels.net/biology-qualifiers/">
	<rdf:Description rdf:about="#G_CPAR2_300630">
              <bqbiol:is>
	<rdf:Bag>
	<rdf:li rdf:resource="http://identifiers.org/ncbiprotein/CPAR2_300630"/>
	</rdf:Bag>
	</bqbiol:is>
	
	<bqbiol:encodes>
	<rdf:Bag>
	<rdf:li rdf:resource="http://identifiers.org/kegg.reaction/R09541"/>
	</rdf:Bag>
	</bqbiol:encodes>
	</rdf:Description>
	</rdf:RDF>
	</annotation>
            </fbc:geneProduct>
      <fbc:geneProduct fbc:id="G_CPAR2_208420" fbc:label="CPAR2_208420" metaid="G_CPAR2_208420">
        <annotation>
	<rdf:RDF xmlns:rdf="http://www.w3.org/1999/02/22-rdf-syntax-ns#" xmlns:bqbiol="http://biomodels.net/biology-qualifiers/">
	<rdf:Description rdf:about="#G_CPAR2_208420">
              <bqbiol:is>
	<rdf:Bag>
	<rdf:li rdf:resource="http://identifiers.org/ncbiprotein/CPAR2_208420"/>
	</rdf:Bag>
	</bqbiol:is>
	
	<bqbiol:encodes>
	<rdf:Bag>
	<rdf:li rdf:resource="http://identifiers.org/kegg.reaction/R02135"/>
	<rdf:li rdf:resource="http://identifiers.org/kegg.reaction/R00548"/>
	<rdf:li rdf:resource="http://identifiers.org/kegg.reaction/R01010"/>
	</rdf:Bag>
	</bqbiol:encodes>
	</rdf:Description>
	</rdf:RDF>
	</annotation>
            </fbc:geneProduct>
      <fbc:geneProduct fbc:id="G_CPAR2_210740" fbc:label="CPAR2_210740" metaid="G_CPAR2_210740">
        <annotation>
	<rdf:RDF xmlns:rdf="http://www.w3.org/1999/02/22-rdf-syntax-ns#" xmlns:bqbiol="http://biomodels.net/biology-qualifiers/">
	<rdf:Description rdf:about="#G_CPAR2_210740">
              <bqbiol:is>
	<rdf:Bag>
	<rdf:li rdf:resource="http://identifiers.org/ncbiprotein/CPAR2_210740"/>
	</rdf:Bag>
	</bqbiol:is>
	
	<bqbiol:encodes>
	<rdf:Bag/>
	</bqbiol:encodes>
	</rdf:Description>
	</rdf:RDF>
	</annotation>
            </fbc:geneProduct>
      <fbc:geneProduct fbc:id="G_CPAR2_801030" fbc:label="CPAR2_801030" metaid="G_CPAR2_801030">
        <annotation>
	<rdf:RDF xmlns:rdf="http://www.w3.org/1999/02/22-rdf-syntax-ns#" xmlns:bqbiol="http://biomodels.net/biology-qualifiers/">
	<rdf:Description rdf:about="#G_CPAR2_801030">
              <bqbiol:is>
	<rdf:Bag>
	<rdf:li rdf:resource="http://identifiers.org/ncbiprotein/CPAR2_801030"/>
	</rdf:Bag>
	</bqbiol:is>
	
	<bqbiol:encodes>
	<rdf:Bag>
	<rdf:li rdf:resource="http://identifiers.org/kegg.reaction/R02473"/>
	</rdf:Bag>
	</bqbiol:encodes>
	</rdf:Description>
	</rdf:RDF>
	</annotation>
            </fbc:geneProduct>
      <fbc:geneProduct fbc:id="G_CPAR2_603160" fbc:label="CPAR2_603160" metaid="G_CPAR2_603160">
        <annotation>
	<rdf:RDF xmlns:rdf="http://www.w3.org/1999/02/22-rdf-syntax-ns#" xmlns:bqbiol="http://biomodels.net/biology-qualifiers/">
	<rdf:Description rdf:about="#G_CPAR2_603160">
              <bqbiol:is>
	<rdf:Bag>
	<rdf:li rdf:resource="http://identifiers.org/ncbiprotein/CPAR2_603160"/>
	</rdf:Bag>
	</bqbiol:is>
	
	<bqbiol:encodes>
	<rdf:Bag>
	<rdf:li rdf:resource="http://identifiers.org/kegg.reaction/R02918"/>
	</rdf:Bag>
	</bqbiol:encodes>
	</rdf:Description>
	</rdf:RDF>
	</annotation>
            </fbc:geneProduct>
      <fbc:geneProduct fbc:id="G_CPAR2_103000" fbc:label="CPAR2_103000" metaid="G_CPAR2_103000">
        <annotation>
	<rdf:RDF xmlns:rdf="http://www.w3.org/1999/02/22-rdf-syntax-ns#" xmlns:bqbiol="http://biomodels.net/biology-qualifiers/">
	<rdf:Description rdf:about="#G_CPAR2_103000">
              <bqbiol:is>
	<rdf:Bag>
	<rdf:li rdf:resource="http://identifiers.org/ncbiprotein/CPAR2_103000"/>
	</rdf:Bag>
	</bqbiol:is>
	
	<bqbiol:encodes>
	<rdf:Bag>
	<rdf:li rdf:resource="http://identifiers.org/kegg.reaction/R02760"/>
	<rdf:li rdf:resource="http://identifiers.org/kegg.reaction/R02241"/>
	</rdf:Bag>
	</bqbiol:encodes>
	</rdf:Description>
	</rdf:RDF>
	</annotation>
            </fbc:geneProduct>
      <fbc:geneProduct fbc:id="G_CPAR2_103240" fbc:label="CPAR2_103240" metaid="G_CPAR2_103240">
        <annotation>
	<rdf:RDF xmlns:rdf="http://www.w3.org/1999/02/22-rdf-syntax-ns#" xmlns:bqbiol="http://biomodels.net/biology-qualifiers/">
	<rdf:Description rdf:about="#G_CPAR2_103240">
              <bqbiol:is>
	<rdf:Bag>
	<rdf:li rdf:resource="http://identifiers.org/ncbiprotein/CPAR2_103240"/>
	</rdf:Bag>
	</bqbiol:is>
	
	<bqbiol:encodes>
	<rdf:Bag>
	<rdf:li rdf:resource="http://identifiers.org/kegg.reaction/R02557"/>
	<rdf:li rdf:resource="http://identifiers.org/kegg.reaction/R02294"/>
	<rdf:li rdf:resource="http://identifiers.org/kegg.reaction/R02295"/>
	<rdf:li rdf:resource="http://identifiers.org/kegg.reaction/R02147"/>
	<rdf:li rdf:resource="http://identifiers.org/kegg.reaction/R02484"/>
	<rdf:li rdf:resource="http://identifiers.org/kegg.reaction/R01561"/>
	<rdf:li rdf:resource="http://identifiers.org/kegg.reaction/R02748"/>
	<rdf:li rdf:resource="http://identifiers.org/kegg.reaction/R01863"/>
	<rdf:li rdf:resource="http://identifiers.org/kegg.reaction/R02297"/>
	</rdf:Bag>
	</bqbiol:encodes>
	</rdf:Description>
	</rdf:RDF>
	</annotation>
            </fbc:geneProduct>
      <fbc:geneProduct fbc:id="G_CPAR2_103480" fbc:label="CPAR2_103480" metaid="G_CPAR2_103480">
        <annotation>
	<rdf:RDF xmlns:rdf="http://www.w3.org/1999/02/22-rdf-syntax-ns#" xmlns:bqbiol="http://biomodels.net/biology-qualifiers/">
	<rdf:Description rdf:about="#G_CPAR2_103480">
              <bqbiol:is>
	<rdf:Bag>
	<rdf:li rdf:resource="http://identifiers.org/ncbiprotein/CPAR2_103480"/>
	</rdf:Bag>
	</bqbiol:is>
	
	<bqbiol:encodes>
	<rdf:Bag>
	<rdf:li rdf:resource="http://identifiers.org/kegg.reaction/R10712"/>
	<rdf:li rdf:resource="http://identifiers.org/kegg.reaction/R04448"/>
	</rdf:Bag>
	</bqbiol:encodes>
	</rdf:Description>
	</rdf:RDF>
	</annotation>
            </fbc:geneProduct>
      <fbc:geneProduct fbc:id="G_CPAR2_206490" fbc:label="CPAR2_206490" metaid="G_CPAR2_206490">
        <annotation>
	<rdf:RDF xmlns:rdf="http://www.w3.org/1999/02/22-rdf-syntax-ns#" xmlns:bqbiol="http://biomodels.net/biology-qualifiers/">
	<rdf:Description rdf:about="#G_CPAR2_206490">
              <bqbiol:is>
	<rdf:Bag>
	<rdf:li rdf:resource="http://identifiers.org/ncbiprotein/CPAR2_206490"/>
	</rdf:Bag>
	</bqbiol:is>
	
	<bqbiol:encodes>
	<rdf:Bag>
	<rdf:li rdf:resource="http://identifiers.org/kegg.reaction/R00896"/>
	<rdf:li rdf:resource="http://identifiers.org/kegg.reaction/R00694"/>
	<rdf:li rdf:resource="http://identifiers.org/kegg.reaction/R00895"/>
	<rdf:li rdf:resource="http://identifiers.org/kegg.reaction/R05052"/>
	<rdf:li rdf:resource="http://identifiers.org/kegg.reaction/R02433"/>
	<rdf:li rdf:resource="http://identifiers.org/kegg.reaction/R02619"/>
	<rdf:li rdf:resource="http://identifiers.org/kegg.reaction/R00734"/>
	<rdf:li rdf:resource="http://identifiers.org/kegg.reaction/R00355"/>
	</rdf:Bag>
	</bqbiol:encodes>
	</rdf:Description>
	</rdf:RDF>
	</annotation>
            </fbc:geneProduct>
      <fbc:geneProduct fbc:id="G_CPAR2_806710" fbc:label="CPAR2_806710" metaid="G_CPAR2_806710">
        <annotation>
	<rdf:RDF xmlns:rdf="http://www.w3.org/1999/02/22-rdf-syntax-ns#" xmlns:bqbiol="http://biomodels.net/biology-qualifiers/">
	<rdf:Description rdf:about="#G_CPAR2_806710">
              <bqbiol:is>
	<rdf:Bag>
	<rdf:li rdf:resource="http://identifiers.org/ncbiprotein/CPAR2_806710"/>
	</rdf:Bag>
	</bqbiol:is>
	
	<bqbiol:encodes>
	<rdf:Bag/>
	</bqbiol:encodes>
	</rdf:Description>
	</rdf:RDF>
	</annotation>
            </fbc:geneProduct>
      <fbc:geneProduct fbc:id="G_CPAR2_204070" fbc:label="CPAR2_204070" metaid="G_CPAR2_204070">
        <annotation>
	<rdf:RDF xmlns:rdf="http://www.w3.org/1999/02/22-rdf-syntax-ns#" xmlns:bqbiol="http://biomodels.net/biology-qualifiers/">
	<rdf:Description rdf:about="#G_CPAR2_204070">
              <bqbiol:is>
	<rdf:Bag>
	<rdf:li rdf:resource="http://identifiers.org/ncbiprotein/CPAR2_204070"/>
	</rdf:Bag>
	</bqbiol:is>
	
	<bqbiol:encodes>
	<rdf:Bag>
	<rdf:li rdf:resource="http://identifiers.org/kegg.reaction/R04463"/>
	</rdf:Bag>
	</bqbiol:encodes>
	</rdf:Description>
	</rdf:RDF>
	</annotation>
            </fbc:geneProduct>
      <fbc:geneProduct fbc:id="G_CPAR2_210750" fbc:label="CPAR2_210750" metaid="G_CPAR2_210750">
        <annotation>
	<rdf:RDF xmlns:rdf="http://www.w3.org/1999/02/22-rdf-syntax-ns#" xmlns:bqbiol="http://biomodels.net/biology-qualifiers/">
	<rdf:Description rdf:about="#G_CPAR2_210750">
              <bqbiol:is>
	<rdf:Bag>
	<rdf:li rdf:resource="http://identifiers.org/ncbiprotein/CPAR2_210750"/>
	</rdf:Bag>
	</bqbiol:is>
	
	<bqbiol:encodes>
	<rdf:Bag/>
	</bqbiol:encodes>
	</rdf:Description>
	</rdf:RDF>
	</annotation>
            </fbc:geneProduct>
      <fbc:geneProduct fbc:id="G_CPAR2_803680" fbc:label="CPAR2_803680" metaid="G_CPAR2_803680">
        <annotation>
	<rdf:RDF xmlns:rdf="http://www.w3.org/1999/02/22-rdf-syntax-ns#" xmlns:bqbiol="http://biomodels.net/biology-qualifiers/">
	<rdf:Description rdf:about="#G_CPAR2_803680">
              <bqbiol:is>
	<rdf:Bag>
	<rdf:li rdf:resource="http://identifiers.org/ncbiprotein/CPAR2_803680"/>
	</rdf:Bag>
	</bqbiol:is>
	
	<bqbiol:encodes>
	<rdf:Bag/>
	</bqbiol:encodes>
	</rdf:Description>
	</rdf:RDF>
	</annotation>
            </fbc:geneProduct>
      <fbc:geneProduct fbc:id="G_CPAR2_602080" fbc:label="CPAR2_602080" metaid="G_CPAR2_602080">
        <annotation>
	<rdf:RDF xmlns:rdf="http://www.w3.org/1999/02/22-rdf-syntax-ns#" xmlns:bqbiol="http://biomodels.net/biology-qualifiers/">
	<rdf:Description rdf:about="#G_CPAR2_602080">
              <bqbiol:is>
	<rdf:Bag>
	<rdf:li rdf:resource="http://identifiers.org/ncbiprotein/CPAR2_602080"/>
	</rdf:Bag>
	</bqbiol:is>
	
	<bqbiol:encodes>
	<rdf:Bag>
	<rdf:li rdf:resource="http://identifiers.org/kegg.reaction/R07274"/>
	<rdf:li rdf:resource="http://identifiers.org/kegg.reaction/R00897"/>
	</rdf:Bag>
	</bqbiol:encodes>
	</rdf:Description>
	</rdf:RDF>
	</annotation>
            </fbc:geneProduct>
      <fbc:geneProduct fbc:id="G_CPAR2_106760" fbc:label="CPAR2_106760" metaid="G_CPAR2_106760">
        <annotation>
	<rdf:RDF xmlns:rdf="http://www.w3.org/1999/02/22-rdf-syntax-ns#" xmlns:bqbiol="http://biomodels.net/biology-qualifiers/">
	<rdf:Description rdf:about="#G_CPAR2_106760">
              <bqbiol:is>
	<rdf:Bag>
	<rdf:li rdf:resource="http://identifiers.org/ncbiprotein/CPAR2_106760"/>
	</rdf:Bag>
	</bqbiol:is>
	
	<bqbiol:encodes>
	<rdf:Bag>
	<rdf:li rdf:resource="http://identifiers.org/kegg.reaction/R07274"/>
	<rdf:li rdf:resource="http://identifiers.org/kegg.reaction/R00897"/>
	</rdf:Bag>
	</bqbiol:encodes>
	</rdf:Description>
	</rdf:RDF>
	</annotation>
            </fbc:geneProduct>
      <fbc:geneProduct fbc:id="G_CPAR2_102160" fbc:label="CPAR2_102160" metaid="G_CPAR2_102160">
        <annotation>
	<rdf:RDF xmlns:rdf="http://www.w3.org/1999/02/22-rdf-syntax-ns#" xmlns:bqbiol="http://biomodels.net/biology-qualifiers/">
	<rdf:Description rdf:about="#G_CPAR2_102160">
              <bqbiol:is>
	<rdf:Bag>
	<rdf:li rdf:resource="http://identifiers.org/ncbiprotein/CPAR2_102160"/>
	</rdf:Bag>
	</bqbiol:is>
	
	<bqbiol:encodes>
	<rdf:Bag>
	<rdf:li rdf:resource="http://identifiers.org/kegg.reaction/R03662"/>
	</rdf:Bag>
	</bqbiol:encodes>
	</rdf:Description>
	</rdf:RDF>
	</annotation>
            </fbc:geneProduct>
      <fbc:geneProduct fbc:id="G_CPAR2_101070" fbc:label="CPAR2_101070" metaid="G_CPAR2_101070">
        <annotation>
	<rdf:RDF xmlns:rdf="http://www.w3.org/1999/02/22-rdf-syntax-ns#" xmlns:bqbiol="http://biomodels.net/biology-qualifiers/">
	<rdf:Description rdf:about="#G_CPAR2_101070">
              <bqbiol:is>
	<rdf:Bag>
	<rdf:li rdf:resource="http://identifiers.org/ncbiprotein/CPAR2_101070"/>
	</rdf:Bag>
	</bqbiol:is>
	
	<bqbiol:encodes>
	<rdf:Bag>
	<rdf:li rdf:resource="http://identifiers.org/kegg.reaction/R03238"/>
	<rdf:li rdf:resource="http://identifiers.org/kegg.reaction/R00770"/>
	<rdf:li rdf:resource="http://identifiers.org/kegg.reaction/R00769"/>
	<rdf:li rdf:resource="http://identifiers.org/kegg.reaction/R00767"/>
	<rdf:li rdf:resource="http://identifiers.org/kegg.reaction/R03237"/>
	<rdf:li rdf:resource="http://identifiers.org/kegg.reaction/R03239"/>
	<rdf:li rdf:resource="http://identifiers.org/kegg.reaction/R01843"/>
	<rdf:li rdf:resource="http://identifiers.org/kegg.reaction/R04779"/>
	<rdf:li rdf:resource="http://identifiers.org/kegg.reaction/R03236"/>
	</rdf:Bag>
	</bqbiol:encodes>
	</rdf:Description>
	</rdf:RDF>
	</annotation>
            </fbc:geneProduct>
      <fbc:geneProduct fbc:id="G_CPAR2_403890" fbc:label="CPAR2_403890" metaid="G_CPAR2_403890">
        <annotation>
	<rdf:RDF xmlns:rdf="http://www.w3.org/1999/02/22-rdf-syntax-ns#" xmlns:bqbiol="http://biomodels.net/biology-qualifiers/">
	<rdf:Description rdf:about="#G_CPAR2_403890">
              <bqbiol:is>
	<rdf:Bag>
	<rdf:li rdf:resource="http://identifiers.org/ncbiprotein/CPAR2_403890"/>
	</rdf:Bag>
	</bqbiol:is>
	
	<bqbiol:encodes>
	<rdf:Bag/>
	</bqbiol:encodes>
	</rdf:Description>
	</rdf:RDF>
	</annotation>
            </fbc:geneProduct>
      <fbc:geneProduct fbc:id="G_CPAR2_401230" fbc:label="CPAR2_401230" metaid="G_CPAR2_401230">
        <annotation>
	<rdf:RDF xmlns:rdf="http://www.w3.org/1999/02/22-rdf-syntax-ns#" xmlns:bqbiol="http://biomodels.net/biology-qualifiers/">
	<rdf:Description rdf:about="#G_CPAR2_401230">
              <bqbiol:is>
	<rdf:Bag>
	<rdf:li rdf:resource="http://identifiers.org/ncbiprotein/CPAR2_401230"/>
	</rdf:Bag>
	</bqbiol:is>
	
	<bqbiol:encodes>
	<rdf:Bag>
	<rdf:li rdf:resource="http://identifiers.org/kegg.reaction/R01070"/>
	<rdf:li rdf:resource="http://identifiers.org/kegg.reaction/R01068"/>
	<rdf:li rdf:resource="http://identifiers.org/kegg.reaction/R02568"/>
	<rdf:li rdf:resource="http://identifiers.org/kegg.reaction/R01829"/>
	</rdf:Bag>
	</bqbiol:encodes>
	</rdf:Description>
	</rdf:RDF>
	</annotation>
            </fbc:geneProduct>
      <fbc:geneProduct fbc:id="G_CPAR2_104580" fbc:label="CPAR2_104580" metaid="G_CPAR2_104580">
        <annotation>
	<rdf:RDF xmlns:rdf="http://www.w3.org/1999/02/22-rdf-syntax-ns#" xmlns:bqbiol="http://biomodels.net/biology-qualifiers/">
	<rdf:Description rdf:about="#G_CPAR2_104580">
              <bqbiol:is>
	<rdf:Bag>
	<rdf:li rdf:resource="http://identifiers.org/ncbiprotein/CPAR2_104580"/>
	</rdf:Bag>
	</bqbiol:is>
	
	<bqbiol:encodes>
	<rdf:Bag>
	<rdf:li rdf:resource="http://identifiers.org/kegg.reaction/R01130"/>
	</rdf:Bag>
	</bqbiol:encodes>
	</rdf:Description>
	</rdf:RDF>
	</annotation>
            </fbc:geneProduct>
      <fbc:geneProduct fbc:id="G_CPAR2_806940" fbc:label="CPAR2_806940" metaid="G_CPAR2_806940">
        <annotation>
	<rdf:RDF xmlns:rdf="http://www.w3.org/1999/02/22-rdf-syntax-ns#" xmlns:bqbiol="http://biomodels.net/biology-qualifiers/">
	<rdf:Description rdf:about="#G_CPAR2_806940">
              <bqbiol:is>
	<rdf:Bag>
	<rdf:li rdf:resource="http://identifiers.org/ncbiprotein/CPAR2_806940"/>
	</rdf:Bag>
	</bqbiol:is>
	
	<bqbiol:encodes>
	<rdf:Bag>
	<rdf:li rdf:resource="http://identifiers.org/kegg.reaction/R04856"/>
	</rdf:Bag>
	</bqbiol:encodes>
	</rdf:Description>
	</rdf:RDF>
	</annotation>
            </fbc:geneProduct>
      <fbc:geneProduct fbc:id="G_CPAR2_804760" fbc:label="CPAR2_804760" metaid="G_CPAR2_804760">
        <annotation>
	<rdf:RDF xmlns:rdf="http://www.w3.org/1999/02/22-rdf-syntax-ns#" xmlns:bqbiol="http://biomodels.net/biology-qualifiers/">
	<rdf:Description rdf:about="#G_CPAR2_804760">
              <bqbiol:is>
	<rdf:Bag>
	<rdf:li rdf:resource="http://identifiers.org/ncbiprotein/CPAR2_804760"/>
	</rdf:Bag>
	</bqbiol:is>
	
	<bqbiol:encodes>
	<rdf:Bag>
	<rdf:li rdf:resource="http://identifiers.org/kegg.reaction/R03222"/>
	</rdf:Bag>
	</bqbiol:encodes>
	</rdf:Description>
	</rdf:RDF>
	</annotation>
            </fbc:geneProduct>
      <fbc:geneProduct fbc:id="G_CPAR2_804560" fbc:label="CPAR2_804560" metaid="G_CPAR2_804560">
        <annotation>
	<rdf:RDF xmlns:rdf="http://www.w3.org/1999/02/22-rdf-syntax-ns#" xmlns:bqbiol="http://biomodels.net/biology-qualifiers/">
	<rdf:Description rdf:about="#G_CPAR2_804560">
              <bqbiol:is>
	<rdf:Bag>
	<rdf:li rdf:resource="http://identifiers.org/ncbiprotein/CPAR2_804560"/>
	</rdf:Bag>
	</bqbiol:is>
	
	<bqbiol:encodes>
	<rdf:Bag>
	<rdf:li rdf:resource="http://identifiers.org/kegg.reaction/R04970"/>
	<rdf:li rdf:resource="http://identifiers.org/kegg.reaction/R04959"/>
	<rdf:li rdf:resource="http://identifiers.org/kegg.reaction/R04967"/>
	<rdf:li rdf:resource="http://identifiers.org/kegg.reaction/R04430"/>
	<rdf:li rdf:resource="http://identifiers.org/kegg.reaction/R01404"/>
	<rdf:li rdf:resource="http://identifiers.org/kegg.reaction/R04962"/>
	<rdf:li rdf:resource="http://identifiers.org/kegg.reaction/R04956"/>
	<rdf:li rdf:resource="http://identifiers.org/kegg.reaction/R04725"/>
	</rdf:Bag>
	</bqbiol:encodes>
	</rdf:Description>
	</rdf:RDF>
	</annotation>
            </fbc:geneProduct>
      <fbc:geneProduct fbc:id="G_CPAR2_803230" fbc:label="CPAR2_803230" metaid="G_CPAR2_803230">
        <annotation>
	<rdf:RDF xmlns:rdf="http://www.w3.org/1999/02/22-rdf-syntax-ns#" xmlns:bqbiol="http://biomodels.net/biology-qualifiers/">
	<rdf:Description rdf:about="#G_CPAR2_803230">
              <bqbiol:is>
	<rdf:Bag>
	<rdf:li rdf:resource="http://identifiers.org/ncbiprotein/CPAR2_803230"/>
	</rdf:Bag>
	</bqbiol:is>
	
	<bqbiol:encodes>
	<rdf:Bag>
	<rdf:li rdf:resource="http://identifiers.org/kegg.reaction/R06517"/>
	<rdf:li rdf:resource="http://identifiers.org/kegg.reaction/R06527"/>
	<rdf:li rdf:resource="http://identifiers.org/kegg.reaction/R02543"/>
	<rdf:li rdf:resource="http://identifiers.org/kegg.reaction/R01496"/>
	</rdf:Bag>
	</bqbiol:encodes>
	</rdf:Description>
	</rdf:RDF>
	</annotation>
            </fbc:geneProduct>
      <fbc:geneProduct fbc:id="G_CPAR2_206020" fbc:label="CPAR2_206020" metaid="G_CPAR2_206020">
        <annotation>
	<rdf:RDF xmlns:rdf="http://www.w3.org/1999/02/22-rdf-syntax-ns#" xmlns:bqbiol="http://biomodels.net/biology-qualifiers/">
	<rdf:Description rdf:about="#G_CPAR2_206020">
              <bqbiol:is>
	<rdf:Bag>
	<rdf:li rdf:resource="http://identifiers.org/ncbiprotein/CPAR2_206020"/>
	</rdf:Bag>
	</bqbiol:is>
	
	<bqbiol:encodes>
	<rdf:Bag>
	<rdf:li rdf:resource="http://identifiers.org/kegg.reaction/R02868"/>
	<rdf:li rdf:resource="http://identifiers.org/kegg.reaction/R00760"/>
	<rdf:li rdf:resource="http://identifiers.org/kegg.reaction/R00876"/>
	<rdf:li rdf:resource="http://identifiers.org/kegg.reaction/R02848"/>
	<rdf:li rdf:resource="http://identifiers.org/kegg.reaction/R01964"/>
	<rdf:li rdf:resource="http://identifiers.org/kegg.reaction/R00867"/>
	<rdf:li rdf:resource="http://identifiers.org/kegg.reaction/R01330"/>
	<rdf:li rdf:resource="http://identifiers.org/kegg.reaction/R01961"/>
	<rdf:li rdf:resource="http://identifiers.org/kegg.reaction/R01786"/>
	<rdf:li rdf:resource="http://identifiers.org/kegg.reaction/R02849"/>
	<rdf:li rdf:resource="http://identifiers.org/kegg.reaction/R02850"/>
	<rdf:li rdf:resource="http://identifiers.org/kegg.reaction/R00725"/>
	<rdf:li rdf:resource="http://identifiers.org/kegg.reaction/R02865"/>
	<rdf:li rdf:resource="http://identifiers.org/kegg.reaction/R01326"/>
	<rdf:li rdf:resource="http://identifiers.org/kegg.reaction/R01327"/>
	<rdf:li rdf:resource="http://identifiers.org/kegg.reaction/R01600"/>
	<rdf:li rdf:resource="http://identifiers.org/kegg.reaction/R03920"/>
	<rdf:li rdf:resource="http://identifiers.org/kegg.reaction/R01139"/>
	<rdf:li rdf:resource="http://identifiers.org/kegg.reaction/R02867"/>
	<rdf:li rdf:resource="http://identifiers.org/kegg.reaction/R00299"/>
	</rdf:Bag>
	</bqbiol:encodes>
	</rdf:Description>
	</rdf:RDF>
	</annotation>
            </fbc:geneProduct>
      <fbc:geneProduct fbc:id="G_CPAR2_405820" fbc:label="CPAR2_405820" metaid="G_CPAR2_405820">
        <annotation>
	<rdf:RDF xmlns:rdf="http://www.w3.org/1999/02/22-rdf-syntax-ns#" xmlns:bqbiol="http://biomodels.net/biology-qualifiers/">
	<rdf:Description rdf:about="#G_CPAR2_405820">
              <bqbiol:is>
	<rdf:Bag>
	<rdf:li rdf:resource="http://identifiers.org/ncbiprotein/CPAR2_405820"/>
	</rdf:Bag>
	</bqbiol:is>
	
	<bqbiol:encodes>
	<rdf:Bag>
	<rdf:li rdf:resource="http://identifiers.org/kegg.reaction/R03165"/>
	</rdf:Bag>
	</bqbiol:encodes>
	</rdf:Description>
	</rdf:RDF>
	</annotation>
            </fbc:geneProduct>
      <fbc:geneProduct fbc:id="G_CPAR2_107820" fbc:label="CPAR2_107820" metaid="G_CPAR2_107820">
        <annotation>
	<rdf:RDF xmlns:rdf="http://www.w3.org/1999/02/22-rdf-syntax-ns#" xmlns:bqbiol="http://biomodels.net/biology-qualifiers/">
	<rdf:Description rdf:about="#G_CPAR2_107820">
              <bqbiol:is>
	<rdf:Bag>
	<rdf:li rdf:resource="http://identifiers.org/ncbiprotein/CPAR2_107820"/>
	</rdf:Bag>
	</bqbiol:is>
	
	<bqbiol:encodes>
	<rdf:Bag>
	<rdf:li rdf:resource="http://identifiers.org/kegg.reaction/R03654"/>
	</rdf:Bag>
	</bqbiol:encodes>
	</rdf:Description>
	</rdf:RDF>
	</annotation>
            </fbc:geneProduct>
      <fbc:geneProduct fbc:id="G_CPAR2_105400" fbc:label="CPAR2_105400" metaid="G_CPAR2_105400">
        <annotation>
	<rdf:RDF xmlns:rdf="http://www.w3.org/1999/02/22-rdf-syntax-ns#" xmlns:bqbiol="http://biomodels.net/biology-qualifiers/">
	<rdf:Description rdf:about="#G_CPAR2_105400">
              <bqbiol:is>
	<rdf:Bag>
	<rdf:li rdf:resource="http://identifiers.org/ncbiprotein/CPAR2_105400"/>
	</rdf:Bag>
	</bqbiol:is>
	
	<bqbiol:encodes>
	<rdf:Bag/>
	</bqbiol:encodes>
	</rdf:Description>
	</rdf:RDF>
	</annotation>
            </fbc:geneProduct>
      <fbc:geneProduct fbc:id="G_CPAR2_104790" fbc:label="CPAR2_104790" metaid="G_CPAR2_104790">
        <annotation>
	<rdf:RDF xmlns:rdf="http://www.w3.org/1999/02/22-rdf-syntax-ns#" xmlns:bqbiol="http://biomodels.net/biology-qualifiers/">
	<rdf:Description rdf:about="#G_CPAR2_104790">
              <bqbiol:is>
	<rdf:Bag>
	<rdf:li rdf:resource="http://identifiers.org/ncbiprotein/CPAR2_104790"/>
	</rdf:Bag>
	</bqbiol:is>
	
	<bqbiol:encodes>
	<rdf:Bag>
	<rdf:li rdf:resource="http://identifiers.org/kegg.reaction/R05085"/>
	<rdf:li rdf:resource="http://identifiers.org/kegg.reaction/R04173"/>
	</rdf:Bag>
	</bqbiol:encodes>
	</rdf:Description>
	</rdf:RDF>
	</annotation>
            </fbc:geneProduct>
      <fbc:geneProduct fbc:id="G_CPAR2_603140" fbc:label="CPAR2_603140" metaid="G_CPAR2_603140">
        <annotation>
	<rdf:RDF xmlns:rdf="http://www.w3.org/1999/02/22-rdf-syntax-ns#" xmlns:bqbiol="http://biomodels.net/biology-qualifiers/">
	<rdf:Description rdf:about="#G_CPAR2_603140">
              <bqbiol:is>
	<rdf:Bag>
	<rdf:li rdf:resource="http://identifiers.org/ncbiprotein/CPAR2_603140"/>
	</rdf:Bag>
	</bqbiol:is>
	
	<bqbiol:encodes>
	<rdf:Bag>
	<rdf:li rdf:resource="http://identifiers.org/kegg.reaction/R04439"/>
	<rdf:li rdf:resource="http://identifiers.org/kegg.reaction/R05069"/>
	<rdf:li rdf:resource="http://identifiers.org/kegg.reaction/R03051"/>
	</rdf:Bag>
	</bqbiol:encodes>
	</rdf:Description>
	</rdf:RDF>
	</annotation>
            </fbc:geneProduct>
      <fbc:geneProduct fbc:id="G_CPAR2_602050" fbc:label="CPAR2_602050" metaid="G_CPAR2_602050">
        <annotation>
	<rdf:RDF xmlns:rdf="http://www.w3.org/1999/02/22-rdf-syntax-ns#" xmlns:bqbiol="http://biomodels.net/biology-qualifiers/">
	<rdf:Description rdf:about="#G_CPAR2_602050">
              <bqbiol:is>
	<rdf:Bag>
	<rdf:li rdf:resource="http://identifiers.org/ncbiprotein/CPAR2_602050"/>
	</rdf:Bag>
	</bqbiol:is>
	
	<bqbiol:encodes>
	<rdf:Bag>
	<rdf:li rdf:resource="http://identifiers.org/kegg.reaction/R02971"/>
	<rdf:li rdf:resource="http://identifiers.org/kegg.reaction/R03018"/>
	</rdf:Bag>
	</bqbiol:encodes>
	</rdf:Description>
	</rdf:RDF>
	</annotation>
            </fbc:geneProduct>
      <fbc:geneProduct fbc:id="G_CPAR2_805400" fbc:label="CPAR2_805400" metaid="G_CPAR2_805400">
        <annotation>
	<rdf:RDF xmlns:rdf="http://www.w3.org/1999/02/22-rdf-syntax-ns#" xmlns:bqbiol="http://biomodels.net/biology-qualifiers/">
	<rdf:Description rdf:about="#G_CPAR2_805400">
              <bqbiol:is>
	<rdf:Bag>
	<rdf:li rdf:resource="http://identifiers.org/ncbiprotein/CPAR2_805400"/>
	</rdf:Bag>
	</bqbiol:is>
	
	<bqbiol:encodes>
	<rdf:Bag>
	<rdf:li rdf:resource="http://identifiers.org/kegg.reaction/R01280"/>
	<rdf:li rdf:resource="http://identifiers.org/kegg.reaction/R00390"/>
	</rdf:Bag>
	</bqbiol:encodes>
	</rdf:Description>
	</rdf:RDF>
	</annotation>
            </fbc:geneProduct>
      <fbc:geneProduct fbc:id="G_CPAR2_209780" fbc:label="CPAR2_209780" metaid="G_CPAR2_209780">
        <annotation>
	<rdf:RDF xmlns:rdf="http://www.w3.org/1999/02/22-rdf-syntax-ns#" xmlns:bqbiol="http://biomodels.net/biology-qualifiers/">
	<rdf:Description rdf:about="#G_CPAR2_209780">
              <bqbiol:is>
	<rdf:Bag>
	<rdf:li rdf:resource="http://identifiers.org/ncbiprotein/CPAR2_209780"/>
	</rdf:Bag>
	</bqbiol:is>
	
	<bqbiol:encodes>
	<rdf:Bag/>
	</bqbiol:encodes>
	</rdf:Description>
	</rdf:RDF>
	</annotation>
            </fbc:geneProduct>
      <fbc:geneProduct fbc:id="G_CPAR2_805640" fbc:label="CPAR2_805640" metaid="G_CPAR2_805640">
        <annotation>
	<rdf:RDF xmlns:rdf="http://www.w3.org/1999/02/22-rdf-syntax-ns#" xmlns:bqbiol="http://biomodels.net/biology-qualifiers/">
	<rdf:Description rdf:about="#G_CPAR2_805640">
              <bqbiol:is>
	<rdf:Bag>
	<rdf:li rdf:resource="http://identifiers.org/ncbiprotein/CPAR2_805640"/>
	</rdf:Bag>
	</bqbiol:is>
	
	<bqbiol:encodes>
	<rdf:Bag>
	<rdf:li rdf:resource="http://identifiers.org/kegg.reaction/R02335"/>
	</rdf:Bag>
	</bqbiol:encodes>
	</rdf:Description>
	</rdf:RDF>
	</annotation>
            </fbc:geneProduct>
      <fbc:geneProduct fbc:id="G_CPAR2_804310" fbc:label="CPAR2_804310" metaid="G_CPAR2_804310">
        <annotation>
	<rdf:RDF xmlns:rdf="http://www.w3.org/1999/02/22-rdf-syntax-ns#" xmlns:bqbiol="http://biomodels.net/biology-qualifiers/">
	<rdf:Description rdf:about="#G_CPAR2_804310">
              <bqbiol:is>
	<rdf:Bag>
	<rdf:li rdf:resource="http://identifiers.org/ncbiprotein/CPAR2_804310"/>
	</rdf:Bag>
	</bqbiol:is>
	
	<bqbiol:encodes>
	<rdf:Bag/>
	</bqbiol:encodes>
	</rdf:Description>
	</rdf:RDF>
	</annotation>
            </fbc:geneProduct>
      <fbc:geneProduct fbc:id="G_CPAR2_805880" fbc:label="CPAR2_805880" metaid="G_CPAR2_805880">
        <annotation>
	<rdf:RDF xmlns:rdf="http://www.w3.org/1999/02/22-rdf-syntax-ns#" xmlns:bqbiol="http://biomodels.net/biology-qualifiers/">
	<rdf:Description rdf:about="#G_CPAR2_805880">
              <bqbiol:is>
	<rdf:Bag>
	<rdf:li rdf:resource="http://identifiers.org/ncbiprotein/CPAR2_805880"/>
	</rdf:Bag>
	</bqbiol:is>
	
	<bqbiol:encodes>
	<rdf:Bag>
	<rdf:li rdf:resource="http://identifiers.org/kegg.reaction/R00578"/>
	<rdf:li rdf:resource="http://identifiers.org/kegg.reaction/R00256"/>
	<rdf:li rdf:resource="http://identifiers.org/kegg.reaction/R00483"/>
	</rdf:Bag>
	</bqbiol:encodes>
	</rdf:Description>
	</rdf:RDF>
	</annotation>
            </fbc:geneProduct>
      <fbc:geneProduct fbc:id="G_CPAR2_209300" fbc:label="CPAR2_209300" metaid="G_CPAR2_209300">
        <annotation>
	<rdf:RDF xmlns:rdf="http://www.w3.org/1999/02/22-rdf-syntax-ns#" xmlns:bqbiol="http://biomodels.net/biology-qualifiers/">
	<rdf:Description rdf:about="#G_CPAR2_209300">
              <bqbiol:is>
	<rdf:Bag>
	<rdf:li rdf:resource="http://identifiers.org/ncbiprotein/CPAR2_209300"/>
	</rdf:Bag>
	</bqbiol:is>
	
	<bqbiol:encodes>
	<rdf:Bag/>
	</bqbiol:encodes>
	</rdf:Description>
	</rdf:RDF>
	</annotation>
            </fbc:geneProduct>
      <fbc:geneProduct fbc:id="G_CPAR2_405810" fbc:label="CPAR2_405810" metaid="G_CPAR2_405810">
        <annotation>
	<rdf:RDF xmlns:rdf="http://www.w3.org/1999/02/22-rdf-syntax-ns#" xmlns:bqbiol="http://biomodels.net/biology-qualifiers/">
	<rdf:Description rdf:about="#G_CPAR2_405810">
              <bqbiol:is>
	<rdf:Bag>
	<rdf:li rdf:resource="http://identifiers.org/ncbiprotein/CPAR2_405810"/>
	</rdf:Bag>
	</bqbiol:is>
	
	<bqbiol:encodes>
	<rdf:Bag>
	<rdf:li rdf:resource="http://identifiers.org/kegg.reaction/R00235"/>
	<rdf:li rdf:resource="http://identifiers.org/kegg.reaction/R00236"/>
	<rdf:li rdf:resource="http://identifiers.org/kegg.reaction/R01354"/>
	<rdf:li rdf:resource="http://identifiers.org/kegg.reaction/R00925"/>
	<rdf:li rdf:resource="http://identifiers.org/kegg.reaction/R00926"/>
	<rdf:li rdf:resource="http://identifiers.org/kegg.reaction/R00316"/>
	</rdf:Bag>
	</bqbiol:encodes>
	</rdf:Description>
	</rdf:RDF>
	</annotation>
            </fbc:geneProduct>
      <fbc:geneProduct fbc:id="G_CPAR2_211620" fbc:label="CPAR2_211620" metaid="G_CPAR2_211620">
        <annotation>
	<rdf:RDF xmlns:rdf="http://www.w3.org/1999/02/22-rdf-syntax-ns#" xmlns:bqbiol="http://biomodels.net/biology-qualifiers/">
	<rdf:Description rdf:about="#G_CPAR2_211620">
              <bqbiol:is>
	<rdf:Bag>
	<rdf:li rdf:resource="http://identifiers.org/ncbiprotein/CPAR2_211620"/>
	</rdf:Bag>
	</bqbiol:is>
	
	<bqbiol:encodes>
	<rdf:Bag>
	<rdf:li rdf:resource="http://identifiers.org/kegg.reaction/R04325"/>
	<rdf:li rdf:resource="http://identifiers.org/kegg.reaction/R04326"/>
	</rdf:Bag>
	</bqbiol:encodes>
	</rdf:Description>
	</rdf:RDF>
	</annotation>
            </fbc:geneProduct>
      <fbc:geneProduct fbc:id="G_CPAR2_502090" fbc:label="CPAR2_502090" metaid="G_CPAR2_502090">
        <annotation>
	<rdf:RDF xmlns:rdf="http://www.w3.org/1999/02/22-rdf-syntax-ns#" xmlns:bqbiol="http://biomodels.net/biology-qualifiers/">
	<rdf:Description rdf:about="#G_CPAR2_502090">
              <bqbiol:is>
	<rdf:Bag>
	<rdf:li rdf:resource="http://identifiers.org/ncbiprotein/CPAR2_502090"/>
	</rdf:Bag>
	</bqbiol:is>
	
	<bqbiol:encodes>
	<rdf:Bag/>
	</bqbiol:encodes>
	</rdf:Description>
	</rdf:RDF>
	</annotation>
            </fbc:geneProduct>
      <fbc:geneProduct fbc:id="G_CPAR2_105890" fbc:label="CPAR2_105890" metaid="G_CPAR2_105890">
        <annotation>
	<rdf:RDF xmlns:rdf="http://www.w3.org/1999/02/22-rdf-syntax-ns#" xmlns:bqbiol="http://biomodels.net/biology-qualifiers/">
	<rdf:Description rdf:about="#G_CPAR2_105890">
              <bqbiol:is>
	<rdf:Bag>
	<rdf:li rdf:resource="http://identifiers.org/ncbiprotein/CPAR2_105890"/>
	</rdf:Bag>
	</bqbiol:is>
	
	<bqbiol:encodes>
	<rdf:Bag>
	<rdf:li rdf:resource="http://identifiers.org/kegg.reaction/R02541"/>
	</rdf:Bag>
	</bqbiol:encodes>
	</rdf:Description>
	</rdf:RDF>
	</annotation>
            </fbc:geneProduct>
      <fbc:geneProduct fbc:id="G_CPAR2_106980" fbc:label="CPAR2_106980" metaid="G_CPAR2_106980">
        <annotation>
	<rdf:RDF xmlns:rdf="http://www.w3.org/1999/02/22-rdf-syntax-ns#" xmlns:bqbiol="http://biomodels.net/biology-qualifiers/">
	<rdf:Description rdf:about="#G_CPAR2_106980">
              <bqbiol:is>
	<rdf:Bag>
	<rdf:li rdf:resource="http://identifiers.org/ncbiprotein/CPAR2_106980"/>
	</rdf:Bag>
	</bqbiol:is>
	
	<bqbiol:encodes>
	<rdf:Bag>
	<rdf:li rdf:resource="http://identifiers.org/kegg.reaction/R01518"/>
	</rdf:Bag>
	</bqbiol:encodes>
	</rdf:Description>
	</rdf:RDF>
	</annotation>
            </fbc:geneProduct>
      <fbc:geneProduct fbc:id="G_CPAR2_401690" fbc:label="CPAR2_401690" metaid="G_CPAR2_401690">
        <annotation>
	<rdf:RDF xmlns:rdf="http://www.w3.org/1999/02/22-rdf-syntax-ns#" xmlns:bqbiol="http://biomodels.net/biology-qualifiers/">
	<rdf:Description rdf:about="#G_CPAR2_401690">
              <bqbiol:is>
	<rdf:Bag>
	<rdf:li rdf:resource="http://identifiers.org/ncbiprotein/CPAR2_401690"/>
	</rdf:Bag>
	</bqbiol:is>
	
	<bqbiol:encodes>
	<rdf:Bag>
	<rdf:li rdf:resource="http://identifiers.org/kegg.reaction/R00776"/>
	</rdf:Bag>
	</bqbiol:encodes>
	</rdf:Description>
	</rdf:RDF>
	</annotation>
            </fbc:geneProduct>
      <fbc:geneProduct fbc:id="G_CPAR2_603150" fbc:label="CPAR2_603150" metaid="G_CPAR2_603150">
        <annotation>
	<rdf:RDF xmlns:rdf="http://www.w3.org/1999/02/22-rdf-syntax-ns#" xmlns:bqbiol="http://biomodels.net/biology-qualifiers/">
	<rdf:Description rdf:about="#G_CPAR2_603150">
              <bqbiol:is>
	<rdf:Bag>
	<rdf:li rdf:resource="http://identifiers.org/ncbiprotein/CPAR2_603150"/>
	</rdf:Bag>
	</bqbiol:is>
	
	<bqbiol:encodes>
	<rdf:Bag>
	<rdf:li rdf:resource="http://identifiers.org/kegg.reaction/R08362"/>
	<rdf:li rdf:resource="http://identifiers.org/kegg.reaction/R08360"/>
	</rdf:Bag>
	</bqbiol:encodes>
	</rdf:Description>
	</rdf:RDF>
	</annotation>
            </fbc:geneProduct>
      <fbc:geneProduct fbc:id="G_CPAR2_103230" fbc:label="CPAR2_103230" metaid="G_CPAR2_103230">
        <annotation>
	<rdf:RDF xmlns:rdf="http://www.w3.org/1999/02/22-rdf-syntax-ns#" xmlns:bqbiol="http://biomodels.net/biology-qualifiers/">
	<rdf:Description rdf:about="#G_CPAR2_103230">
              <bqbiol:is>
	<rdf:Bag>
	<rdf:li rdf:resource="http://identifiers.org/ncbiprotein/CPAR2_103230"/>
	</rdf:Bag>
	</bqbiol:is>
	
	<bqbiol:encodes>
	<rdf:Bag/>
	</bqbiol:encodes>
	</rdf:Description>
	</rdf:RDF>
	</annotation>
            </fbc:geneProduct>
      <fbc:geneProduct fbc:id="G_CPAR2_400120" fbc:label="CPAR2_400120" metaid="G_CPAR2_400120">
        <annotation>
	<rdf:RDF xmlns:rdf="http://www.w3.org/1999/02/22-rdf-syntax-ns#" xmlns:bqbiol="http://biomodels.net/biology-qualifiers/">
	<rdf:Description rdf:about="#G_CPAR2_400120">
              <bqbiol:is>
	<rdf:Bag>
	<rdf:li rdf:resource="http://identifiers.org/ncbiprotein/CPAR2_400120"/>
	</rdf:Bag>
	</bqbiol:is>
	
	<bqbiol:encodes>
	<rdf:Bag/>
	</bqbiol:encodes>
	</rdf:Description>
	</rdf:RDF>
	</annotation>
            </fbc:geneProduct>
      <fbc:geneProduct fbc:id="G_CPAR2_201150" fbc:label="CPAR2_201150" metaid="G_CPAR2_201150">
        <annotation>
	<rdf:RDF xmlns:rdf="http://www.w3.org/1999/02/22-rdf-syntax-ns#" xmlns:bqbiol="http://biomodels.net/biology-qualifiers/">
	<rdf:Description rdf:about="#G_CPAR2_201150">
              <bqbiol:is>
	<rdf:Bag>
	<rdf:li rdf:resource="http://identifiers.org/ncbiprotein/CPAR2_201150"/>
	</rdf:Bag>
	</bqbiol:is>
	
	<bqbiol:encodes>
	<rdf:Bag>
	<rdf:li rdf:resource="http://identifiers.org/kegg.reaction/R12329"/>
	</rdf:Bag>
	</bqbiol:encodes>
	</rdf:Description>
	</rdf:RDF>
	</annotation>
            </fbc:geneProduct>
      <fbc:geneProduct fbc:id="G_CPAR2_207370" fbc:label="CPAR2_207370" metaid="G_CPAR2_207370">
        <annotation>
	<rdf:RDF xmlns:rdf="http://www.w3.org/1999/02/22-rdf-syntax-ns#" xmlns:bqbiol="http://biomodels.net/biology-qualifiers/">
	<rdf:Description rdf:about="#G_CPAR2_207370">
              <bqbiol:is>
	<rdf:Bag>
	<rdf:li rdf:resource="http://identifiers.org/ncbiprotein/CPAR2_207370"/>
	</rdf:Bag>
	</bqbiol:is>
	
	<bqbiol:encodes>
	<rdf:Bag>
	<rdf:li rdf:resource="http://identifiers.org/kegg.reaction/R03482"/>
	</rdf:Bag>
	</bqbiol:encodes>
	</rdf:Description>
	</rdf:RDF>
	</annotation>
            </fbc:geneProduct>
      <fbc:geneProduct fbc:id="G_CPAR2_806720" fbc:label="CPAR2_806720" metaid="G_CPAR2_806720">
        <annotation>
	<rdf:RDF xmlns:rdf="http://www.w3.org/1999/02/22-rdf-syntax-ns#" xmlns:bqbiol="http://biomodels.net/biology-qualifiers/">
	<rdf:Description rdf:about="#G_CPAR2_806720">
              <bqbiol:is>
	<rdf:Bag>
	<rdf:li rdf:resource="http://identifiers.org/ncbiprotein/CPAR2_806720"/>
	</rdf:Bag>
	</bqbiol:is>
	
	<bqbiol:encodes>
	<rdf:Bag/>
	</bqbiol:encodes>
	</rdf:Description>
	</rdf:RDF>
	</annotation>
            </fbc:geneProduct>
      <fbc:geneProduct fbc:id="G_CPAR2_805630" fbc:label="CPAR2_805630" metaid="G_CPAR2_805630">
        <annotation>
	<rdf:RDF xmlns:rdf="http://www.w3.org/1999/02/22-rdf-syntax-ns#" xmlns:bqbiol="http://biomodels.net/biology-qualifiers/">
	<rdf:Description rdf:about="#G_CPAR2_805630">
              <bqbiol:is>
	<rdf:Bag>
	<rdf:li rdf:resource="http://identifiers.org/ncbiprotein/CPAR2_805630"/>
	</rdf:Bag>
	</bqbiol:is>
	
	<bqbiol:encodes>
	<rdf:Bag/>
	</bqbiol:encodes>
	</rdf:Description>
	</rdf:RDF>
	</annotation>
            </fbc:geneProduct>
      <fbc:geneProduct fbc:id="G_CPAR2_100570" fbc:label="CPAR2_100570" metaid="G_CPAR2_100570">
        <annotation>
	<rdf:RDF xmlns:rdf="http://www.w3.org/1999/02/22-rdf-syntax-ns#" xmlns:bqbiol="http://biomodels.net/biology-qualifiers/">
	<rdf:Description rdf:about="#G_CPAR2_100570">
              <bqbiol:is>
	<rdf:Bag>
	<rdf:li rdf:resource="http://identifiers.org/ncbiprotein/CPAR2_100570"/>
	</rdf:Bag>
	</bqbiol:is>
	
	<bqbiol:encodes>
	<rdf:Bag/>
	</bqbiol:encodes>
	</rdf:Description>
	</rdf:RDF>
	</annotation>
            </fbc:geneProduct>
      <fbc:geneProduct fbc:id="G_CPAR2_203330" fbc:label="CPAR2_203330" metaid="G_CPAR2_203330">
        <annotation>
	<rdf:RDF xmlns:rdf="http://www.w3.org/1999/02/22-rdf-syntax-ns#" xmlns:bqbiol="http://biomodels.net/biology-qualifiers/">
	<rdf:Description rdf:about="#G_CPAR2_203330">
              <bqbiol:is>
	<rdf:Bag>
	<rdf:li rdf:resource="http://identifiers.org/ncbiprotein/CPAR2_203330"/>
	</rdf:Bag>
	</bqbiol:is>
	
	<bqbiol:encodes>
	<rdf:Bag/>
	</bqbiol:encodes>
	</rdf:Description>
	</rdf:RDF>
	</annotation>
            </fbc:geneProduct>
      <fbc:geneProduct fbc:id="G_CPAR2_103840" fbc:label="CPAR2_103840" metaid="G_CPAR2_103840">
        <annotation>
	<rdf:RDF xmlns:rdf="http://www.w3.org/1999/02/22-rdf-syntax-ns#" xmlns:bqbiol="http://biomodels.net/biology-qualifiers/">
	<rdf:Description rdf:about="#G_CPAR2_103840">
              <bqbiol:is>
	<rdf:Bag>
	<rdf:li rdf:resource="http://identifiers.org/ncbiprotein/CPAR2_103840"/>
	</rdf:Bag>
	</bqbiol:is>
	
	<bqbiol:encodes>
	<rdf:Bag>
	<rdf:li rdf:resource="http://identifiers.org/kegg.reaction/R01041"/>
	<rdf:li rdf:resource="http://identifiers.org/kegg.reaction/R01481"/>
	<rdf:li rdf:resource="http://identifiers.org/kegg.reaction/R00746"/>
	</rdf:Bag>
	</bqbiol:encodes>
	</rdf:Description>
	</rdf:RDF>
	</annotation>
            </fbc:geneProduct>
      <fbc:geneProduct fbc:id="G_CPAR2_401280" fbc:label="CPAR2_401280" metaid="G_CPAR2_401280">
        <annotation>
	<rdf:RDF xmlns:rdf="http://www.w3.org/1999/02/22-rdf-syntax-ns#" xmlns:bqbiol="http://biomodels.net/biology-qualifiers/">
	<rdf:Description rdf:about="#G_CPAR2_401280">
              <bqbiol:is>
	<rdf:Bag>
	<rdf:li rdf:resource="http://identifiers.org/ncbiprotein/CPAR2_401280"/>
	</rdf:Bag>
	</bqbiol:is>
	
	<bqbiol:encodes>
	<rdf:Bag>
	<rdf:li rdf:resource="http://identifiers.org/kegg.reaction/R01049"/>
	</rdf:Bag>
	</bqbiol:encodes>
	</rdf:Description>
	</rdf:RDF>
	</annotation>
            </fbc:geneProduct>
      <fbc:geneProduct fbc:id="G_CPAR2_603360" fbc:label="CPAR2_603360" metaid="G_CPAR2_603360">
        <annotation>
	<rdf:RDF xmlns:rdf="http://www.w3.org/1999/02/22-rdf-syntax-ns#" xmlns:bqbiol="http://biomodels.net/biology-qualifiers/">
	<rdf:Description rdf:about="#G_CPAR2_603360">
              <bqbiol:is>
	<rdf:Bag>
	<rdf:li rdf:resource="http://identifiers.org/ncbiprotein/CPAR2_603360"/>
	</rdf:Bag>
	</bqbiol:is>
	
	<bqbiol:encodes>
	<rdf:Bag>
	<rdf:li rdf:resource="http://identifiers.org/kegg.reaction/R03903"/>
	</rdf:Bag>
	</bqbiol:encodes>
	</rdf:Description>
	</rdf:RDF>
	</annotation>
            </fbc:geneProduct>
      <fbc:geneProduct fbc:id="G_CPAR2_602270" fbc:label="CPAR2_602270" metaid="G_CPAR2_602270">
        <annotation>
	<rdf:RDF xmlns:rdf="http://www.w3.org/1999/02/22-rdf-syntax-ns#" xmlns:bqbiol="http://biomodels.net/biology-qualifiers/">
	<rdf:Description rdf:about="#G_CPAR2_602270">
              <bqbiol:is>
	<rdf:Bag>
	<rdf:li rdf:resource="http://identifiers.org/ncbiprotein/CPAR2_602270"/>
	</rdf:Bag>
	</bqbiol:is>
	
	<bqbiol:encodes>
	<rdf:Bag>
	<rdf:li rdf:resource="http://identifiers.org/kegg.reaction/R01157"/>
	</rdf:Bag>
	</bqbiol:encodes>
	</rdf:Description>
	</rdf:RDF>
	</annotation>
            </fbc:geneProduct>
      <fbc:geneProduct fbc:id="G_CPAR2_406730" fbc:label="CPAR2_406730" metaid="G_CPAR2_406730">
        <annotation>
	<rdf:RDF xmlns:rdf="http://www.w3.org/1999/02/22-rdf-syntax-ns#" xmlns:bqbiol="http://biomodels.net/biology-qualifiers/">
	<rdf:Description rdf:about="#G_CPAR2_406730">
              <bqbiol:is>
	<rdf:Bag>
	<rdf:li rdf:resource="http://identifiers.org/ncbiprotein/CPAR2_406730"/>
	</rdf:Bag>
	</bqbiol:is>
	
	<bqbiol:encodes>
	<rdf:Bag>
	<rdf:li rdf:resource="http://identifiers.org/kegg.reaction/R08359"/>
	<rdf:li rdf:resource="http://identifiers.org/kegg.reaction/R01920"/>
	</rdf:Bag>
	</bqbiol:encodes>
	</rdf:Description>
	</rdf:RDF>
	</annotation>
            </fbc:geneProduct>
      <fbc:geneProduct fbc:id="G_CPAR2_601180" fbc:label="CPAR2_601180" metaid="G_CPAR2_601180">
        <annotation>
	<rdf:RDF xmlns:rdf="http://www.w3.org/1999/02/22-rdf-syntax-ns#" xmlns:bqbiol="http://biomodels.net/biology-qualifiers/">
	<rdf:Description rdf:about="#G_CPAR2_601180">
              <bqbiol:is>
	<rdf:Bag>
	<rdf:li rdf:resource="http://identifiers.org/ncbiprotein/CPAR2_601180"/>
	</rdf:Bag>
	</bqbiol:is>
	
	<bqbiol:encodes>
	<rdf:Bag>
	<rdf:li rdf:resource="http://identifiers.org/kegg.reaction/R01608"/>
	<rdf:li rdf:resource="http://identifiers.org/kegg.reaction/R05066"/>
	</rdf:Bag>
	</bqbiol:encodes>
	</rdf:Description>
	</rdf:RDF>
	</annotation>
            </fbc:geneProduct>
      <fbc:geneProduct fbc:id="G_CPAR2_600090" fbc:label="CPAR2_600090" metaid="G_CPAR2_600090">
        <annotation>
	<rdf:RDF xmlns:rdf="http://www.w3.org/1999/02/22-rdf-syntax-ns#" xmlns:bqbiol="http://biomodels.net/biology-qualifiers/">
	<rdf:Description rdf:about="#G_CPAR2_600090">
              <bqbiol:is>
	<rdf:Bag>
	<rdf:li rdf:resource="http://identifiers.org/ncbiprotein/CPAR2_600090"/>
	</rdf:Bag>
	</bqbiol:is>
	
	<bqbiol:encodes>
	<rdf:Bag/>
	</bqbiol:encodes>
	</rdf:Description>
	</rdf:RDF>
	</annotation>
            </fbc:geneProduct>
      <fbc:geneProduct fbc:id="G_CPAR2_404310" fbc:label="CPAR2_404310" metaid="G_CPAR2_404310">
        <annotation>
	<rdf:RDF xmlns:rdf="http://www.w3.org/1999/02/22-rdf-syntax-ns#" xmlns:bqbiol="http://biomodels.net/biology-qualifiers/">
	<rdf:Description rdf:about="#G_CPAR2_404310">
              <bqbiol:is>
	<rdf:Bag>
	<rdf:li rdf:resource="http://identifiers.org/ncbiprotein/CPAR2_404310"/>
	</rdf:Bag>
	</bqbiol:is>
	
	<bqbiol:encodes>
	<rdf:Bag>
	<rdf:li rdf:resource="http://identifiers.org/kegg.reaction/R00342"/>
	<rdf:li rdf:resource="http://identifiers.org/kegg.reaction/R07136"/>
	</rdf:Bag>
	</bqbiol:encodes>
	</rdf:Description>
	</rdf:RDF>
	</annotation>
            </fbc:geneProduct>
      <fbc:geneProduct fbc:id="G_CPAR2_301550" fbc:label="CPAR2_301550" metaid="G_CPAR2_301550">
        <annotation>
	<rdf:RDF xmlns:rdf="http://www.w3.org/1999/02/22-rdf-syntax-ns#" xmlns:bqbiol="http://biomodels.net/biology-qualifiers/">
	<rdf:Description rdf:about="#G_CPAR2_301550">
              <bqbiol:is>
	<rdf:Bag>
	<rdf:li rdf:resource="http://identifiers.org/ncbiprotein/CPAR2_301550"/>
	</rdf:Bag>
	</bqbiol:is>
	
	<bqbiol:encodes>
	<rdf:Bag/>
	</bqbiol:encodes>
	</rdf:Description>
	</rdf:RDF>
	</annotation>
            </fbc:geneProduct>
      <fbc:geneProduct fbc:id="G_CPAR2_603350" fbc:label="CPAR2_603350" metaid="G_CPAR2_603350">
        <annotation>
	<rdf:RDF xmlns:rdf="http://www.w3.org/1999/02/22-rdf-syntax-ns#" xmlns:bqbiol="http://biomodels.net/biology-qualifiers/">
	<rdf:Description rdf:about="#G_CPAR2_603350">
              <bqbiol:is>
	<rdf:Bag>
	<rdf:li rdf:resource="http://identifiers.org/ncbiprotein/CPAR2_603350"/>
	</rdf:Bag>
	</bqbiol:is>
	
	<bqbiol:encodes>
	<rdf:Bag>
	<rdf:li rdf:resource="http://identifiers.org/kegg.reaction/R07134"/>
	</rdf:Bag>
	</bqbiol:encodes>
	</rdf:Description>
	</rdf:RDF>
	</annotation>
            </fbc:geneProduct>
      <fbc:geneProduct fbc:id="G_CPAR2_801860" fbc:label="CPAR2_801860" metaid="G_CPAR2_801860">
        <annotation>
	<rdf:RDF xmlns:rdf="http://www.w3.org/1999/02/22-rdf-syntax-ns#" xmlns:bqbiol="http://biomodels.net/biology-qualifiers/">
	<rdf:Description rdf:about="#G_CPAR2_801860">
              <bqbiol:is>
	<rdf:Bag>
	<rdf:li rdf:resource="http://identifiers.org/ncbiprotein/CPAR2_801860"/>
	</rdf:Bag>
	</bqbiol:is>
	
	<bqbiol:encodes>
	<rdf:Bag>
	<rdf:li rdf:resource="http://identifiers.org/kegg.reaction/R12205"/>
	</rdf:Bag>
	</bqbiol:encodes>
	</rdf:Description>
	</rdf:RDF>
	</annotation>
            </fbc:geneProduct>
      <fbc:geneProduct fbc:id="G_CPAR2_802710" fbc:label="CPAR2_802710" metaid="G_CPAR2_802710">
        <annotation>
	<rdf:RDF xmlns:rdf="http://www.w3.org/1999/02/22-rdf-syntax-ns#" xmlns:bqbiol="http://biomodels.net/biology-qualifiers/">
	<rdf:Description rdf:about="#G_CPAR2_802710">
              <bqbiol:is>
	<rdf:Bag>
	<rdf:li rdf:resource="http://identifiers.org/ncbiprotein/CPAR2_802710"/>
	</rdf:Bag>
	</bqbiol:is>
	
	<bqbiol:encodes>
	<rdf:Bag/>
	</bqbiol:encodes>
	</rdf:Description>
	</rdf:RDF>
	</annotation>
            </fbc:geneProduct>
      <fbc:geneProduct fbc:id="G_CPAR2_303730" fbc:label="CPAR2_303730" metaid="G_CPAR2_303730">
        <annotation>
	<rdf:RDF xmlns:rdf="http://www.w3.org/1999/02/22-rdf-syntax-ns#" xmlns:bqbiol="http://biomodels.net/biology-qualifiers/">
	<rdf:Description rdf:about="#G_CPAR2_303730">
              <bqbiol:is>
	<rdf:Bag>
	<rdf:li rdf:resource="http://identifiers.org/ncbiprotein/CPAR2_303730"/>
	</rdf:Bag>
	</bqbiol:is>
	
	<bqbiol:encodes>
	<rdf:Bag>
	<rdf:li rdf:resource="http://identifiers.org/kegg.reaction/R01771"/>
	</rdf:Bag>
	</bqbiol:encodes>
	</rdf:Description>
	</rdf:RDF>
	</annotation>
            </fbc:geneProduct>
      <fbc:geneProduct fbc:id="G_CPAR2_504050" fbc:label="CPAR2_504050" metaid="G_CPAR2_504050">
        <annotation>
	<rdf:RDF xmlns:rdf="http://www.w3.org/1999/02/22-rdf-syntax-ns#" xmlns:bqbiol="http://biomodels.net/biology-qualifiers/">
	<rdf:Description rdf:about="#G_CPAR2_504050">
              <bqbiol:is>
	<rdf:Bag>
	<rdf:li rdf:resource="http://identifiers.org/ncbiprotein/CPAR2_504050"/>
	</rdf:Bag>
	</bqbiol:is>
	
	<bqbiol:encodes>
	<rdf:Bag>
	<rdf:li rdf:resource="http://identifiers.org/kegg.reaction/R01960"/>
	</rdf:Bag>
	</bqbiol:encodes>
	</rdf:Description>
	</rdf:RDF>
	</annotation>
            </fbc:geneProduct>
      <fbc:geneProduct fbc:id="G_CPAR2_102760" fbc:label="CPAR2_102760" metaid="G_CPAR2_102760">
        <annotation>
	<rdf:RDF xmlns:rdf="http://www.w3.org/1999/02/22-rdf-syntax-ns#" xmlns:bqbiol="http://biomodels.net/biology-qualifiers/">
	<rdf:Description rdf:about="#G_CPAR2_102760">
              <bqbiol:is>
	<rdf:Bag>
	<rdf:li rdf:resource="http://identifiers.org/ncbiprotein/CPAR2_102760"/>
	</rdf:Bag>
	</bqbiol:is>
	
	<bqbiol:encodes>
	<rdf:Bag/>
	</bqbiol:encodes>
	</rdf:Description>
	</rdf:RDF>
	</annotation>
            </fbc:geneProduct>
      <fbc:geneProduct fbc:id="G_CPAR2_202250" fbc:label="CPAR2_202250" metaid="G_CPAR2_202250">
        <annotation>
	<rdf:RDF xmlns:rdf="http://www.w3.org/1999/02/22-rdf-syntax-ns#" xmlns:bqbiol="http://biomodels.net/biology-qualifiers/">
	<rdf:Description rdf:about="#G_CPAR2_202250">
              <bqbiol:is>
	<rdf:Bag>
	<rdf:li rdf:resource="http://identifiers.org/ncbiprotein/CPAR2_202250"/>
	</rdf:Bag>
	</bqbiol:is>
	
	<bqbiol:encodes>
	<rdf:Bag>
	<rdf:li rdf:resource="http://identifiers.org/kegg.reaction/R01127"/>
	<rdf:li rdf:resource="http://identifiers.org/kegg.reaction/R04560"/>
	</rdf:Bag>
	</bqbiol:encodes>
	</rdf:Description>
	</rdf:RDF>
	</annotation>
            </fbc:geneProduct>
      <fbc:geneProduct fbc:id="G_CPAR2_203100" fbc:label="CPAR2_203100" metaid="G_CPAR2_203100">
        <annotation>
	<rdf:RDF xmlns:rdf="http://www.w3.org/1999/02/22-rdf-syntax-ns#" xmlns:bqbiol="http://biomodels.net/biology-qualifiers/">
	<rdf:Description rdf:about="#G_CPAR2_203100">
              <bqbiol:is>
	<rdf:Bag>
	<rdf:li rdf:resource="http://identifiers.org/ncbiprotein/CPAR2_203100"/>
	</rdf:Bag>
	</bqbiol:is>
	
	<bqbiol:encodes>
	<rdf:Bag/>
	</bqbiol:encodes>
	</rdf:Description>
	</rdf:RDF>
	</annotation>
            </fbc:geneProduct>
      <fbc:geneProduct fbc:id="G_CPAR2_207700" fbc:label="CPAR2_207700" metaid="G_CPAR2_207700">
        <annotation>
	<rdf:RDF xmlns:rdf="http://www.w3.org/1999/02/22-rdf-syntax-ns#" xmlns:bqbiol="http://biomodels.net/biology-qualifiers/">
	<rdf:Description rdf:about="#G_CPAR2_207700">
              <bqbiol:is>
	<rdf:Bag>
	<rdf:li rdf:resource="http://identifiers.org/ncbiprotein/CPAR2_207700"/>
	</rdf:Bag>
	</bqbiol:is>
	
	<bqbiol:encodes>
	<rdf:Bag>
	<rdf:li rdf:resource="http://identifiers.org/kegg.reaction/R00717"/>
	<rdf:li rdf:resource="http://identifiers.org/kegg.reaction/R01388"/>
	</rdf:Bag>
	</bqbiol:encodes>
	</rdf:Description>
	</rdf:RDF>
	</annotation>
            </fbc:geneProduct>
      <fbc:geneProduct fbc:id="G_CPAR2_403210" fbc:label="CPAR2_403210" metaid="G_CPAR2_403210">
        <annotation>
	<rdf:RDF xmlns:rdf="http://www.w3.org/1999/02/22-rdf-syntax-ns#" xmlns:bqbiol="http://biomodels.net/biology-qualifiers/">
	<rdf:Description rdf:about="#G_CPAR2_403210">
              <bqbiol:is>
	<rdf:Bag>
	<rdf:li rdf:resource="http://identifiers.org/ncbiprotein/CPAR2_403210"/>
	</rdf:Bag>
	</bqbiol:is>
	
	<bqbiol:encodes>
	<rdf:Bag>
	<rdf:li rdf:resource="http://identifiers.org/kegg.reaction/R08362"/>
	<rdf:li rdf:resource="http://identifiers.org/kegg.reaction/R08360"/>
	</rdf:Bag>
	</bqbiol:encodes>
	</rdf:Description>
	</rdf:RDF>
	</annotation>
            </fbc:geneProduct>
      <fbc:geneProduct fbc:id="G_CPAR2_404540" fbc:label="CPAR2_404540" metaid="G_CPAR2_404540">
        <annotation>
	<rdf:RDF xmlns:rdf="http://www.w3.org/1999/02/22-rdf-syntax-ns#" xmlns:bqbiol="http://biomodels.net/biology-qualifiers/">
	<rdf:Description rdf:about="#G_CPAR2_404540">
              <bqbiol:is>
	<rdf:Bag>
	<rdf:li rdf:resource="http://identifiers.org/ncbiprotein/CPAR2_404540"/>
	</rdf:Bag>
	</bqbiol:is>
	
	<bqbiol:encodes>
	<rdf:Bag/>
	</bqbiol:encodes>
	</rdf:Description>
	</rdf:RDF>
	</annotation>
            </fbc:geneProduct>
      <fbc:geneProduct fbc:id="G_CPAR2_212290" fbc:label="CPAR2_212290" metaid="G_CPAR2_212290">
        <annotation>
	<rdf:RDF xmlns:rdf="http://www.w3.org/1999/02/22-rdf-syntax-ns#" xmlns:bqbiol="http://biomodels.net/biology-qualifiers/">
	<rdf:Description rdf:about="#G_CPAR2_212290">
              <bqbiol:is>
	<rdf:Bag>
	<rdf:li rdf:resource="http://identifiers.org/ncbiprotein/CPAR2_212290"/>
	</rdf:Bag>
	</bqbiol:is>
	
	<bqbiol:encodes>
	<rdf:Bag/>
	</bqbiol:encodes>
	</rdf:Description>
	</rdf:RDF>
	</annotation>
            </fbc:geneProduct>
      <fbc:geneProduct fbc:id="G_CPAR2_300450" fbc:label="CPAR2_300450" metaid="G_CPAR2_300450">
        <annotation>
	<rdf:RDF xmlns:rdf="http://www.w3.org/1999/02/22-rdf-syntax-ns#" xmlns:bqbiol="http://biomodels.net/biology-qualifiers/">
	<rdf:Description rdf:about="#G_CPAR2_300450">
              <bqbiol:is>
	<rdf:Bag>
	<rdf:li rdf:resource="http://identifiers.org/ncbiprotein/CPAR2_300450"/>
	</rdf:Bag>
	</bqbiol:is>
	
	<bqbiol:encodes>
	<rdf:Bag>
	<rdf:li rdf:resource="http://identifiers.org/kegg.reaction/R02237"/>
	<rdf:li rdf:resource="http://identifiers.org/kegg.reaction/R00942"/>
	</rdf:Bag>
	</bqbiol:encodes>
	</rdf:Description>
	</rdf:RDF>
	</annotation>
            </fbc:geneProduct>
      <fbc:geneProduct fbc:id="G_CPAR2_802700" fbc:label="CPAR2_802700" metaid="G_CPAR2_802700">
        <annotation>
	<rdf:RDF xmlns:rdf="http://www.w3.org/1999/02/22-rdf-syntax-ns#" xmlns:bqbiol="http://biomodels.net/biology-qualifiers/">
	<rdf:Description rdf:about="#G_CPAR2_802700">
              <bqbiol:is>
	<rdf:Bag>
	<rdf:li rdf:resource="http://identifiers.org/ncbiprotein/CPAR2_802700"/>
	</rdf:Bag>
	</bqbiol:is>
	
	<bqbiol:encodes>
	<rdf:Bag/>
	</bqbiol:encodes>
	</rdf:Description>
	</rdf:RDF>
	</annotation>
            </fbc:geneProduct>
      <fbc:geneProduct fbc:id="G_CPAR2_800760" fbc:label="CPAR2_800760" metaid="G_CPAR2_800760">
        <annotation>
	<rdf:RDF xmlns:rdf="http://www.w3.org/1999/02/22-rdf-syntax-ns#" xmlns:bqbiol="http://biomodels.net/biology-qualifiers/">
	<rdf:Description rdf:about="#G_CPAR2_800760">
              <bqbiol:is>
	<rdf:Bag>
	<rdf:li rdf:resource="http://identifiers.org/ncbiprotein/CPAR2_800760"/>
	</rdf:Bag>
	</bqbiol:is>
	
	<bqbiol:encodes>
	<rdf:Bag/>
	</bqbiol:encodes>
	</rdf:Description>
	</rdf:RDF>
	</annotation>
            </fbc:geneProduct>
      <fbc:geneProduct fbc:id="G_CPAR2_802940" fbc:label="CPAR2_802940" metaid="G_CPAR2_802940">
        <annotation>
	<rdf:RDF xmlns:rdf="http://www.w3.org/1999/02/22-rdf-syntax-ns#" xmlns:bqbiol="http://biomodels.net/biology-qualifiers/">
	<rdf:Description rdf:about="#G_CPAR2_802940">
              <bqbiol:is>
	<rdf:Bag>
	<rdf:li rdf:resource="http://identifiers.org/ncbiprotein/CPAR2_802940"/>
	</rdf:Bag>
	</bqbiol:is>
	
	<bqbiol:encodes>
	<rdf:Bag>
	<rdf:li rdf:resource="http://identifiers.org/kegg.reaction/R01934"/>
	<rdf:li rdf:resource="http://identifiers.org/kegg.reaction/R01936"/>
	<rdf:li rdf:resource="http://identifiers.org/kegg.reaction/R04862"/>
	</rdf:Bag>
	</bqbiol:encodes>
	</rdf:Description>
	</rdf:RDF>
	</annotation>
            </fbc:geneProduct>
      <fbc:geneProduct fbc:id="G_CPAR2_104910" fbc:label="CPAR2_104910" metaid="G_CPAR2_104910">
        <annotation>
	<rdf:RDF xmlns:rdf="http://www.w3.org/1999/02/22-rdf-syntax-ns#" xmlns:bqbiol="http://biomodels.net/biology-qualifiers/">
	<rdf:Description rdf:about="#G_CPAR2_104910">
              <bqbiol:is>
	<rdf:Bag>
	<rdf:li rdf:resource="http://identifiers.org/ncbiprotein/CPAR2_104910"/>
	</rdf:Bag>
	</bqbiol:is>
	
	<bqbiol:encodes>
	<rdf:Bag>
	<rdf:li rdf:resource="http://identifiers.org/kegg.reaction/R01049"/>
	</rdf:Bag>
	</bqbiol:encodes>
	</rdf:Description>
	</rdf:RDF>
	</annotation>
            </fbc:geneProduct>
      <fbc:geneProduct fbc:id="G_CPAR2_101880" fbc:label="CPAR2_101880" metaid="G_CPAR2_101880">
        <annotation>
	<rdf:RDF xmlns:rdf="http://www.w3.org/1999/02/22-rdf-syntax-ns#" xmlns:bqbiol="http://biomodels.net/biology-qualifiers/">
	<rdf:Description rdf:about="#G_CPAR2_101880">
              <bqbiol:is>
	<rdf:Bag>
	<rdf:li rdf:resource="http://identifiers.org/ncbiprotein/CPAR2_101880"/>
	</rdf:Bag>
	</bqbiol:is>
	
	<bqbiol:encodes>
	<rdf:Bag>
	<rdf:li rdf:resource="http://identifiers.org/kegg.reaction/R10092"/>
	</rdf:Bag>
	</bqbiol:encodes>
	</rdf:Description>
	</rdf:RDF>
	</annotation>
            </fbc:geneProduct>
      <fbc:geneProduct fbc:id="G_CPAR2_203350" fbc:label="CPAR2_203350" metaid="G_CPAR2_203350">
        <annotation>
	<rdf:RDF xmlns:rdf="http://www.w3.org/1999/02/22-rdf-syntax-ns#" xmlns:bqbiol="http://biomodels.net/biology-qualifiers/">
	<rdf:Description rdf:about="#G_CPAR2_203350">
              <bqbiol:is>
	<rdf:Bag>
	<rdf:li rdf:resource="http://identifiers.org/ncbiprotein/CPAR2_203350"/>
	</rdf:Bag>
	</bqbiol:is>
	
	<bqbiol:encodes>
	<rdf:Bag>
	<rdf:li rdf:resource="http://identifiers.org/kegg.reaction/R00253"/>
	</rdf:Bag>
	</bqbiol:encodes>
	</rdf:Description>
	</rdf:RDF>
	</annotation>
            </fbc:geneProduct>
      <fbc:geneProduct fbc:id="G_CPAR2_205530" fbc:label="CPAR2_205530" metaid="G_CPAR2_205530">
        <annotation>
	<rdf:RDF xmlns:rdf="http://www.w3.org/1999/02/22-rdf-syntax-ns#" xmlns:bqbiol="http://biomodels.net/biology-qualifiers/">
	<rdf:Description rdf:about="#G_CPAR2_205530">
              <bqbiol:is>
	<rdf:Bag>
	<rdf:li rdf:resource="http://identifiers.org/ncbiprotein/CPAR2_205530"/>
	</rdf:Bag>
	</bqbiol:is>
	
	<bqbiol:encodes>
	<rdf:Bag>
	<rdf:li rdf:resource="http://identifiers.org/kegg.reaction/R01281"/>
	</rdf:Bag>
	</bqbiol:encodes>
	</rdf:Description>
	</rdf:RDF>
	</annotation>
            </fbc:geneProduct>
      <fbc:geneProduct fbc:id="G_CPAR2_213150" fbc:label="CPAR2_213150" metaid="G_CPAR2_213150">
        <annotation>
	<rdf:RDF xmlns:rdf="http://www.w3.org/1999/02/22-rdf-syntax-ns#" xmlns:bqbiol="http://biomodels.net/biology-qualifiers/">
	<rdf:Description rdf:about="#G_CPAR2_213150">
              <bqbiol:is>
	<rdf:Bag>
	<rdf:li rdf:resource="http://identifiers.org/ncbiprotein/CPAR2_213150"/>
	</rdf:Bag>
	</bqbiol:is>
	
	<bqbiol:encodes>
	<rdf:Bag>
	<rdf:li rdf:resource="http://identifiers.org/kegg.reaction/R02422"/>
	</rdf:Bag>
	</bqbiol:encodes>
	</rdf:Description>
	</rdf:RDF>
	</annotation>
            </fbc:geneProduct>
      <fbc:geneProduct fbc:id="G_CPAR2_213390" fbc:label="CPAR2_213390" metaid="G_CPAR2_213390">
        <annotation>
	<rdf:RDF xmlns:rdf="http://www.w3.org/1999/02/22-rdf-syntax-ns#" xmlns:bqbiol="http://biomodels.net/biology-qualifiers/">
	<rdf:Description rdf:about="#G_CPAR2_213390">
              <bqbiol:is>
	<rdf:Bag>
	<rdf:li rdf:resource="http://identifiers.org/ncbiprotein/CPAR2_213390"/>
	</rdf:Bag>
	</bqbiol:is>
	
	<bqbiol:encodes>
	<rdf:Bag/>
	</bqbiol:encodes>
	</rdf:Description>
	</rdf:RDF>
	</annotation>
            </fbc:geneProduct>
      <fbc:geneProduct fbc:id="G_CPAR2_303990" fbc:label="CPAR2_303990" metaid="G_CPAR2_303990">
        <annotation>
	<rdf:RDF xmlns:rdf="http://www.w3.org/1999/02/22-rdf-syntax-ns#" xmlns:bqbiol="http://biomodels.net/biology-qualifiers/">
	<rdf:Description rdf:about="#G_CPAR2_303990">
              <bqbiol:is>
	<rdf:Bag>
	<rdf:li rdf:resource="http://identifiers.org/ncbiprotein/CPAR2_303990"/>
	</rdf:Bag>
	</bqbiol:is>
	
	<bqbiol:encodes>
	<rdf:Bag>
	<rdf:li rdf:resource="http://identifiers.org/kegg.reaction/R02541"/>
	</rdf:Bag>
	</bqbiol:encodes>
	</rdf:Description>
	</rdf:RDF>
	</annotation>
            </fbc:geneProduct>
      <fbc:geneProduct fbc:id="G_CPAR2_300480" fbc:label="CPAR2_300480" metaid="G_CPAR2_300480">
        <annotation>
	<rdf:RDF xmlns:rdf="http://www.w3.org/1999/02/22-rdf-syntax-ns#" xmlns:bqbiol="http://biomodels.net/biology-qualifiers/">
	<rdf:Description rdf:about="#G_CPAR2_300480">
              <bqbiol:is>
	<rdf:Bag>
	<rdf:li rdf:resource="http://identifiers.org/ncbiprotein/CPAR2_300480"/>
	</rdf:Bag>
	</bqbiol:is>
	
	<bqbiol:encodes>
	<rdf:Bag>
	<rdf:li rdf:resource="http://identifiers.org/kegg.reaction/R01468"/>
	</rdf:Bag>
	</bqbiol:encodes>
	</rdf:Description>
	</rdf:RDF>
	</annotation>
            </fbc:geneProduct>
      <fbc:geneProduct fbc:id="G_CPAR2_109130" fbc:label="CPAR2_109130" metaid="G_CPAR2_109130">
        <annotation>
	<rdf:RDF xmlns:rdf="http://www.w3.org/1999/02/22-rdf-syntax-ns#" xmlns:bqbiol="http://biomodels.net/biology-qualifiers/">
	<rdf:Description rdf:about="#G_CPAR2_109130">
              <bqbiol:is>
	<rdf:Bag>
	<rdf:li rdf:resource="http://identifiers.org/ncbiprotein/CPAR2_109130"/>
	</rdf:Bag>
	</bqbiol:is>
	
	<bqbiol:encodes>
	<rdf:Bag>
	<rdf:li rdf:resource="http://identifiers.org/kegg.reaction/R02100"/>
	</rdf:Bag>
	</bqbiol:encodes>
	</rdf:Description>
	</rdf:RDF>
	</annotation>
            </fbc:geneProduct>
      <fbc:geneProduct fbc:id="G_CPAR2_601150" fbc:label="CPAR2_601150" metaid="G_CPAR2_601150">
        <annotation>
	<rdf:RDF xmlns:rdf="http://www.w3.org/1999/02/22-rdf-syntax-ns#" xmlns:bqbiol="http://biomodels.net/biology-qualifiers/">
	<rdf:Description rdf:about="#G_CPAR2_601150">
              <bqbiol:is>
	<rdf:Bag>
	<rdf:li rdf:resource="http://identifiers.org/ncbiprotein/CPAR2_601150"/>
	</rdf:Bag>
	</bqbiol:is>
	
	<bqbiol:encodes>
	<rdf:Bag/>
	</bqbiol:encodes>
	</rdf:Description>
	</rdf:RDF>
	</annotation>
            </fbc:geneProduct>
      <fbc:geneProduct fbc:id="G_CPAR2_701930" fbc:label="CPAR2_701930" metaid="G_CPAR2_701930">
        <annotation>
	<rdf:RDF xmlns:rdf="http://www.w3.org/1999/02/22-rdf-syntax-ns#" xmlns:bqbiol="http://biomodels.net/biology-qualifiers/">
	<rdf:Description rdf:about="#G_CPAR2_701930">
              <bqbiol:is>
	<rdf:Bag>
	<rdf:li rdf:resource="http://identifiers.org/ncbiprotein/CPAR2_701930"/>
	</rdf:Bag>
	</bqbiol:is>
	
	<bqbiol:encodes>
	<rdf:Bag>
	<rdf:li rdf:resource="http://identifiers.org/kegg.reaction/R02144"/>
	</rdf:Bag>
	</bqbiol:encodes>
	</rdf:Description>
	</rdf:RDF>
	</annotation>
            </fbc:geneProduct>
      <fbc:geneProduct fbc:id="G_CPAR2_402580" fbc:label="CPAR2_402580" metaid="G_CPAR2_402580">
        <annotation>
	<rdf:RDF xmlns:rdf="http://www.w3.org/1999/02/22-rdf-syntax-ns#" xmlns:bqbiol="http://biomodels.net/biology-qualifiers/">
	<rdf:Description rdf:about="#G_CPAR2_402580">
              <bqbiol:is>
	<rdf:Bag>
	<rdf:li rdf:resource="http://identifiers.org/ncbiprotein/CPAR2_402580"/>
	</rdf:Bag>
	</bqbiol:is>
	
	<bqbiol:encodes>
	<rdf:Bag>
	<rdf:li rdf:resource="http://identifiers.org/kegg.reaction/R04983"/>
	<rdf:li rdf:resource="http://identifiers.org/kegg.reaction/R04990"/>
	</rdf:Bag>
	</bqbiol:encodes>
	</rdf:Description>
	</rdf:RDF>
	</annotation>
            </fbc:geneProduct>
      <fbc:geneProduct fbc:id="G_CPAR2_403670" fbc:label="CPAR2_403670" metaid="G_CPAR2_403670">
        <annotation>
	<rdf:RDF xmlns:rdf="http://www.w3.org/1999/02/22-rdf-syntax-ns#" xmlns:bqbiol="http://biomodels.net/biology-qualifiers/">
	<rdf:Description rdf:about="#G_CPAR2_403670">
              <bqbiol:is>
	<rdf:Bag>
	<rdf:li rdf:resource="http://identifiers.org/ncbiprotein/CPAR2_403670"/>
	</rdf:Bag>
	</bqbiol:is>
	
	<bqbiol:encodes>
	<rdf:Bag/>
	</bqbiol:encodes>
	</rdf:Description>
	</rdf:RDF>
	</annotation>
            </fbc:geneProduct>
      <fbc:geneProduct fbc:id="G_CPAR2_603590" fbc:label="CPAR2_603590" metaid="G_CPAR2_603590">
        <annotation>
	<rdf:RDF xmlns:rdf="http://www.w3.org/1999/02/22-rdf-syntax-ns#" xmlns:bqbiol="http://biomodels.net/biology-qualifiers/">
	<rdf:Description rdf:about="#G_CPAR2_603590">
              <bqbiol:is>
	<rdf:Bag>
	<rdf:li rdf:resource="http://identifiers.org/ncbiprotein/CPAR2_603590"/>
	</rdf:Bag>
	</bqbiol:is>
	
	<bqbiol:encodes>
	<rdf:Bag/>
	</bqbiol:encodes>
	</rdf:Description>
	</rdf:RDF>
	</annotation>
            </fbc:geneProduct>
      <fbc:geneProduct fbc:id="G_CPAR2_400160" fbc:label="CPAR2_400160" metaid="G_CPAR2_400160">
        <annotation>
	<rdf:RDF xmlns:rdf="http://www.w3.org/1999/02/22-rdf-syntax-ns#" xmlns:bqbiol="http://biomodels.net/biology-qualifiers/">
	<rdf:Description rdf:about="#G_CPAR2_400160">
              <bqbiol:is>
	<rdf:Bag>
	<rdf:li rdf:resource="http://identifiers.org/ncbiprotein/CPAR2_400160"/>
	</rdf:Bag>
	</bqbiol:is>
	
	<bqbiol:encodes>
	<rdf:Bag/>
	</bqbiol:encodes>
	</rdf:Description>
	</rdf:RDF>
	</annotation>
            </fbc:geneProduct>
      <fbc:geneProduct fbc:id="G_CPAR2_602260" fbc:label="CPAR2_602260" metaid="G_CPAR2_602260">
        <annotation>
	<rdf:RDF xmlns:rdf="http://www.w3.org/1999/02/22-rdf-syntax-ns#" xmlns:bqbiol="http://biomodels.net/biology-qualifiers/">
	<rdf:Description rdf:about="#G_CPAR2_602260">
              <bqbiol:is>
	<rdf:Bag>
	<rdf:li rdf:resource="http://identifiers.org/ncbiprotein/CPAR2_602260"/>
	</rdf:Bag>
	</bqbiol:is>
	
	<bqbiol:encodes>
	<rdf:Bag>
	<rdf:li rdf:resource="http://identifiers.org/kegg.reaction/R00217"/>
	<rdf:li rdf:resource="http://identifiers.org/kegg.reaction/R00214"/>
	</rdf:Bag>
	</bqbiol:encodes>
	</rdf:Description>
	</rdf:RDF>
	</annotation>
            </fbc:geneProduct>
      <fbc:geneProduct fbc:id="G_CPAR2_302650" fbc:label="CPAR2_302650" metaid="G_CPAR2_302650">
        <annotation>
	<rdf:RDF xmlns:rdf="http://www.w3.org/1999/02/22-rdf-syntax-ns#" xmlns:bqbiol="http://biomodels.net/biology-qualifiers/">
	<rdf:Description rdf:about="#G_CPAR2_302650">
              <bqbiol:is>
	<rdf:Bag>
	<rdf:li rdf:resource="http://identifiers.org/ncbiprotein/CPAR2_302650"/>
	</rdf:Bag>
	</bqbiol:is>
	
	<bqbiol:encodes>
	<rdf:Bag>
	<rdf:li rdf:resource="http://identifiers.org/kegg.reaction/R04537"/>
	<rdf:li rdf:resource="http://identifiers.org/kegg.reaction/R04953"/>
	<rdf:li rdf:resource="http://identifiers.org/kegg.reaction/R02814"/>
	<rdf:li rdf:resource="http://identifiers.org/kegg.reaction/R04963"/>
	<rdf:li rdf:resource="http://identifiers.org/kegg.reaction/R04429"/>
	<rdf:li rdf:resource="http://identifiers.org/kegg.reaction/R07765"/>
	<rdf:li rdf:resource="http://identifiers.org/kegg.reaction/R04955"/>
	<rdf:li rdf:resource="http://identifiers.org/kegg.reaction/R04430"/>
	<rdf:li rdf:resource="http://identifiers.org/kegg.reaction/R04965"/>
	<rdf:li rdf:resource="http://identifiers.org/kegg.reaction/R04535"/>
	<rdf:li rdf:resource="http://identifiers.org/kegg.reaction/R04961"/>
	<rdf:li rdf:resource="http://identifiers.org/kegg.reaction/R08163"/>
	<rdf:li rdf:resource="http://identifiers.org/kegg.reaction/R04014"/>
	<rdf:li rdf:resource="http://identifiers.org/kegg.reaction/R10208"/>
	<rdf:li rdf:resource="http://identifiers.org/kegg.reaction/R04967"/>
	<rdf:li rdf:resource="http://identifiers.org/kegg.reaction/R04355"/>
	<rdf:li rdf:resource="http://identifiers.org/kegg.reaction/R04533"/>
	<rdf:li rdf:resource="http://identifiers.org/kegg.reaction/R04543"/>
	<rdf:li rdf:resource="http://identifiers.org/kegg.reaction/R04568"/>
	<rdf:li rdf:resource="http://identifiers.org/kegg.reaction/R04957"/>
	<rdf:li rdf:resource="http://identifiers.org/kegg.reaction/R01624"/>
	<rdf:li rdf:resource="http://identifiers.org/kegg.reaction/R04724"/>
	<rdf:li rdf:resource="http://identifiers.org/kegg.reaction/R04536"/>
	<rdf:li rdf:resource="http://identifiers.org/kegg.reaction/R08159"/>
	<rdf:li rdf:resource="http://identifiers.org/kegg.reaction/R04964"/>
	<rdf:li rdf:resource="http://identifiers.org/kegg.reaction/R04726"/>
	<rdf:li rdf:resource="http://identifiers.org/kegg.reaction/R04954"/>
	<rdf:li rdf:resource="http://identifiers.org/kegg.reaction/R04566"/>
	<rdf:li rdf:resource="http://identifiers.org/kegg.reaction/R04428"/>
	<rdf:li rdf:resource="http://identifiers.org/kegg.reaction/R01626"/>
	<rdf:li rdf:resource="http://identifiers.org/kegg.reaction/R04959"/>
	<rdf:li rdf:resource="http://identifiers.org/kegg.reaction/R04969"/>
	<rdf:li rdf:resource="http://identifiers.org/kegg.reaction/R08162"/>
	<rdf:li rdf:resource="http://identifiers.org/kegg.reaction/R04962"/>
	<rdf:li rdf:resource="http://identifiers.org/kegg.reaction/R01706"/>
	<rdf:li rdf:resource="http://identifiers.org/kegg.reaction/R04952"/>
	<rdf:li rdf:resource="http://identifiers.org/kegg.reaction/R04956"/>
	<rdf:li rdf:resource="http://identifiers.org/kegg.reaction/R10117"/>
	<rdf:li rdf:resource="http://identifiers.org/kegg.reaction/R04534"/>
	<rdf:li rdf:resource="http://identifiers.org/kegg.reaction/R04960"/>
	<rdf:li rdf:resource="http://identifiers.org/kegg.reaction/R04966"/>
	<rdf:li rdf:resource="http://identifiers.org/kegg.reaction/R04970"/>
	<rdf:li rdf:resource="http://identifiers.org/kegg.reaction/R04544"/>
	<rdf:li rdf:resource="http://identifiers.org/kegg.reaction/R10121"/>
	<rdf:li rdf:resource="http://identifiers.org/kegg.reaction/R10700"/>
	<rdf:li rdf:resource="http://identifiers.org/kegg.reaction/R04725"/>
	<rdf:li rdf:resource="http://identifiers.org/kegg.reaction/R04958"/>
	<rdf:li rdf:resource="http://identifiers.org/kegg.reaction/R04968"/>
	</rdf:Bag>
	</bqbiol:encodes>
	</rdf:Description>
	</rdf:RDF>
	</annotation>
            </fbc:geneProduct>
      <fbc:geneProduct fbc:id="G_CPAR2_804900" fbc:label="CPAR2_804900" metaid="G_CPAR2_804900">
        <annotation>
	<rdf:RDF xmlns:rdf="http://www.w3.org/1999/02/22-rdf-syntax-ns#" xmlns:bqbiol="http://biomodels.net/biology-qualifiers/">
	<rdf:Description rdf:about="#G_CPAR2_804900">
              <bqbiol:is>
	<rdf:Bag>
	<rdf:li rdf:resource="http://identifiers.org/ncbiprotein/CPAR2_804900"/>
	</rdf:Bag>
	</bqbiol:is>
	
	<bqbiol:encodes>
	<rdf:Bag>
	<rdf:li rdf:resource="http://identifiers.org/kegg.reaction/R01868"/>
	</rdf:Bag>
	</bqbiol:encodes>
	</rdf:Description>
	</rdf:RDF>
	</annotation>
            </fbc:geneProduct>
      <fbc:geneProduct fbc:id="G_CPAR2_800540" fbc:label="CPAR2_800540" metaid="G_CPAR2_800540">
        <annotation>
	<rdf:RDF xmlns:rdf="http://www.w3.org/1999/02/22-rdf-syntax-ns#" xmlns:bqbiol="http://biomodels.net/biology-qualifiers/">
	<rdf:Description rdf:about="#G_CPAR2_800540">
              <bqbiol:is>
	<rdf:Bag>
	<rdf:li rdf:resource="http://identifiers.org/ncbiprotein/CPAR2_800540"/>
	</rdf:Bag>
	</bqbiol:is>
	
	<bqbiol:encodes>
	<rdf:Bag>
	<rdf:li rdf:resource="http://identifiers.org/kegg.reaction/R04184"/>
	<rdf:li rdf:resource="http://identifiers.org/kegg.reaction/R04586"/>
	</rdf:Bag>
	</bqbiol:encodes>
	</rdf:Description>
	</rdf:RDF>
	</annotation>
            </fbc:geneProduct>
      <fbc:geneProduct fbc:id="G_CPAR2_803810" fbc:label="CPAR2_803810" metaid="G_CPAR2_803810">
        <annotation>
	<rdf:RDF xmlns:rdf="http://www.w3.org/1999/02/22-rdf-syntax-ns#" xmlns:bqbiol="http://biomodels.net/biology-qualifiers/">
	<rdf:Description rdf:about="#G_CPAR2_803810">
              <bqbiol:is>
	<rdf:Bag>
	<rdf:li rdf:resource="http://identifiers.org/ncbiprotein/CPAR2_803810"/>
	</rdf:Bag>
	</bqbiol:is>
	
	<bqbiol:encodes>
	<rdf:Bag/>
	</bqbiol:encodes>
	</rdf:Description>
	</rdf:RDF>
	</annotation>
            </fbc:geneProduct>
      <fbc:geneProduct fbc:id="G_CPAR2_802720" fbc:label="CPAR2_802720" metaid="G_CPAR2_802720">
        <annotation>
	<rdf:RDF xmlns:rdf="http://www.w3.org/1999/02/22-rdf-syntax-ns#" xmlns:bqbiol="http://biomodels.net/biology-qualifiers/">
	<rdf:Description rdf:about="#G_CPAR2_802720">
              <bqbiol:is>
	<rdf:Bag>
	<rdf:li rdf:resource="http://identifiers.org/ncbiprotein/CPAR2_802720"/>
	</rdf:Bag>
	</bqbiol:is>
	
	<bqbiol:encodes>
	<rdf:Bag/>
	</bqbiol:encodes>
	</rdf:Description>
	</rdf:RDF>
	</annotation>
            </fbc:geneProduct>
      <fbc:geneProduct fbc:id="G_CPAR2_303740" fbc:label="CPAR2_303740" metaid="G_CPAR2_303740">
        <annotation>
	<rdf:RDF xmlns:rdf="http://www.w3.org/1999/02/22-rdf-syntax-ns#" xmlns:bqbiol="http://biomodels.net/biology-qualifiers/">
	<rdf:Description rdf:about="#G_CPAR2_303740">
              <bqbiol:is>
	<rdf:Bag>
	<rdf:li rdf:resource="http://identifiers.org/ncbiprotein/CPAR2_303740"/>
	</rdf:Bag>
	</bqbiol:is>
	
	<bqbiol:encodes>
	<rdf:Bag>
	<rdf:li rdf:resource="http://identifiers.org/kegg.reaction/R12118"/>
	<rdf:li rdf:resource="http://identifiers.org/kegg.reaction/R05731"/>
	<rdf:li rdf:resource="http://identifiers.org/kegg.reaction/R12119"/>
	<rdf:li rdf:resource="http://identifiers.org/kegg.reaction/R12120"/>
	<rdf:li rdf:resource="http://identifiers.org/kegg.reaction/R05640"/>
	<rdf:li rdf:resource="http://identifiers.org/kegg.reaction/R12121"/>
	</rdf:Bag>
	</bqbiol:encodes>
	</rdf:Description>
	</rdf:RDF>
	</annotation>
            </fbc:geneProduct>
      <fbc:geneProduct fbc:id="G_CPAR2_800780" fbc:label="CPAR2_800780" metaid="G_CPAR2_800780">
        <annotation>
	<rdf:RDF xmlns:rdf="http://www.w3.org/1999/02/22-rdf-syntax-ns#" xmlns:bqbiol="http://biomodels.net/biology-qualifiers/">
	<rdf:Description rdf:about="#G_CPAR2_800780">
              <bqbiol:is>
	<rdf:Bag>
	<rdf:li rdf:resource="http://identifiers.org/ncbiprotein/CPAR2_800780"/>
	</rdf:Bag>
	</bqbiol:is>
	
	<bqbiol:encodes>
	<rdf:Bag>
	<rdf:li rdf:resource="http://identifiers.org/kegg.reaction/R10634"/>
	<rdf:li rdf:resource="http://identifiers.org/kegg.reaction/R10633"/>
	</rdf:Bag>
	</bqbiol:encodes>
	</rdf:Description>
	</rdf:RDF>
	</annotation>
            </fbc:geneProduct>
      <fbc:geneProduct fbc:id="G_CPAR2_206880" fbc:label="CPAR2_206880" metaid="G_CPAR2_206880">
        <annotation>
	<rdf:RDF xmlns:rdf="http://www.w3.org/1999/02/22-rdf-syntax-ns#" xmlns:bqbiol="http://biomodels.net/biology-qualifiers/">
	<rdf:Description rdf:about="#G_CPAR2_206880">
              <bqbiol:is>
	<rdf:Bag>
	<rdf:li rdf:resource="http://identifiers.org/ncbiprotein/CPAR2_206880"/>
	</rdf:Bag>
	</bqbiol:is>
	
	<bqbiol:encodes>
	<rdf:Bag>
	<rdf:li rdf:resource="http://identifiers.org/kegg.reaction/R03362"/>
	</rdf:Bag>
	</bqbiol:encodes>
	</rdf:Description>
	</rdf:RDF>
	</annotation>
            </fbc:geneProduct>
      <fbc:geneProduct fbc:id="G_CPAR2_204460" fbc:label="CPAR2_204460" metaid="G_CPAR2_204460">
        <annotation>
	<rdf:RDF xmlns:rdf="http://www.w3.org/1999/02/22-rdf-syntax-ns#" xmlns:bqbiol="http://biomodels.net/biology-qualifiers/">
	<rdf:Description rdf:about="#G_CPAR2_204460">
              <bqbiol:is>
	<rdf:Bag>
	<rdf:li rdf:resource="http://identifiers.org/ncbiprotein/CPAR2_204460"/>
	</rdf:Bag>
	</bqbiol:is>
	
	<bqbiol:encodes>
	<rdf:Bag>
	<rdf:li rdf:resource="http://identifiers.org/kegg.reaction/R02665"/>
	</rdf:Bag>
	</bqbiol:encodes>
	</rdf:Description>
	</rdf:RDF>
	</annotation>
            </fbc:geneProduct>
      <fbc:geneProduct fbc:id="G_CPAR2_100130" fbc:label="CPAR2_100130" metaid="G_CPAR2_100130">
        <annotation>
	<rdf:RDF xmlns:rdf="http://www.w3.org/1999/02/22-rdf-syntax-ns#" xmlns:bqbiol="http://biomodels.net/biology-qualifiers/">
	<rdf:Description rdf:about="#G_CPAR2_100130">
              <bqbiol:is>
	<rdf:Bag>
	<rdf:li rdf:resource="http://identifiers.org/ncbiprotein/CPAR2_100130"/>
	</rdf:Bag>
	</bqbiol:is>
	
	<bqbiol:encodes>
	<rdf:Bag>
	<rdf:li rdf:resource="http://identifiers.org/kegg.reaction/R04441"/>
	<rdf:li rdf:resource="http://identifiers.org/kegg.reaction/R05070"/>
	<rdf:li rdf:resource="http://identifiers.org/kegg.reaction/R01209"/>
	</rdf:Bag>
	</bqbiol:encodes>
	</rdf:Description>
	</rdf:RDF>
	</annotation>
            </fbc:geneProduct>
      <fbc:geneProduct fbc:id="G_CPAR2_102550" fbc:label="CPAR2_102550" metaid="G_CPAR2_102550">
        <annotation>
	<rdf:RDF xmlns:rdf="http://www.w3.org/1999/02/22-rdf-syntax-ns#" xmlns:bqbiol="http://biomodels.net/biology-qualifiers/">
	<rdf:Description rdf:about="#G_CPAR2_102550">
              <bqbiol:is>
	<rdf:Bag>
	<rdf:li rdf:resource="http://identifiers.org/ncbiprotein/CPAR2_102550"/>
	</rdf:Bag>
	</bqbiol:is>
	
	<bqbiol:encodes>
	<rdf:Bag>
	<rdf:li rdf:resource="http://identifiers.org/kegg.reaction/R01280"/>
	<rdf:li rdf:resource="http://identifiers.org/kegg.reaction/R00390"/>
	</rdf:Bag>
	</bqbiol:encodes>
	</rdf:Description>
	</rdf:RDF>
	</annotation>
            </fbc:geneProduct>
      <fbc:geneProduct fbc:id="G_CPAR2_206400" fbc:label="CPAR2_206400" metaid="G_CPAR2_206400">
        <annotation>
	<rdf:RDF xmlns:rdf="http://www.w3.org/1999/02/22-rdf-syntax-ns#" xmlns:bqbiol="http://biomodels.net/biology-qualifiers/">
	<rdf:Description rdf:about="#G_CPAR2_206400">
              <bqbiol:is>
	<rdf:Bag>
	<rdf:li rdf:resource="http://identifiers.org/ncbiprotein/CPAR2_206400"/>
	</rdf:Bag>
	</bqbiol:is>
	
	<bqbiol:encodes>
	<rdf:Bag/>
	</bqbiol:encodes>
	</rdf:Description>
	</rdf:RDF>
	</annotation>
            </fbc:geneProduct>
      <fbc:geneProduct fbc:id="G_CPAR2_103640" fbc:label="CPAR2_103640" metaid="G_CPAR2_103640">
        <annotation>
	<rdf:RDF xmlns:rdf="http://www.w3.org/1999/02/22-rdf-syntax-ns#" xmlns:bqbiol="http://biomodels.net/biology-qualifiers/">
	<rdf:Description rdf:about="#G_CPAR2_103640">
              <bqbiol:is>
	<rdf:Bag>
	<rdf:li rdf:resource="http://identifiers.org/ncbiprotein/CPAR2_103640"/>
	</rdf:Bag>
	</bqbiol:is>
	
	<bqbiol:encodes>
	<rdf:Bag/>
	</bqbiol:encodes>
	</rdf:Description>
	</rdf:RDF>
	</annotation>
            </fbc:geneProduct>
      <fbc:geneProduct fbc:id="G_CPAR2_209910" fbc:label="CPAR2_209910" metaid="G_CPAR2_209910">
        <annotation>
	<rdf:RDF xmlns:rdf="http://www.w3.org/1999/02/22-rdf-syntax-ns#" xmlns:bqbiol="http://biomodels.net/biology-qualifiers/">
	<rdf:Description rdf:about="#G_CPAR2_209910">
              <bqbiol:is>
	<rdf:Bag>
	<rdf:li rdf:resource="http://identifiers.org/ncbiprotein/CPAR2_209910"/>
	</rdf:Bag>
	</bqbiol:is>
	
	<bqbiol:encodes>
	<rdf:Bag>
	<rdf:li rdf:resource="http://identifiers.org/kegg.reaction/R01899"/>
	<rdf:li rdf:resource="http://identifiers.org/kegg.reaction/R00267"/>
	<rdf:li rdf:resource="http://identifiers.org/kegg.reaction/R00268"/>
	</rdf:Bag>
	</bqbiol:encodes>
	</rdf:Description>
	</rdf:RDF>
	</annotation>
            </fbc:geneProduct>
      <fbc:geneProduct fbc:id="G_CPAR2_100370" fbc:label="CPAR2_100370" metaid="G_CPAR2_100370">
        <annotation>
	<rdf:RDF xmlns:rdf="http://www.w3.org/1999/02/22-rdf-syntax-ns#" xmlns:bqbiol="http://biomodels.net/biology-qualifiers/">
	<rdf:Description rdf:about="#G_CPAR2_100370">
              <bqbiol:is>
	<rdf:Bag>
	<rdf:li rdf:resource="http://identifiers.org/ncbiprotein/CPAR2_100370"/>
	</rdf:Bag>
	</bqbiol:is>
	
	<bqbiol:encodes>
	<rdf:Bag>
	<rdf:li rdf:resource="http://identifiers.org/kegg.reaction/R01234"/>
	<rdf:li rdf:resource="http://identifiers.org/kegg.reaction/R00191"/>
	</rdf:Bag>
	</bqbiol:encodes>
	</rdf:Description>
	</rdf:RDF>
	</annotation>
            </fbc:geneProduct>
      <fbc:geneProduct fbc:id="G_CPAR2_500950" fbc:label="CPAR2_500950" metaid="G_CPAR2_500950">
        <annotation>
	<rdf:RDF xmlns:rdf="http://www.w3.org/1999/02/22-rdf-syntax-ns#" xmlns:bqbiol="http://biomodels.net/biology-qualifiers/">
	<rdf:Description rdf:about="#G_CPAR2_500950">
              <bqbiol:is>
	<rdf:Bag>
	<rdf:li rdf:resource="http://identifiers.org/ncbiprotein/CPAR2_500950"/>
	</rdf:Bag>
	</bqbiol:is>
	
	<bqbiol:encodes>
	<rdf:Bag>
	<rdf:li rdf:resource="http://identifiers.org/kegg.reaction/R00100"/>
	</rdf:Bag>
	</bqbiol:encodes>
	</rdf:Description>
	</rdf:RDF>
	</annotation>
            </fbc:geneProduct>
      <fbc:geneProduct fbc:id="G_CPAR2_802990" fbc:label="CPAR2_802990" metaid="G_CPAR2_802990">
        <annotation>
	<rdf:RDF xmlns:rdf="http://www.w3.org/1999/02/22-rdf-syntax-ns#" xmlns:bqbiol="http://biomodels.net/biology-qualifiers/">
	<rdf:Description rdf:about="#G_CPAR2_802990">
              <bqbiol:is>
	<rdf:Bag>
	<rdf:li rdf:resource="http://identifiers.org/ncbiprotein/CPAR2_802990"/>
	</rdf:Bag>
	</bqbiol:is>
	
	<bqbiol:encodes>
	<rdf:Bag>
	<rdf:li rdf:resource="http://identifiers.org/kegg.reaction/R03661"/>
	</rdf:Bag>
	</bqbiol:encodes>
	</rdf:Description>
	</rdf:RDF>
	</annotation>
            </fbc:geneProduct>
      <fbc:geneProduct fbc:id="G_CPAR2_303930" fbc:label="CPAR2_303930" metaid="G_CPAR2_303930">
        <annotation>
	<rdf:RDF xmlns:rdf="http://www.w3.org/1999/02/22-rdf-syntax-ns#" xmlns:bqbiol="http://biomodels.net/biology-qualifiers/">
	<rdf:Description rdf:about="#G_CPAR2_303930">
              <bqbiol:is>
	<rdf:Bag>
	<rdf:li rdf:resource="http://identifiers.org/ncbiprotein/CPAR2_303930"/>
	</rdf:Bag>
	</bqbiol:is>
	
	<bqbiol:encodes>
	<rdf:Bag>
	<rdf:li rdf:resource="http://identifiers.org/kegg.reaction/R00178"/>
	</rdf:Bag>
	</bqbiol:encodes>
	</rdf:Description>
	</rdf:RDF>
	</annotation>
            </fbc:geneProduct>
      <fbc:geneProduct fbc:id="G_CPAR2_302840" fbc:label="CPAR2_302840" metaid="G_CPAR2_302840">
        <annotation>
	<rdf:RDF xmlns:rdf="http://www.w3.org/1999/02/22-rdf-syntax-ns#" xmlns:bqbiol="http://biomodels.net/biology-qualifiers/">
	<rdf:Description rdf:about="#G_CPAR2_302840">
              <bqbiol:is>
	<rdf:Bag>
	<rdf:li rdf:resource="http://identifiers.org/ncbiprotein/CPAR2_302840"/>
	</rdf:Bag>
	</bqbiol:is>
	
	<bqbiol:encodes>
	<rdf:Bag>
	<rdf:li rdf:resource="http://identifiers.org/kegg.reaction/R01658"/>
	<rdf:li rdf:resource="http://identifiers.org/kegg.reaction/R02003"/>
	</rdf:Bag>
	</bqbiol:encodes>
	</rdf:Description>
	</rdf:RDF>
	</annotation>
            </fbc:geneProduct>
      <fbc:geneProduct fbc:id="G_CPAR2_800330" fbc:label="CPAR2_800330" metaid="G_CPAR2_800330">
        <annotation>
	<rdf:RDF xmlns:rdf="http://www.w3.org/1999/02/22-rdf-syntax-ns#" xmlns:bqbiol="http://biomodels.net/biology-qualifiers/">
	<rdf:Description rdf:about="#G_CPAR2_800330">
              <bqbiol:is>
	<rdf:Bag>
	<rdf:li rdf:resource="http://identifiers.org/ncbiprotein/CPAR2_800330"/>
	</rdf:Bag>
	</bqbiol:is>
	
	<bqbiol:encodes>
	<rdf:Bag>
	<rdf:li rdf:resource="http://identifiers.org/kegg.reaction/R02756"/>
	<rdf:li rdf:resource="http://identifiers.org/kegg.reaction/R04360"/>
	</rdf:Bag>
	</bqbiol:encodes>
	</rdf:Description>
	</rdf:RDF>
	</annotation>
            </fbc:geneProduct>
      <fbc:geneProduct fbc:id="G_CPAR2_205560" fbc:label="CPAR2_205560" metaid="G_CPAR2_205560">
        <annotation>
	<rdf:RDF xmlns:rdf="http://www.w3.org/1999/02/22-rdf-syntax-ns#" xmlns:bqbiol="http://biomodels.net/biology-qualifiers/">
	<rdf:Description rdf:about="#G_CPAR2_205560">
              <bqbiol:is>
	<rdf:Bag>
	<rdf:li rdf:resource="http://identifiers.org/ncbiprotein/CPAR2_205560"/>
	</rdf:Bag>
	</bqbiol:is>
	
	<bqbiol:encodes>
	<rdf:Bag>
	<rdf:li rdf:resource="http://identifiers.org/kegg.reaction/R04756"/>
	</rdf:Bag>
	</bqbiol:encodes>
	</rdf:Description>
	</rdf:RDF>
	</annotation>
            </fbc:geneProduct>
      <fbc:geneProduct fbc:id="G_CPAR2_102320" fbc:label="CPAR2_102320" metaid="G_CPAR2_102320">
        <annotation>
	<rdf:RDF xmlns:rdf="http://www.w3.org/1999/02/22-rdf-syntax-ns#" xmlns:bqbiol="http://biomodels.net/biology-qualifiers/">
	<rdf:Description rdf:about="#G_CPAR2_102320">
              <bqbiol:is>
	<rdf:Bag>
	<rdf:li rdf:resource="http://identifiers.org/ncbiprotein/CPAR2_102320"/>
	</rdf:Bag>
	</bqbiol:is>
	
	<bqbiol:encodes>
	<rdf:Bag>
	<rdf:li rdf:resource="http://identifiers.org/kegg.reaction/R00851"/>
	<rdf:li rdf:resource="http://identifiers.org/kegg.reaction/R02617"/>
	<rdf:li rdf:resource="http://identifiers.org/kegg.reaction/R01013"/>
	</rdf:Bag>
	</bqbiol:encodes>
	</rdf:Description>
	</rdf:RDF>
	</annotation>
            </fbc:geneProduct>
      <fbc:geneProduct fbc:id="G_CPAR2_202050" fbc:label="CPAR2_202050" metaid="G_CPAR2_202050">
        <annotation>
	<rdf:RDF xmlns:rdf="http://www.w3.org/1999/02/22-rdf-syntax-ns#" xmlns:bqbiol="http://biomodels.net/biology-qualifiers/">
	<rdf:Description rdf:about="#G_CPAR2_202050">
              <bqbiol:is>
	<rdf:Bag>
	<rdf:li rdf:resource="http://identifiers.org/ncbiprotein/CPAR2_202050"/>
	</rdf:Bag>
	</bqbiol:is>
	
	<bqbiol:encodes>
	<rdf:Bag/>
	</bqbiol:encodes>
	</rdf:Description>
	</rdf:RDF>
	</annotation>
            </fbc:geneProduct>
      <fbc:geneProduct fbc:id="G_CPAR2_205320" fbc:label="CPAR2_205320" metaid="G_CPAR2_205320">
        <annotation>
	<rdf:RDF xmlns:rdf="http://www.w3.org/1999/02/22-rdf-syntax-ns#" xmlns:bqbiol="http://biomodels.net/biology-qualifiers/">
	<rdf:Description rdf:about="#G_CPAR2_205320">
              <bqbiol:is>
	<rdf:Bag>
	<rdf:li rdf:resource="http://identifiers.org/ncbiprotein/CPAR2_205320"/>
	</rdf:Bag>
	</bqbiol:is>
	
	<bqbiol:encodes>
	<rdf:Bag>
	<rdf:li rdf:resource="http://identifiers.org/kegg.reaction/R03444"/>
	</rdf:Bag>
	</bqbiol:encodes>
	</rdf:Description>
	</rdf:RDF>
	</annotation>
            </fbc:geneProduct>
      <fbc:geneProduct fbc:id="G_CPAR2_405430" fbc:label="CPAR2_405430" metaid="G_CPAR2_405430">
        <annotation>
	<rdf:RDF xmlns:rdf="http://www.w3.org/1999/02/22-rdf-syntax-ns#" xmlns:bqbiol="http://biomodels.net/biology-qualifiers/">
	<rdf:Description rdf:about="#G_CPAR2_405430">
              <bqbiol:is>
	<rdf:Bag>
	<rdf:li rdf:resource="http://identifiers.org/ncbiprotein/CPAR2_405430"/>
	</rdf:Bag>
	</bqbiol:is>
	
	<bqbiol:encodes>
	<rdf:Bag>
	<rdf:li rdf:resource="http://identifiers.org/kegg.reaction/R00328"/>
	<rdf:li rdf:resource="http://identifiers.org/kegg.reaction/R00155"/>
	<rdf:li rdf:resource="http://identifiers.org/kegg.reaction/R00122"/>
	<rdf:li rdf:resource="http://identifiers.org/kegg.reaction/R02095"/>
	<rdf:li rdf:resource="http://identifiers.org/kegg.reaction/R00719"/>
	<rdf:li rdf:resource="http://identifiers.org/kegg.reaction/R00085"/>
	<rdf:li rdf:resource="http://identifiers.org/kegg.reaction/R00159"/>
	<rdf:li rdf:resource="http://identifiers.org/kegg.reaction/R00961"/>
	<rdf:li rdf:resource="http://identifiers.org/kegg.reaction/R02092"/>
	<rdf:li rdf:resource="http://identifiers.org/kegg.reaction/R00086"/>
	<rdf:li rdf:resource="http://identifiers.org/kegg.reaction/R00569"/>
	</rdf:Bag>
	</bqbiol:encodes>
	</rdf:Description>
	</rdf:RDF>
	</annotation>
            </fbc:geneProduct>
      <fbc:geneProduct fbc:id="G_CPAR2_407610" fbc:label="CPAR2_407610" metaid="G_CPAR2_407610">
        <annotation>
	<rdf:RDF xmlns:rdf="http://www.w3.org/1999/02/22-rdf-syntax-ns#" xmlns:bqbiol="http://biomodels.net/biology-qualifiers/">
	<rdf:Description rdf:about="#G_CPAR2_407610">
              <bqbiol:is>
	<rdf:Bag>
	<rdf:li rdf:resource="http://identifiers.org/ncbiprotein/CPAR2_407610"/>
	</rdf:Bag>
	</bqbiol:is>
	
	<bqbiol:encodes>
	<rdf:Bag>
	<rdf:li rdf:resource="http://identifiers.org/kegg.reaction/R00465"/>
	<rdf:li rdf:resource="http://identifiers.org/kegg.reaction/R01392"/>
	<rdf:li rdf:resource="http://identifiers.org/kegg.reaction/R02527"/>
	<rdf:li rdf:resource="http://identifiers.org/kegg.reaction/R01388"/>
	</rdf:Bag>
	</bqbiol:encodes>
	</rdf:Description>
	</rdf:RDF>
	</annotation>
            </fbc:geneProduct>
      <fbc:geneProduct fbc:id="G_CPAR2_406760" fbc:label="CPAR2_406760" metaid="G_CPAR2_406760">
        <annotation>
	<rdf:RDF xmlns:rdf="http://www.w3.org/1999/02/22-rdf-syntax-ns#" xmlns:bqbiol="http://biomodels.net/biology-qualifiers/">
	<rdf:Description rdf:about="#G_CPAR2_406760">
              <bqbiol:is>
	<rdf:Bag>
	<rdf:li rdf:resource="http://identifiers.org/ncbiprotein/CPAR2_406760"/>
	</rdf:Bag>
	</bqbiol:is>
	
	<bqbiol:encodes>
	<rdf:Bag>
	<rdf:li rdf:resource="http://identifiers.org/kegg.reaction/R00702"/>
	<rdf:li rdf:resource="http://identifiers.org/kegg.reaction/R06223"/>
	<rdf:li rdf:resource="http://identifiers.org/kegg.reaction/R02872"/>
	</rdf:Bag>
	</bqbiol:encodes>
	</rdf:Description>
	</rdf:RDF>
	</annotation>
            </fbc:geneProduct>
      <fbc:geneProduct fbc:id="G_CPAR2_402160" fbc:label="CPAR2_402160" metaid="G_CPAR2_402160">
        <annotation>
	<rdf:RDF xmlns:rdf="http://www.w3.org/1999/02/22-rdf-syntax-ns#" xmlns:bqbiol="http://biomodels.net/biology-qualifiers/">
	<rdf:Description rdf:about="#G_CPAR2_402160">
              <bqbiol:is>
	<rdf:Bag>
	<rdf:li rdf:resource="http://identifiers.org/ncbiprotein/CPAR2_402160"/>
	</rdf:Bag>
	</bqbiol:is>
	
	<bqbiol:encodes>
	<rdf:Bag>
	<rdf:li rdf:resource="http://identifiers.org/kegg.reaction/R01287"/>
	<rdf:li rdf:resource="http://identifiers.org/kegg.reaction/R07274"/>
	<rdf:li rdf:resource="http://identifiers.org/kegg.reaction/R00897"/>
	</rdf:Bag>
	</bqbiol:encodes>
	</rdf:Description>
	</rdf:RDF>
	</annotation>
            </fbc:geneProduct>
      <fbc:geneProduct fbc:id="G_CPAR2_404580" fbc:label="CPAR2_404580" metaid="G_CPAR2_404580">
        <annotation>
	<rdf:RDF xmlns:rdf="http://www.w3.org/1999/02/22-rdf-syntax-ns#" xmlns:bqbiol="http://biomodels.net/biology-qualifiers/">
	<rdf:Description rdf:about="#G_CPAR2_404580">
              <bqbiol:is>
	<rdf:Bag>
	<rdf:li rdf:resource="http://identifiers.org/ncbiprotein/CPAR2_404580"/>
	</rdf:Bag>
	</bqbiol:is>
	
	<bqbiol:encodes>
	<rdf:Bag>
	<rdf:li rdf:resource="http://identifiers.org/kegg.reaction/R00084"/>
	</rdf:Bag>
	</bqbiol:encodes>
	</rdf:Description>
	</rdf:RDF>
	</annotation>
            </fbc:geneProduct>
      <fbc:geneProduct fbc:id="G_CPAR2_104980" fbc:label="CPAR2_104980" metaid="G_CPAR2_104980">
        <annotation>
	<rdf:RDF xmlns:rdf="http://www.w3.org/1999/02/22-rdf-syntax-ns#" xmlns:bqbiol="http://biomodels.net/biology-qualifiers/">
	<rdf:Description rdf:about="#G_CPAR2_104980">
              <bqbiol:is>
	<rdf:Bag>
	<rdf:li rdf:resource="http://identifiers.org/ncbiprotein/CPAR2_104980"/>
	</rdf:Bag>
	</bqbiol:is>
	
	<bqbiol:encodes>
	<rdf:Bag>
	<rdf:li rdf:resource="http://identifiers.org/kegg.reaction/R01845"/>
	</rdf:Bag>
	</bqbiol:encodes>
	</rdf:Description>
	</rdf:RDF>
	</annotation>
            </fbc:geneProduct>
      <fbc:geneProduct fbc:id="G_CPAR2_102560" fbc:label="CPAR2_102560" metaid="G_CPAR2_102560">
        <annotation>
	<rdf:RDF xmlns:rdf="http://www.w3.org/1999/02/22-rdf-syntax-ns#" xmlns:bqbiol="http://biomodels.net/biology-qualifiers/">
	<rdf:Description rdf:about="#G_CPAR2_102560">
              <bqbiol:is>
	<rdf:Bag>
	<rdf:li rdf:resource="http://identifiers.org/ncbiprotein/CPAR2_102560"/>
	</rdf:Bag>
	</bqbiol:is>
	
	<bqbiol:encodes>
	<rdf:Bag>
	<rdf:li rdf:resource="http://identifiers.org/kegg.reaction/R01280"/>
	<rdf:li rdf:resource="http://identifiers.org/kegg.reaction/R00390"/>
	</rdf:Bag>
	</bqbiol:encodes>
	</rdf:Description>
	</rdf:RDF>
	</annotation>
            </fbc:geneProduct>
      <fbc:geneProduct fbc:id="G_CPAR2_404100" fbc:label="CPAR2_404100" metaid="G_CPAR2_404100">
        <annotation>
	<rdf:RDF xmlns:rdf="http://www.w3.org/1999/02/22-rdf-syntax-ns#" xmlns:bqbiol="http://biomodels.net/biology-qualifiers/">
	<rdf:Description rdf:about="#G_CPAR2_404100">
              <bqbiol:is>
	<rdf:Bag>
	<rdf:li rdf:resource="http://identifiers.org/ncbiprotein/CPAR2_404100"/>
	</rdf:Bag>
	</bqbiol:is>
	
	<bqbiol:encodes>
	<rdf:Bag>
	<rdf:li rdf:resource="http://identifiers.org/kegg.reaction/R00258"/>
	</rdf:Bag>
	</bqbiol:encodes>
	</rdf:Description>
	</rdf:RDF>
	</annotation>
            </fbc:geneProduct>
      <fbc:geneProduct fbc:id="G_CPAR2_404590" fbc:label="CPAR2_404590" metaid="G_CPAR2_404590">
        <annotation>
	<rdf:RDF xmlns:rdf="http://www.w3.org/1999/02/22-rdf-syntax-ns#" xmlns:bqbiol="http://biomodels.net/biology-qualifiers/">
	<rdf:Description rdf:about="#G_CPAR2_404590">
              <bqbiol:is>
	<rdf:Bag>
	<rdf:li rdf:resource="http://identifiers.org/ncbiprotein/CPAR2_404590"/>
	</rdf:Bag>
	</bqbiol:is>
	
	<bqbiol:encodes>
	<rdf:Bag>
	<rdf:li rdf:resource="http://identifiers.org/kegg.reaction/R04867"/>
	<rdf:li rdf:resource="http://identifiers.org/kegg.reaction/R03875"/>
	<rdf:li rdf:resource="http://identifiers.org/kegg.reaction/R04866"/>
	</rdf:Bag>
	</bqbiol:encodes>
	</rdf:Description>
	</rdf:RDF>
	</annotation>
            </fbc:geneProduct>
      <fbc:geneProduct fbc:id="G_CPAR2_801410" fbc:label="CPAR2_801410" metaid="G_CPAR2_801410">
        <annotation>
	<rdf:RDF xmlns:rdf="http://www.w3.org/1999/02/22-rdf-syntax-ns#" xmlns:bqbiol="http://biomodels.net/biology-qualifiers/">
	<rdf:Description rdf:about="#G_CPAR2_801410">
              <bqbiol:is>
	<rdf:Bag>
	<rdf:li rdf:resource="http://identifiers.org/ncbiprotein/CPAR2_801410"/>
	</rdf:Bag>
	</bqbiol:is>
	
	<bqbiol:encodes>
	<rdf:Bag>
	<rdf:li rdf:resource="http://identifiers.org/kegg.reaction/R10057"/>
	<rdf:li rdf:resource="http://identifiers.org/kegg.reaction/R12403"/>
	<rdf:li rdf:resource="http://identifiers.org/kegg.reaction/R05733"/>
	<rdf:li rdf:resource="http://identifiers.org/kegg.reaction/R07509"/>
	<rdf:li rdf:resource="http://identifiers.org/kegg.reaction/R05734"/>
	</rdf:Bag>
	</bqbiol:encodes>
	</rdf:Description>
	</rdf:RDF>
	</annotation>
            </fbc:geneProduct>
      <fbc:geneProduct fbc:id="G_CPAR2_801890" fbc:label="CPAR2_801890" metaid="G_CPAR2_801890">
        <annotation>
	<rdf:RDF xmlns:rdf="http://www.w3.org/1999/02/22-rdf-syntax-ns#" xmlns:bqbiol="http://biomodels.net/biology-qualifiers/">
	<rdf:Description rdf:about="#G_CPAR2_801890">
              <bqbiol:is>
	<rdf:Bag>
	<rdf:li rdf:resource="http://identifiers.org/ncbiprotein/CPAR2_801890"/>
	</rdf:Bag>
	</bqbiol:is>
	
	<bqbiol:encodes>
	<rdf:Bag>
	<rdf:li rdf:resource="http://identifiers.org/kegg.reaction/R03650"/>
	</rdf:Bag>
	</bqbiol:encodes>
	</rdf:Description>
	</rdf:RDF>
	</annotation>
            </fbc:geneProduct>
      <fbc:geneProduct fbc:id="G_CPAR2_301740" fbc:label="CPAR2_301740" metaid="G_CPAR2_301740">
        <annotation>
	<rdf:RDF xmlns:rdf="http://www.w3.org/1999/02/22-rdf-syntax-ns#" xmlns:bqbiol="http://biomodels.net/biology-qualifiers/">
	<rdf:Description rdf:about="#G_CPAR2_301740">
              <bqbiol:is>
	<rdf:Bag>
	<rdf:li rdf:resource="http://identifiers.org/ncbiprotein/CPAR2_301740"/>
	</rdf:Bag>
	</bqbiol:is>
	
	<bqbiol:encodes>
	<rdf:Bag>
	<rdf:li rdf:resource="http://identifiers.org/kegg.reaction/R02731"/>
	<rdf:li rdf:resource="http://identifiers.org/kegg.reaction/R00763"/>
	<rdf:li rdf:resource="http://identifiers.org/kegg.reaction/R02732"/>
	</rdf:Bag>
	</bqbiol:encodes>
	</rdf:Description>
	</rdf:RDF>
	</annotation>
            </fbc:geneProduct>
      <fbc:geneProduct fbc:id="G_CPAR2_207990" fbc:label="CPAR2_207990" metaid="G_CPAR2_207990">
        <annotation>
	<rdf:RDF xmlns:rdf="http://www.w3.org/1999/02/22-rdf-syntax-ns#" xmlns:bqbiol="http://biomodels.net/biology-qualifiers/">
	<rdf:Description rdf:about="#G_CPAR2_207990">
              <bqbiol:is>
	<rdf:Bag>
	<rdf:li rdf:resource="http://identifiers.org/ncbiprotein/CPAR2_207990"/>
	</rdf:Bag>
	</bqbiol:is>
	
	<bqbiol:encodes>
	<rdf:Bag>
	<rdf:li rdf:resource="http://identifiers.org/kegg.reaction/R00177"/>
	</rdf:Bag>
	</bqbiol:encodes>
	</rdf:Description>
	</rdf:RDF>
	</annotation>
            </fbc:geneProduct>
      <fbc:geneProduct fbc:id="G_CPAR2_105800" fbc:label="CPAR2_105800" metaid="G_CPAR2_105800">
        <annotation>
	<rdf:RDF xmlns:rdf="http://www.w3.org/1999/02/22-rdf-syntax-ns#" xmlns:bqbiol="http://biomodels.net/biology-qualifiers/">
	<rdf:Description rdf:about="#G_CPAR2_105800">
              <bqbiol:is>
	<rdf:Bag>
	<rdf:li rdf:resource="http://identifiers.org/ncbiprotein/CPAR2_105800"/>
	</rdf:Bag>
	</bqbiol:is>
	
	<bqbiol:encodes>
	<rdf:Bag>
	<rdf:li rdf:resource="http://identifiers.org/kegg.reaction/R00086"/>
	</rdf:Bag>
	</bqbiol:encodes>
	</rdf:Description>
	</rdf:RDF>
	</annotation>
            </fbc:geneProduct>
      <fbc:geneProduct fbc:id="G_CPAR2_205570" fbc:label="CPAR2_205570" metaid="G_CPAR2_205570">
        <annotation>
	<rdf:RDF xmlns:rdf="http://www.w3.org/1999/02/22-rdf-syntax-ns#" xmlns:bqbiol="http://biomodels.net/biology-qualifiers/">
	<rdf:Description rdf:about="#G_CPAR2_205570">
              <bqbiol:is>
	<rdf:Bag>
	<rdf:li rdf:resource="http://identifiers.org/ncbiprotein/CPAR2_205570"/>
	</rdf:Bag>
	</bqbiol:is>
	
	<bqbiol:encodes>
	<rdf:Bag>
	<rdf:li rdf:resource="http://identifiers.org/kegg.reaction/R04756"/>
	</rdf:Bag>
	</bqbiol:encodes>
	</rdf:Description>
	</rdf:RDF>
	</annotation>
            </fbc:geneProduct>
      <fbc:geneProduct fbc:id="G_CPAR2_401060" fbc:label="CPAR2_401060" metaid="G_CPAR2_401060">
        <annotation>
	<rdf:RDF xmlns:rdf="http://www.w3.org/1999/02/22-rdf-syntax-ns#" xmlns:bqbiol="http://biomodels.net/biology-qualifiers/">
	<rdf:Description rdf:about="#G_CPAR2_401060">
              <bqbiol:is>
	<rdf:Bag>
	<rdf:li rdf:resource="http://identifiers.org/ncbiprotein/CPAR2_401060"/>
	</rdf:Bag>
	</bqbiol:is>
	
	<bqbiol:encodes>
	<rdf:Bag>
	<rdf:li rdf:resource="http://identifiers.org/kegg.reaction/R10948"/>
	<rdf:li rdf:resource="http://identifiers.org/kegg.reaction/R10949"/>
	<rdf:li rdf:resource="http://identifiers.org/kegg.reaction/R00256"/>
	<rdf:li rdf:resource="http://identifiers.org/kegg.reaction/R07641"/>
	<rdf:li rdf:resource="http://identifiers.org/kegg.reaction/R01395"/>
	<rdf:li rdf:resource="http://identifiers.org/kegg.reaction/R00575"/>
	</rdf:Bag>
	</bqbiol:encodes>
	</rdf:Description>
	</rdf:RDF>
	</annotation>
            </fbc:geneProduct>
      <fbc:geneProduct fbc:id="G_CPAR2_407600" fbc:label="CPAR2_407600" metaid="G_CPAR2_407600">
        <annotation>
	<rdf:RDF xmlns:rdf="http://www.w3.org/1999/02/22-rdf-syntax-ns#" xmlns:bqbiol="http://biomodels.net/biology-qualifiers/">
	<rdf:Description rdf:about="#G_CPAR2_407600">
              <bqbiol:is>
	<rdf:Bag>
	<rdf:li rdf:resource="http://identifiers.org/ncbiprotein/CPAR2_407600"/>
	</rdf:Bag>
	</bqbiol:is>
	
	<bqbiol:encodes>
	<rdf:Bag/>
	</bqbiol:encodes>
	</rdf:Description>
	</rdf:RDF>
	</annotation>
            </fbc:geneProduct>
      <fbc:geneProduct fbc:id="G_CPAR2_101680" fbc:label="CPAR2_101680" metaid="G_CPAR2_101680">
        <annotation>
	<rdf:RDF xmlns:rdf="http://www.w3.org/1999/02/22-rdf-syntax-ns#" xmlns:bqbiol="http://biomodels.net/biology-qualifiers/">
	<rdf:Description rdf:about="#G_CPAR2_101680">
              <bqbiol:is>
	<rdf:Bag>
	<rdf:li rdf:resource="http://identifiers.org/ncbiprotein/CPAR2_101680"/>
	</rdf:Bag>
	</bqbiol:is>
	
	<bqbiol:encodes>
	<rdf:Bag>
	<rdf:li rdf:resource="http://identifiers.org/kegg.reaction/R05725"/>
	<rdf:li rdf:resource="http://identifiers.org/kegg.reaction/R05724"/>
	</rdf:Bag>
	</bqbiol:encodes>
	</rdf:Description>
	</rdf:RDF>
	</annotation>
            </fbc:geneProduct>
      <fbc:geneProduct fbc:id="G_CPAR2_100590" fbc:label="CPAR2_100590" metaid="G_CPAR2_100590">
        <annotation>
	<rdf:RDF xmlns:rdf="http://www.w3.org/1999/02/22-rdf-syntax-ns#" xmlns:bqbiol="http://biomodels.net/biology-qualifiers/">
	<rdf:Description rdf:about="#G_CPAR2_100590">
              <bqbiol:is>
	<rdf:Bag>
	<rdf:li rdf:resource="http://identifiers.org/ncbiprotein/CPAR2_100590"/>
	</rdf:Bag>
	</bqbiol:is>
	
	<bqbiol:encodes>
	<rdf:Bag>
	<rdf:li rdf:resource="http://identifiers.org/kegg.reaction/R07392"/>
	</rdf:Bag>
	</bqbiol:encodes>
	</rdf:Description>
	</rdf:RDF>
	</annotation>
            </fbc:geneProduct>
      <fbc:geneProduct fbc:id="G_CPAR2_603530" fbc:label="CPAR2_603530" metaid="G_CPAR2_603530">
        <annotation>
	<rdf:RDF xmlns:rdf="http://www.w3.org/1999/02/22-rdf-syntax-ns#" xmlns:bqbiol="http://biomodels.net/biology-qualifiers/">
	<rdf:Description rdf:about="#G_CPAR2_603530">
              <bqbiol:is>
	<rdf:Bag>
	<rdf:li rdf:resource="http://identifiers.org/ncbiprotein/CPAR2_603530"/>
	</rdf:Bag>
	</bqbiol:is>
	
	<bqbiol:encodes>
	<rdf:Bag/>
	</bqbiol:encodes>
	</rdf:Description>
	</rdf:RDF>
	</annotation>
            </fbc:geneProduct>
      <fbc:geneProduct fbc:id="G_CPAR2_300680" fbc:label="CPAR2_300680" metaid="G_CPAR2_300680">
        <annotation>
	<rdf:RDF xmlns:rdf="http://www.w3.org/1999/02/22-rdf-syntax-ns#" xmlns:bqbiol="http://biomodels.net/biology-qualifiers/">
	<rdf:Description rdf:about="#G_CPAR2_300680">
              <bqbiol:is>
	<rdf:Bag>
	<rdf:li rdf:resource="http://identifiers.org/ncbiprotein/CPAR2_300680"/>
	</rdf:Bag>
	</bqbiol:is>
	
	<bqbiol:encodes>
	<rdf:Bag/>
	</bqbiol:encodes>
	</rdf:Description>
	</rdf:RDF>
	</annotation>
            </fbc:geneProduct>
      <fbc:geneProduct fbc:id="G_CPAR2_804710" fbc:label="CPAR2_804710" metaid="G_CPAR2_804710">
        <annotation>
	<rdf:RDF xmlns:rdf="http://www.w3.org/1999/02/22-rdf-syntax-ns#" xmlns:bqbiol="http://biomodels.net/biology-qualifiers/">
	<rdf:Description rdf:about="#G_CPAR2_804710">
              <bqbiol:is>
	<rdf:Bag>
	<rdf:li rdf:resource="http://identifiers.org/ncbiprotein/CPAR2_804710"/>
	</rdf:Bag>
	</bqbiol:is>
	
	<bqbiol:encodes>
	<rdf:Bag>
	<rdf:li rdf:resource="http://identifiers.org/kegg.reaction/R02135"/>
	<rdf:li rdf:resource="http://identifiers.org/kegg.reaction/R00548"/>
	<rdf:li rdf:resource="http://identifiers.org/kegg.reaction/R01010"/>
	</rdf:Bag>
	</bqbiol:encodes>
	</rdf:Description>
	</rdf:RDF>
	</annotation>
            </fbc:geneProduct>
      <fbc:geneProduct fbc:id="G_CPAR2_800350" fbc:label="CPAR2_800350" metaid="G_CPAR2_800350">
        <annotation>
	<rdf:RDF xmlns:rdf="http://www.w3.org/1999/02/22-rdf-syntax-ns#" xmlns:bqbiol="http://biomodels.net/biology-qualifiers/">
	<rdf:Description rdf:about="#G_CPAR2_800350">
              <bqbiol:is>
	<rdf:Bag>
	<rdf:li rdf:resource="http://identifiers.org/ncbiprotein/CPAR2_800350"/>
	</rdf:Bag>
	</bqbiol:is>
	
	<bqbiol:encodes>
	<rdf:Bag>
	<rdf:li rdf:resource="http://identifiers.org/kegg.reaction/R02756"/>
	<rdf:li rdf:resource="http://identifiers.org/kegg.reaction/R04360"/>
	</rdf:Bag>
	</bqbiol:encodes>
	</rdf:Description>
	</rdf:RDF>
	</annotation>
            </fbc:geneProduct>
      <fbc:geneProduct fbc:id="G_CPAR2_203160" fbc:label="CPAR2_203160" metaid="G_CPAR2_203160">
        <annotation>
	<rdf:RDF xmlns:rdf="http://www.w3.org/1999/02/22-rdf-syntax-ns#" xmlns:bqbiol="http://biomodels.net/biology-qualifiers/">
	<rdf:Description rdf:about="#G_CPAR2_203160">
              <bqbiol:is>
	<rdf:Bag>
	<rdf:li rdf:resource="http://identifiers.org/ncbiprotein/CPAR2_203160"/>
	</rdf:Bag>
	</bqbiol:is>
	
	<bqbiol:encodes>
	<rdf:Bag>
	<rdf:li rdf:resource="http://identifiers.org/kegg.reaction/R10948"/>
	<rdf:li rdf:resource="http://identifiers.org/kegg.reaction/R10949"/>
	<rdf:li rdf:resource="http://identifiers.org/kegg.reaction/R00256"/>
	<rdf:li rdf:resource="http://identifiers.org/kegg.reaction/R07641"/>
	<rdf:li rdf:resource="http://identifiers.org/kegg.reaction/R01395"/>
	<rdf:li rdf:resource="http://identifiers.org/kegg.reaction/R00575"/>
	</rdf:Bag>
	</bqbiol:encodes>
	</rdf:Description>
	</rdf:RDF>
	</annotation>
            </fbc:geneProduct>
      <fbc:geneProduct fbc:id="G_CPAR2_204490" fbc:label="CPAR2_204490" metaid="G_CPAR2_204490">
        <annotation>
	<rdf:RDF xmlns:rdf="http://www.w3.org/1999/02/22-rdf-syntax-ns#" xmlns:bqbiol="http://biomodels.net/biology-qualifiers/">
	<rdf:Description rdf:about="#G_CPAR2_204490">
              <bqbiol:is>
	<rdf:Bag>
	<rdf:li rdf:resource="http://identifiers.org/ncbiprotein/CPAR2_204490"/>
	</rdf:Bag>
	</bqbiol:is>
	
	<bqbiol:encodes>
	<rdf:Bag/>
	</bqbiol:encodes>
	</rdf:Description>
	</rdf:RDF>
	</annotation>
            </fbc:geneProduct>
      <fbc:geneProduct fbc:id="G_CPAR2_209700" fbc:label="CPAR2_209700" metaid="G_CPAR2_209700">
        <annotation>
	<rdf:RDF xmlns:rdf="http://www.w3.org/1999/02/22-rdf-syntax-ns#" xmlns:bqbiol="http://biomodels.net/biology-qualifiers/">
	<rdf:Description rdf:about="#G_CPAR2_209700">
              <bqbiol:is>
	<rdf:Bag>
	<rdf:li rdf:resource="http://identifiers.org/ncbiprotein/CPAR2_209700"/>
	</rdf:Bag>
	</bqbiol:is>
	
	<bqbiol:encodes>
	<rdf:Bag/>
	</bqbiol:encodes>
	</rdf:Description>
	</rdf:RDF>
	</annotation>
            </fbc:geneProduct>
      <fbc:geneProduct fbc:id="G_CPAR2_103870" fbc:label="CPAR2_103870" metaid="G_CPAR2_103870">
        <annotation>
	<rdf:RDF xmlns:rdf="http://www.w3.org/1999/02/22-rdf-syntax-ns#" xmlns:bqbiol="http://biomodels.net/biology-qualifiers/">
	<rdf:Description rdf:about="#G_CPAR2_103870">
              <bqbiol:is>
	<rdf:Bag>
	<rdf:li rdf:resource="http://identifiers.org/ncbiprotein/CPAR2_103870"/>
	</rdf:Bag>
	</bqbiol:is>
	
	<bqbiol:encodes>
	<rdf:Bag/>
	</bqbiol:encodes>
	</rdf:Description>
	</rdf:RDF>
	</annotation>
            </fbc:geneProduct>
      <fbc:geneProduct fbc:id="G_CPAR2_402140" fbc:label="CPAR2_402140" metaid="G_CPAR2_402140">
        <annotation>
	<rdf:RDF xmlns:rdf="http://www.w3.org/1999/02/22-rdf-syntax-ns#" xmlns:bqbiol="http://biomodels.net/biology-qualifiers/">
	<rdf:Description rdf:about="#G_CPAR2_402140">
              <bqbiol:is>
	<rdf:Bag>
	<rdf:li rdf:resource="http://identifiers.org/ncbiprotein/CPAR2_402140"/>
	</rdf:Bag>
	</bqbiol:is>
	
	<bqbiol:encodes>
	<rdf:Bag/>
	</bqbiol:encodes>
	</rdf:Description>
	</rdf:RDF>
	</annotation>
            </fbc:geneProduct>
      <fbc:geneProduct fbc:id="G_CPAR2_402380" fbc:label="CPAR2_402380" metaid="G_CPAR2_402380">
        <annotation>
	<rdf:RDF xmlns:rdf="http://www.w3.org/1999/02/22-rdf-syntax-ns#" xmlns:bqbiol="http://biomodels.net/biology-qualifiers/">
	<rdf:Description rdf:about="#G_CPAR2_402380">
              <bqbiol:is>
	<rdf:Bag>
	<rdf:li rdf:resource="http://identifiers.org/ncbiprotein/CPAR2_402380"/>
	</rdf:Bag>
	</bqbiol:is>
	
	<bqbiol:encodes>
	<rdf:Bag>
	<rdf:li rdf:resource="http://identifiers.org/kegg.reaction/R00734"/>
	<rdf:li rdf:resource="http://identifiers.org/kegg.reaction/R03243"/>
	<rdf:li rdf:resource="http://identifiers.org/kegg.reaction/R00694"/>
	</rdf:Bag>
	</bqbiol:encodes>
	</rdf:Description>
	</rdf:RDF>
	</annotation>
            </fbc:geneProduct>
      <fbc:geneProduct fbc:id="G_CPAR2_600270" fbc:label="CPAR2_600270" metaid="G_CPAR2_600270">
        <annotation>
	<rdf:RDF xmlns:rdf="http://www.w3.org/1999/02/22-rdf-syntax-ns#" xmlns:bqbiol="http://biomodels.net/biology-qualifiers/">
	<rdf:Description rdf:about="#G_CPAR2_600270">
              <bqbiol:is>
	<rdf:Bag>
	<rdf:li rdf:resource="http://identifiers.org/ncbiprotein/CPAR2_600270"/>
	</rdf:Bag>
	</bqbiol:is>
	
	<bqbiol:encodes>
	<rdf:Bag>
	<rdf:li rdf:resource="http://identifiers.org/kegg.reaction/R02756"/>
	<rdf:li rdf:resource="http://identifiers.org/kegg.reaction/R04360"/>
	</rdf:Bag>
	</bqbiol:encodes>
	</rdf:Description>
	</rdf:RDF>
	</annotation>
            </fbc:geneProduct>
      <fbc:geneProduct fbc:id="G_CPAR2_704170" fbc:label="CPAR2_704170" metaid="G_CPAR2_704170">
        <annotation>
	<rdf:RDF xmlns:rdf="http://www.w3.org/1999/02/22-rdf-syntax-ns#" xmlns:bqbiol="http://biomodels.net/biology-qualifiers/">
	<rdf:Description rdf:about="#G_CPAR2_704170">
              <bqbiol:is>
	<rdf:Bag>
	<rdf:li rdf:resource="http://identifiers.org/ncbiprotein/CPAR2_704170"/>
	</rdf:Bag>
	</bqbiol:is>
	
	<bqbiol:encodes>
	<rdf:Bag>
	<rdf:li rdf:resource="http://identifiers.org/kegg.reaction/R00940"/>
	<rdf:li rdf:resource="http://identifiers.org/kegg.reaction/R00937"/>
	<rdf:li rdf:resource="http://identifiers.org/kegg.reaction/R02236"/>
	<rdf:li rdf:resource="http://identifiers.org/kegg.reaction/R11765"/>
	<rdf:li rdf:resource="http://identifiers.org/kegg.reaction/R00935"/>
	<rdf:li rdf:resource="http://identifiers.org/kegg.reaction/R02235"/>
	<rdf:li rdf:resource="http://identifiers.org/kegg.reaction/R00939"/>
	</rdf:Bag>
	</bqbiol:encodes>
	</rdf:Description>
	</rdf:RDF>
	</annotation>
            </fbc:geneProduct>
      <fbc:geneProduct fbc:id="G_CPAR2_300670" fbc:label="CPAR2_300670" metaid="G_CPAR2_300670">
        <annotation>
	<rdf:RDF xmlns:rdf="http://www.w3.org/1999/02/22-rdf-syntax-ns#" xmlns:bqbiol="http://biomodels.net/biology-qualifiers/">
	<rdf:Description rdf:about="#G_CPAR2_300670">
              <bqbiol:is>
	<rdf:Bag>
	<rdf:li rdf:resource="http://identifiers.org/ncbiprotein/CPAR2_300670"/>
	</rdf:Bag>
	</bqbiol:is>
	
	<bqbiol:encodes>
	<rdf:Bag/>
	</bqbiol:encodes>
	</rdf:Description>
	</rdf:RDF>
	</annotation>
            </fbc:geneProduct>
      <fbc:geneProduct fbc:id="G_CPAR2_808060" fbc:label="CPAR2_808060" metaid="G_CPAR2_808060">
        <annotation>
	<rdf:RDF xmlns:rdf="http://www.w3.org/1999/02/22-rdf-syntax-ns#" xmlns:bqbiol="http://biomodels.net/biology-qualifiers/">
	<rdf:Description rdf:about="#G_CPAR2_808060">
              <bqbiol:is>
	<rdf:Bag>
	<rdf:li rdf:resource="http://identifiers.org/ncbiprotein/CPAR2_808060"/>
	</rdf:Bag>
	</bqbiol:is>
	
	<bqbiol:encodes>
	<rdf:Bag>
	<rdf:li rdf:resource="http://identifiers.org/kegg.reaction/R01845"/>
	<rdf:li rdf:resource="http://identifiers.org/kegg.reaction/R04780"/>
	<rdf:li rdf:resource="http://identifiers.org/kegg.reaction/R00762"/>
	</rdf:Bag>
	</bqbiol:encodes>
	</rdf:Description>
	</rdf:RDF>
	</annotation>
            </fbc:geneProduct>
      <fbc:geneProduct fbc:id="G_CPAR2_603540" fbc:label="CPAR2_603540" metaid="G_CPAR2_603540">
        <annotation>
	<rdf:RDF xmlns:rdf="http://www.w3.org/1999/02/22-rdf-syntax-ns#" xmlns:bqbiol="http://biomodels.net/biology-qualifiers/">
	<rdf:Description rdf:about="#G_CPAR2_603540">
              <bqbiol:is>
	<rdf:Bag>
	<rdf:li rdf:resource="http://identifiers.org/ncbiprotein/CPAR2_603540"/>
	</rdf:Bag>
	</bqbiol:is>
	
	<bqbiol:encodes>
	<rdf:Bag>
	<rdf:li rdf:resource="http://identifiers.org/kegg.reaction/R03662"/>
	</rdf:Bag>
	</bqbiol:encodes>
	</rdf:Description>
	</rdf:RDF>
	</annotation>
            </fbc:geneProduct>
      <fbc:geneProduct fbc:id="G_CPAR2_301760" fbc:label="CPAR2_301760" metaid="G_CPAR2_301760">
        <annotation>
	<rdf:RDF xmlns:rdf="http://www.w3.org/1999/02/22-rdf-syntax-ns#" xmlns:bqbiol="http://biomodels.net/biology-qualifiers/">
	<rdf:Description rdf:about="#G_CPAR2_301760">
              <bqbiol:is>
	<rdf:Bag>
	<rdf:li rdf:resource="http://identifiers.org/ncbiprotein/CPAR2_301760"/>
	</rdf:Bag>
	</bqbiol:is>
	
	<bqbiol:encodes>
	<rdf:Bag/>
	</bqbiol:encodes>
	</rdf:Description>
	</rdf:RDF>
	</annotation>
            </fbc:geneProduct>
      <fbc:geneProduct fbc:id="G_CPAR2_800340" fbc:label="CPAR2_800340" metaid="G_CPAR2_800340">
        <annotation>
	<rdf:RDF xmlns:rdf="http://www.w3.org/1999/02/22-rdf-syntax-ns#" xmlns:bqbiol="http://biomodels.net/biology-qualifiers/">
	<rdf:Description rdf:about="#G_CPAR2_800340">
              <bqbiol:is>
	<rdf:Bag>
	<rdf:li rdf:resource="http://identifiers.org/ncbiprotein/CPAR2_800340"/>
	</rdf:Bag>
	</bqbiol:is>
	
	<bqbiol:encodes>
	<rdf:Bag>
	<rdf:li rdf:resource="http://identifiers.org/kegg.reaction/R02756"/>
	<rdf:li rdf:resource="http://identifiers.org/kegg.reaction/R04360"/>
	</rdf:Bag>
	</bqbiol:encodes>
	</rdf:Description>
	</rdf:RDF>
	</annotation>
            </fbc:geneProduct>
      <fbc:geneProduct fbc:id="G_CPAR2_803850" fbc:label="CPAR2_803850" metaid="G_CPAR2_803850">
        <annotation>
	<rdf:RDF xmlns:rdf="http://www.w3.org/1999/02/22-rdf-syntax-ns#" xmlns:bqbiol="http://biomodels.net/biology-qualifiers/">
	<rdf:Description rdf:about="#G_CPAR2_803850">
              <bqbiol:is>
	<rdf:Bag>
	<rdf:li rdf:resource="http://identifiers.org/ncbiprotein/CPAR2_803850"/>
	</rdf:Bag>
	</bqbiol:is>
	
	<bqbiol:encodes>
	<rdf:Bag>
	<rdf:li rdf:resource="http://identifiers.org/kegg.reaction/R00009"/>
	</rdf:Bag>
	</bqbiol:encodes>
	</rdf:Description>
	</rdf:RDF>
	</annotation>
            </fbc:geneProduct>
      <fbc:geneProduct fbc:id="G_CPAR2_303940" fbc:label="CPAR2_303940" metaid="G_CPAR2_303940">
        <annotation>
	<rdf:RDF xmlns:rdf="http://www.w3.org/1999/02/22-rdf-syntax-ns#" xmlns:bqbiol="http://biomodels.net/biology-qualifiers/">
	<rdf:Description rdf:about="#G_CPAR2_303940">
              <bqbiol:is>
	<rdf:Bag>
	<rdf:li rdf:resource="http://identifiers.org/ncbiprotein/CPAR2_303940"/>
	</rdf:Bag>
	</bqbiol:is>
	
	<bqbiol:encodes>
	<rdf:Bag/>
	</bqbiol:encodes>
	</rdf:Description>
	</rdf:RDF>
	</annotation>
            </fbc:geneProduct>
      <fbc:geneProduct fbc:id="G_CPAR2_806120" fbc:label="CPAR2_806120" metaid="G_CPAR2_806120">
        <annotation>
	<rdf:RDF xmlns:rdf="http://www.w3.org/1999/02/22-rdf-syntax-ns#" xmlns:bqbiol="http://biomodels.net/biology-qualifiers/">
	<rdf:Description rdf:about="#G_CPAR2_806120">
              <bqbiol:is>
	<rdf:Bag>
	<rdf:li rdf:resource="http://identifiers.org/ncbiprotein/CPAR2_806120"/>
	</rdf:Bag>
	</bqbiol:is>
	
	<bqbiol:encodes>
	<rdf:Bag/>
	</bqbiol:encodes>
	</rdf:Description>
	</rdf:RDF>
	</annotation>
            </fbc:geneProduct>
      <fbc:geneProduct fbc:id="G_CPAR2_805030" fbc:label="CPAR2_805030" metaid="G_CPAR2_805030">
        <annotation>
	<rdf:RDF xmlns:rdf="http://www.w3.org/1999/02/22-rdf-syntax-ns#" xmlns:bqbiol="http://biomodels.net/biology-qualifiers/">
	<rdf:Description rdf:about="#G_CPAR2_805030">
              <bqbiol:is>
	<rdf:Bag>
	<rdf:li rdf:resource="http://identifiers.org/ncbiprotein/CPAR2_805030"/>
	</rdf:Bag>
	</bqbiol:is>
	
	<bqbiol:encodes>
	<rdf:Bag/>
	</bqbiol:encodes>
	</rdf:Description>
	</rdf:RDF>
	</annotation>
            </fbc:geneProduct>
      <fbc:geneProduct fbc:id="G_CPAR2_805270" fbc:label="CPAR2_805270" metaid="G_CPAR2_805270">
        <annotation>
	<rdf:RDF xmlns:rdf="http://www.w3.org/1999/02/22-rdf-syntax-ns#" xmlns:bqbiol="http://biomodels.net/biology-qualifiers/">
	<rdf:Description rdf:about="#G_CPAR2_805270">
              <bqbiol:is>
	<rdf:Bag>
	<rdf:li rdf:resource="http://identifiers.org/ncbiprotein/CPAR2_805270"/>
	</rdf:Bag>
	</bqbiol:is>
	
	<bqbiol:encodes>
	<rdf:Bag>
	<rdf:li rdf:resource="http://identifiers.org/kegg.reaction/R03363"/>
	<rdf:li rdf:resource="http://identifiers.org/kegg.reaction/R06875"/>
	<rdf:li rdf:resource="http://identifiers.org/kegg.reaction/R10928"/>
	</rdf:Bag>
	</bqbiol:encodes>
	</rdf:Description>
	</rdf:RDF>
	</annotation>
            </fbc:geneProduct>
      <fbc:geneProduct fbc:id="G_CPAR2_203970" fbc:label="CPAR2_203970" metaid="G_CPAR2_203970">
        <annotation>
	<rdf:RDF xmlns:rdf="http://www.w3.org/1999/02/22-rdf-syntax-ns#" xmlns:bqbiol="http://biomodels.net/biology-qualifiers/">
	<rdf:Description rdf:about="#G_CPAR2_203970">
              <bqbiol:is>
	<rdf:Bag>
	<rdf:li rdf:resource="http://identifiers.org/ncbiprotein/CPAR2_203970"/>
	</rdf:Bag>
	</bqbiol:is>
	
	<bqbiol:encodes>
	<rdf:Bag>
	<rdf:li rdf:resource="http://identifiers.org/kegg.reaction/R00751"/>
	</rdf:Bag>
	</bqbiol:encodes>
	</rdf:Description>
	</rdf:RDF>
	</annotation>
            </fbc:geneProduct>
      <fbc:geneProduct fbc:id="G_CPAR2_202640" fbc:label="CPAR2_202640" metaid="G_CPAR2_202640">
        <annotation>
	<rdf:RDF xmlns:rdf="http://www.w3.org/1999/02/22-rdf-syntax-ns#" xmlns:bqbiol="http://biomodels.net/biology-qualifiers/">
	<rdf:Description rdf:about="#G_CPAR2_202640">
              <bqbiol:is>
	<rdf:Bag>
	<rdf:li rdf:resource="http://identifiers.org/ncbiprotein/CPAR2_202640"/>
	</rdf:Bag>
	</bqbiol:is>
	
	<bqbiol:encodes>
	<rdf:Bag>
	<rdf:li rdf:resource="http://identifiers.org/kegg.reaction/R03005"/>
	<rdf:li rdf:resource="http://identifiers.org/kegg.reaction/R00137"/>
	</rdf:Bag>
	</bqbiol:encodes>
	</rdf:Description>
	</rdf:RDF>
	</annotation>
            </fbc:geneProduct>
      <fbc:geneProduct fbc:id="G_CPAR2_109420" fbc:label="CPAR2_109420" metaid="G_CPAR2_109420">
        <annotation>
	<rdf:RDF xmlns:rdf="http://www.w3.org/1999/02/22-rdf-syntax-ns#" xmlns:bqbiol="http://biomodels.net/biology-qualifiers/">
	<rdf:Description rdf:about="#G_CPAR2_109420">
              <bqbiol:is>
	<rdf:Bag>
	<rdf:li rdf:resource="http://identifiers.org/ncbiprotein/CPAR2_109420"/>
	</rdf:Bag>
	</bqbiol:is>
	
	<bqbiol:encodes>
	<rdf:Bag>
	<rdf:li rdf:resource="http://identifiers.org/kegg.reaction/R00405"/>
	</rdf:Bag>
	</bqbiol:encodes>
	</rdf:Description>
	</rdf:RDF>
	</annotation>
            </fbc:geneProduct>
      <fbc:geneProduct fbc:id="G_CPAR2_407300" fbc:label="CPAR2_407300" metaid="G_CPAR2_407300">
        <annotation>
	<rdf:RDF xmlns:rdf="http://www.w3.org/1999/02/22-rdf-syntax-ns#" xmlns:bqbiol="http://biomodels.net/biology-qualifiers/">
	<rdf:Description rdf:about="#G_CPAR2_407300">
              <bqbiol:is>
	<rdf:Bag>
	<rdf:li rdf:resource="http://identifiers.org/ncbiprotein/CPAR2_407300"/>
	</rdf:Bag>
	</bqbiol:is>
	
	<bqbiol:encodes>
	<rdf:Bag/>
	</bqbiol:encodes>
	</rdf:Description>
	</rdf:RDF>
	</annotation>
            </fbc:geneProduct>
      <fbc:geneProduct fbc:id="G_CPAR2_303330" fbc:label="CPAR2_303330" metaid="G_CPAR2_303330">
        <annotation>
	<rdf:RDF xmlns:rdf="http://www.w3.org/1999/02/22-rdf-syntax-ns#" xmlns:bqbiol="http://biomodels.net/biology-qualifiers/">
	<rdf:Description rdf:about="#G_CPAR2_303330">
              <bqbiol:is>
	<rdf:Bag>
	<rdf:li rdf:resource="http://identifiers.org/ncbiprotein/CPAR2_303330"/>
	</rdf:Bag>
	</bqbiol:is>
	
	<bqbiol:encodes>
	<rdf:Bag>
	<rdf:li rdf:resource="http://identifiers.org/kegg.reaction/R12067"/>
	</rdf:Bag>
	</bqbiol:encodes>
	</rdf:Description>
	</rdf:RDF>
	</annotation>
            </fbc:geneProduct>
      <fbc:geneProduct fbc:id="G_CPAR2_105070" fbc:label="CPAR2_105070" metaid="G_CPAR2_105070">
        <annotation>
	<rdf:RDF xmlns:rdf="http://www.w3.org/1999/02/22-rdf-syntax-ns#" xmlns:bqbiol="http://biomodels.net/biology-qualifiers/">
	<rdf:Description rdf:about="#G_CPAR2_105070">
              <bqbiol:is>
	<rdf:Bag>
	<rdf:li rdf:resource="http://identifiers.org/ncbiprotein/CPAR2_105070"/>
	</rdf:Bag>
	</bqbiol:is>
	
	<bqbiol:encodes>
	<rdf:Bag>
	<rdf:li rdf:resource="http://identifiers.org/kegg.reaction/R05725"/>
	<rdf:li rdf:resource="http://identifiers.org/kegg.reaction/R05724"/>
	</rdf:Bag>
	</bqbiol:encodes>
	</rdf:Description>
	</rdf:RDF>
	</annotation>
            </fbc:geneProduct>
      <fbc:geneProduct fbc:id="G_CPAR2_404040" fbc:label="CPAR2_404040" metaid="G_CPAR2_404040">
        <annotation>
	<rdf:RDF xmlns:rdf="http://www.w3.org/1999/02/22-rdf-syntax-ns#" xmlns:bqbiol="http://biomodels.net/biology-qualifiers/">
	<rdf:Description rdf:about="#G_CPAR2_404040">
              <bqbiol:is>
	<rdf:Bag>
	<rdf:li rdf:resource="http://identifiers.org/ncbiprotein/CPAR2_404040"/>
	</rdf:Bag>
	</bqbiol:is>
	
	<bqbiol:encodes>
	<rdf:Bag>
	<rdf:li rdf:resource="http://identifiers.org/kegg.reaction/R03197"/>
	<rdf:li rdf:resource="http://identifiers.org/kegg.reaction/R04972"/>
	</rdf:Bag>
	</bqbiol:encodes>
	</rdf:Description>
	</rdf:RDF>
	</annotation>
            </fbc:geneProduct>
      <fbc:geneProduct fbc:id="G_CPAR2_200210" fbc:label="CPAR2_200210" metaid="G_CPAR2_200210">
        <annotation>
	<rdf:RDF xmlns:rdf="http://www.w3.org/1999/02/22-rdf-syntax-ns#" xmlns:bqbiol="http://biomodels.net/biology-qualifiers/">
	<rdf:Description rdf:about="#G_CPAR2_200210">
              <bqbiol:is>
	<rdf:Bag>
	<rdf:li rdf:resource="http://identifiers.org/ncbiprotein/CPAR2_200210"/>
	</rdf:Bag>
	</bqbiol:is>
	
	<bqbiol:encodes>
	<rdf:Bag>
	<rdf:li rdf:resource="http://identifiers.org/kegg.reaction/R00239"/>
	</rdf:Bag>
	</bqbiol:encodes>
	</rdf:Description>
	</rdf:RDF>
	</annotation>
            </fbc:geneProduct>
      <fbc:geneProduct fbc:id="G_CPAR2_602300" fbc:label="CPAR2_602300" metaid="G_CPAR2_602300">
        <annotation>
	<rdf:RDF xmlns:rdf="http://www.w3.org/1999/02/22-rdf-syntax-ns#" xmlns:bqbiol="http://biomodels.net/biology-qualifiers/">
	<rdf:Description rdf:about="#G_CPAR2_602300">
              <bqbiol:is>
	<rdf:Bag>
	<rdf:li rdf:resource="http://identifiers.org/ncbiprotein/CPAR2_602300"/>
	</rdf:Bag>
	</bqbiol:is>
	
	<bqbiol:encodes>
	<rdf:Bag>
	<rdf:li rdf:resource="http://identifiers.org/kegg.reaction/R04711"/>
	<rdf:li rdf:resource="http://identifiers.org/kegg.reaction/R12657"/>
	<rdf:li rdf:resource="http://identifiers.org/kegg.reaction/R02175"/>
	<rdf:li rdf:resource="http://identifiers.org/kegg.reaction/R07235"/>
	<rdf:li rdf:resource="http://identifiers.org/kegg.reaction/R08771"/>
	<rdf:li rdf:resource="http://identifiers.org/kegg.reaction/R05614"/>
	</rdf:Bag>
	</bqbiol:encodes>
	</rdf:Description>
	</rdf:RDF>
	</annotation>
            </fbc:geneProduct>
      <fbc:geneProduct fbc:id="G_CPAR2_301390" fbc:label="CPAR2_301390" metaid="G_CPAR2_301390">
        <annotation>
	<rdf:RDF xmlns:rdf="http://www.w3.org/1999/02/22-rdf-syntax-ns#" xmlns:bqbiol="http://biomodels.net/biology-qualifiers/">
	<rdf:Description rdf:about="#G_CPAR2_301390">
              <bqbiol:is>
	<rdf:Bag>
	<rdf:li rdf:resource="http://identifiers.org/ncbiprotein/CPAR2_301390"/>
	</rdf:Bag>
	</bqbiol:is>
	
	<bqbiol:encodes>
	<rdf:Bag/>
	</bqbiol:encodes>
	</rdf:Description>
	</rdf:RDF>
	</annotation>
            </fbc:geneProduct>
      <fbc:geneProduct fbc:id="G_CPAR2_800810" fbc:label="CPAR2_800810" metaid="G_CPAR2_800810">
        <annotation>
	<rdf:RDF xmlns:rdf="http://www.w3.org/1999/02/22-rdf-syntax-ns#" xmlns:bqbiol="http://biomodels.net/biology-qualifiers/">
	<rdf:Description rdf:about="#G_CPAR2_800810">
              <bqbiol:is>
	<rdf:Bag>
	<rdf:li rdf:resource="http://identifiers.org/ncbiprotein/CPAR2_800810"/>
	</rdf:Bag>
	</bqbiol:is>
	
	<bqbiol:encodes>
	<rdf:Bag>
	<rdf:li rdf:resource="http://identifiers.org/kegg.reaction/R02135"/>
	<rdf:li rdf:resource="http://identifiers.org/kegg.reaction/R00548"/>
	<rdf:li rdf:resource="http://identifiers.org/kegg.reaction/R01010"/>
	</rdf:Bag>
	</bqbiol:encodes>
	</rdf:Description>
	</rdf:RDF>
	</annotation>
            </fbc:geneProduct>
      <fbc:geneProduct fbc:id="G_CPAR2_110410" fbc:label="CPAR2_110410" metaid="G_CPAR2_110410">
        <annotation>
	<rdf:RDF xmlns:rdf="http://www.w3.org/1999/02/22-rdf-syntax-ns#" xmlns:bqbiol="http://biomodels.net/biology-qualifiers/">
	<rdf:Description rdf:about="#G_CPAR2_110410">
              <bqbiol:is>
	<rdf:Bag>
	<rdf:li rdf:resource="http://identifiers.org/ncbiprotein/CPAR2_110410"/>
	</rdf:Bag>
	</bqbiol:is>
	
	<bqbiol:encodes>
	<rdf:Bag>
	<rdf:li rdf:resource="http://identifiers.org/kegg.reaction/R00494"/>
	<rdf:li rdf:resource="http://identifiers.org/kegg.reaction/R03971"/>
	<rdf:li rdf:resource="http://identifiers.org/kegg.reaction/R03916"/>
	<rdf:li rdf:resource="http://identifiers.org/kegg.reaction/R03970"/>
	</rdf:Bag>
	</bqbiol:encodes>
	</rdf:Description>
	</rdf:RDF>
	</annotation>
            </fbc:geneProduct>
      <fbc:geneProduct fbc:id="G_CPAR2_201540" fbc:label="CPAR2_201540" metaid="G_CPAR2_201540">
        <annotation>
	<rdf:RDF xmlns:rdf="http://www.w3.org/1999/02/22-rdf-syntax-ns#" xmlns:bqbiol="http://biomodels.net/biology-qualifiers/">
	<rdf:Description rdf:about="#G_CPAR2_201540">
              <bqbiol:is>
	<rdf:Bag>
	<rdf:li rdf:resource="http://identifiers.org/ncbiprotein/CPAR2_201540"/>
	</rdf:Bag>
	</bqbiol:is>
	
	<bqbiol:encodes>
	<rdf:Bag>
	<rdf:li rdf:resource="http://identifiers.org/kegg.reaction/R00402"/>
	</rdf:Bag>
	</bqbiol:encodes>
	</rdf:Description>
	</rdf:RDF>
	</annotation>
            </fbc:geneProduct>
      <fbc:geneProduct fbc:id="G_CPAR2_303570" fbc:label="CPAR2_303570" metaid="G_CPAR2_303570">
        <annotation>
	<rdf:RDF xmlns:rdf="http://www.w3.org/1999/02/22-rdf-syntax-ns#" xmlns:bqbiol="http://biomodels.net/biology-qualifiers/">
	<rdf:Description rdf:about="#G_CPAR2_303570">
              <bqbiol:is>
	<rdf:Bag>
	<rdf:li rdf:resource="http://identifiers.org/ncbiprotein/CPAR2_303570"/>
	</rdf:Bag>
	</bqbiol:is>
	
	<bqbiol:encodes>
	<rdf:Bag/>
	</bqbiol:encodes>
	</rdf:Description>
	</rdf:RDF>
	</annotation>
            </fbc:geneProduct>
      <fbc:geneProduct fbc:id="G_CPAR2_301150" fbc:label="CPAR2_301150" metaid="G_CPAR2_301150">
        <annotation>
	<rdf:RDF xmlns:rdf="http://www.w3.org/1999/02/22-rdf-syntax-ns#" xmlns:bqbiol="http://biomodels.net/biology-qualifiers/">
	<rdf:Description rdf:about="#G_CPAR2_301150">
              <bqbiol:is>
	<rdf:Bag>
	<rdf:li rdf:resource="http://identifiers.org/ncbiprotein/CPAR2_301150"/>
	</rdf:Bag>
	</bqbiol:is>
	
	<bqbiol:encodes>
	<rdf:Bag/>
	</bqbiol:encodes>
	</rdf:Description>
	</rdf:RDF>
	</annotation>
            </fbc:geneProduct>
      <fbc:geneProduct fbc:id="G_CPAR2_808790" fbc:label="CPAR2_808790" metaid="G_CPAR2_808790">
        <annotation>
	<rdf:RDF xmlns:rdf="http://www.w3.org/1999/02/22-rdf-syntax-ns#" xmlns:bqbiol="http://biomodels.net/biology-qualifiers/">
	<rdf:Description rdf:about="#G_CPAR2_808790">
              <bqbiol:is>
	<rdf:Bag>
	<rdf:li rdf:resource="http://identifiers.org/ncbiprotein/CPAR2_808790"/>
	</rdf:Bag>
	</bqbiol:is>
	
	<bqbiol:encodes>
	<rdf:Bag>
	<rdf:li rdf:resource="http://identifiers.org/kegg.reaction/R01054"/>
	</rdf:Bag>
	</bqbiol:encodes>
	</rdf:Description>
	</rdf:RDF>
	</annotation>
            </fbc:geneProduct>
      <fbc:geneProduct fbc:id="G_CPAR2_200690" fbc:label="CPAR2_200690" metaid="G_CPAR2_200690">
        <annotation>
	<rdf:RDF xmlns:rdf="http://www.w3.org/1999/02/22-rdf-syntax-ns#" xmlns:bqbiol="http://biomodels.net/biology-qualifiers/">
	<rdf:Description rdf:about="#G_CPAR2_200690">
              <bqbiol:is>
	<rdf:Bag>
	<rdf:li rdf:resource="http://identifiers.org/ncbiprotein/CPAR2_200690"/>
	</rdf:Bag>
	</bqbiol:is>
	
	<bqbiol:encodes>
	<rdf:Bag/>
	</bqbiol:encodes>
	</rdf:Description>
	</rdf:RDF>
	</annotation>
            </fbc:geneProduct>
      <fbc:geneProduct fbc:id="G_CPAR2_208190" fbc:label="CPAR2_208190" metaid="G_CPAR2_208190">
        <annotation>
	<rdf:RDF xmlns:rdf="http://www.w3.org/1999/02/22-rdf-syntax-ns#" xmlns:bqbiol="http://biomodels.net/biology-qualifiers/">
	<rdf:Description rdf:about="#G_CPAR2_208190">
              <bqbiol:is>
	<rdf:Bag>
	<rdf:li rdf:resource="http://identifiers.org/ncbiprotein/CPAR2_208190"/>
	</rdf:Bag>
	</bqbiol:is>
	
	<bqbiol:encodes>
	<rdf:Bag/>
	</bqbiol:encodes>
	</rdf:Description>
	</rdf:RDF>
	</annotation>
            </fbc:geneProduct>
      <fbc:geneProduct fbc:id="G_CPAR2_100620" fbc:label="CPAR2_100620" metaid="G_CPAR2_100620">
        <annotation>
	<rdf:RDF xmlns:rdf="http://www.w3.org/1999/02/22-rdf-syntax-ns#" xmlns:bqbiol="http://biomodels.net/biology-qualifiers/">
	<rdf:Description rdf:about="#G_CPAR2_100620">
              <bqbiol:is>
	<rdf:Bag>
	<rdf:li rdf:resource="http://identifiers.org/ncbiprotein/CPAR2_100620"/>
	</rdf:Bag>
	</bqbiol:is>
	
	<bqbiol:encodes>
	<rdf:Bag>
	<rdf:li rdf:resource="http://identifiers.org/kegg.reaction/R00571"/>
	<rdf:li rdf:resource="http://identifiers.org/kegg.reaction/R00256"/>
	<rdf:li rdf:resource="http://identifiers.org/kegg.reaction/R00573"/>
	</rdf:Bag>
	</bqbiol:encodes>
	</rdf:Description>
	</rdf:RDF>
	</annotation>
            </fbc:geneProduct>
      <fbc:geneProduct fbc:id="G_CPAR2_213300" fbc:label="CPAR2_213300" metaid="G_CPAR2_213300">
        <annotation>
	<rdf:RDF xmlns:rdf="http://www.w3.org/1999/02/22-rdf-syntax-ns#" xmlns:bqbiol="http://biomodels.net/biology-qualifiers/">
	<rdf:Description rdf:about="#G_CPAR2_213300">
              <bqbiol:is>
	<rdf:Bag>
	<rdf:li rdf:resource="http://identifiers.org/ncbiprotein/CPAR2_213300"/>
	</rdf:Bag>
	</bqbiol:is>
	
	<bqbiol:encodes>
	<rdf:Bag>
	<rdf:li rdf:resource="http://identifiers.org/kegg.reaction/R04734"/>
	</rdf:Bag>
	</bqbiol:encodes>
	</rdf:Description>
	</rdf:RDF>
	</annotation>
            </fbc:geneProduct>
      <fbc:geneProduct fbc:id="G_CPAR2_803080" fbc:label="CPAR2_803080" metaid="G_CPAR2_803080">
        <annotation>
	<rdf:RDF xmlns:rdf="http://www.w3.org/1999/02/22-rdf-syntax-ns#" xmlns:bqbiol="http://biomodels.net/biology-qualifiers/">
	<rdf:Description rdf:about="#G_CPAR2_803080">
              <bqbiol:is>
	<rdf:Bag>
	<rdf:li rdf:resource="http://identifiers.org/ncbiprotein/CPAR2_803080"/>
	</rdf:Bag>
	</bqbiol:is>
	
	<bqbiol:encodes>
	<rdf:Bag>
	<rdf:li rdf:resource="http://identifiers.org/kegg.reaction/R03661"/>
	</rdf:Bag>
	</bqbiol:encodes>
	</rdf:Description>
	</rdf:RDF>
	</annotation>
            </fbc:geneProduct>
      <fbc:geneProduct fbc:id="G_CPAR2_213540" fbc:label="CPAR2_213540" metaid="G_CPAR2_213540">
        <annotation>
	<rdf:RDF xmlns:rdf="http://www.w3.org/1999/02/22-rdf-syntax-ns#" xmlns:bqbiol="http://biomodels.net/biology-qualifiers/">
	<rdf:Description rdf:about="#G_CPAR2_213540">
              <bqbiol:is>
	<rdf:Bag>
	<rdf:li rdf:resource="http://identifiers.org/ncbiprotein/CPAR2_213540"/>
	</rdf:Bag>
	</bqbiol:is>
	
	<bqbiol:encodes>
	<rdf:Bag>
	<rdf:li rdf:resource="http://identifiers.org/kegg.reaction/R00275"/>
	</rdf:Bag>
	</bqbiol:encodes>
	</rdf:Description>
	</rdf:RDF>
	</annotation>
            </fbc:geneProduct>
      <fbc:geneProduct fbc:id="G_CPAR2_212210" fbc:label="CPAR2_212210" metaid="G_CPAR2_212210">
        <annotation>
	<rdf:RDF xmlns:rdf="http://www.w3.org/1999/02/22-rdf-syntax-ns#" xmlns:bqbiol="http://biomodels.net/biology-qualifiers/">
	<rdf:Description rdf:about="#G_CPAR2_212210">
              <bqbiol:is>
	<rdf:Bag>
	<rdf:li rdf:resource="http://identifiers.org/ncbiprotein/CPAR2_212210"/>
	</rdf:Bag>
	</bqbiol:is>
	
	<bqbiol:encodes>
	<rdf:Bag>
	<rdf:li rdf:resource="http://identifiers.org/kegg.reaction/R02697"/>
	<rdf:li rdf:resource="http://identifiers.org/kegg.reaction/R04883"/>
	<rdf:li rdf:resource="http://identifiers.org/kegg.reaction/R04888"/>
	<rdf:li rdf:resource="http://identifiers.org/kegg.reaction/R03300"/>
	<rdf:li rdf:resource="http://identifiers.org/kegg.reaction/R02536"/>
	<rdf:li rdf:resource="http://identifiers.org/kegg.reaction/R04891"/>
	<rdf:li rdf:resource="http://identifiers.org/kegg.reaction/R02695"/>
	<rdf:li rdf:resource="http://identifiers.org/kegg.reaction/R08282"/>
	<rdf:li rdf:resource="http://identifiers.org/kegg.reaction/R00710"/>
	<rdf:li rdf:resource="http://identifiers.org/kegg.reaction/R04882"/>
	<rdf:li rdf:resource="http://identifiers.org/kegg.reaction/R04889"/>
	<rdf:li rdf:resource="http://identifiers.org/kegg.reaction/R04892"/>
	<rdf:li rdf:resource="http://identifiers.org/kegg.reaction/R02537"/>
	<rdf:li rdf:resource="http://identifiers.org/kegg.reaction/R03302"/>
	<rdf:li rdf:resource="http://identifiers.org/kegg.reaction/R08283"/>
	<rdf:li rdf:resource="http://identifiers.org/kegg.reaction/R00904"/>
	<rdf:li rdf:resource="http://identifiers.org/kegg.reaction/R00711"/>
	</rdf:Bag>
	</bqbiol:encodes>
	</rdf:Description>
	</rdf:RDF>
	</annotation>
            </fbc:geneProduct>
      <fbc:geneProduct fbc:id="G_CPAR2_203980" fbc:label="CPAR2_203980" metaid="G_CPAR2_203980">
        <annotation>
	<rdf:RDF xmlns:rdf="http://www.w3.org/1999/02/22-rdf-syntax-ns#" xmlns:bqbiol="http://biomodels.net/biology-qualifiers/">
	<rdf:Description rdf:about="#G_CPAR2_203980">
              <bqbiol:is>
	<rdf:Bag>
	<rdf:li rdf:resource="http://identifiers.org/ncbiprotein/CPAR2_203980"/>
	</rdf:Bag>
	</bqbiol:is>
	
	<bqbiol:encodes>
	<rdf:Bag>
	<rdf:li rdf:resource="http://identifiers.org/kegg.reaction/R02697"/>
	<rdf:li rdf:resource="http://identifiers.org/kegg.reaction/R04883"/>
	<rdf:li rdf:resource="http://identifiers.org/kegg.reaction/R03283"/>
	<rdf:li rdf:resource="http://identifiers.org/kegg.reaction/R04888"/>
	<rdf:li rdf:resource="http://identifiers.org/kegg.reaction/R03300"/>
	<rdf:li rdf:resource="http://identifiers.org/kegg.reaction/R02536"/>
	<rdf:li rdf:resource="http://identifiers.org/kegg.reaction/R02957"/>
	<rdf:li rdf:resource="http://identifiers.org/kegg.reaction/R04891"/>
	<rdf:li rdf:resource="http://identifiers.org/kegg.reaction/R02695"/>
	<rdf:li rdf:resource="http://identifiers.org/kegg.reaction/R08282"/>
	<rdf:li rdf:resource="http://identifiers.org/kegg.reaction/R00710"/>
	<rdf:li rdf:resource="http://identifiers.org/kegg.reaction/R04065"/>
	<rdf:li rdf:resource="http://identifiers.org/kegg.reaction/R02540"/>
	<rdf:li rdf:resource="http://identifiers.org/kegg.reaction/R02678"/>
	<rdf:li rdf:resource="http://identifiers.org/kegg.reaction/R04882"/>
	<rdf:li rdf:resource="http://identifiers.org/kegg.reaction/R04889"/>
	<rdf:li rdf:resource="http://identifiers.org/kegg.reaction/R04892"/>
	<rdf:li rdf:resource="http://identifiers.org/kegg.reaction/R07899"/>
	<rdf:li rdf:resource="http://identifiers.org/kegg.reaction/R02537"/>
	<rdf:li rdf:resource="http://identifiers.org/kegg.reaction/R03302"/>
	<rdf:li rdf:resource="http://identifiers.org/kegg.reaction/R01752"/>
	<rdf:li rdf:resource="http://identifiers.org/kegg.reaction/R04903"/>
	<rdf:li rdf:resource="http://identifiers.org/kegg.reaction/R01986"/>
	<rdf:li rdf:resource="http://identifiers.org/kegg.reaction/R08283"/>
	<rdf:li rdf:resource="http://identifiers.org/kegg.reaction/R00904"/>
	<rdf:li rdf:resource="http://identifiers.org/kegg.reaction/R00711"/>
	</rdf:Bag>
	</bqbiol:encodes>
	</rdf:Description>
	</rdf:RDF>
	</annotation>
            </fbc:geneProduct>
      <fbc:geneProduct fbc:id="G_CPAR2_213780" fbc:label="CPAR2_213780" metaid="G_CPAR2_213780">
        <annotation>
	<rdf:RDF xmlns:rdf="http://www.w3.org/1999/02/22-rdf-syntax-ns#" xmlns:bqbiol="http://biomodels.net/biology-qualifiers/">
	<rdf:Description rdf:about="#G_CPAR2_213780">
              <bqbiol:is>
	<rdf:Bag>
	<rdf:li rdf:resource="http://identifiers.org/ncbiprotein/CPAR2_213780"/>
	</rdf:Bag>
	</bqbiol:is>
	
	<bqbiol:encodes>
	<rdf:Bag/>
	</bqbiol:encodes>
	</rdf:Description>
	</rdf:RDF>
	</annotation>
            </fbc:geneProduct>
      <fbc:geneProduct fbc:id="G_CPAR2_203740" fbc:label="CPAR2_203740" metaid="G_CPAR2_203740">
        <annotation>
	<rdf:RDF xmlns:rdf="http://www.w3.org/1999/02/22-rdf-syntax-ns#" xmlns:bqbiol="http://biomodels.net/biology-qualifiers/">
	<rdf:Description rdf:about="#G_CPAR2_203740">
              <bqbiol:is>
	<rdf:Bag>
	<rdf:li rdf:resource="http://identifiers.org/ncbiprotein/CPAR2_203740"/>
	</rdf:Bag>
	</bqbiol:is>
	
	<bqbiol:encodes>
	<rdf:Bag>
	<rdf:li rdf:resource="http://identifiers.org/kegg.reaction/R01351"/>
	<rdf:li rdf:resource="http://identifiers.org/kegg.reaction/R01352"/>
	</rdf:Bag>
	</bqbiol:encodes>
	</rdf:Description>
	</rdf:RDF>
	</annotation>
            </fbc:geneProduct>
      <fbc:geneProduct fbc:id="G_CPAR2_212690" fbc:label="CPAR2_212690" metaid="G_CPAR2_212690">
        <annotation>
	<rdf:RDF xmlns:rdf="http://www.w3.org/1999/02/22-rdf-syntax-ns#" xmlns:bqbiol="http://biomodels.net/biology-qualifiers/">
	<rdf:Description rdf:about="#G_CPAR2_212690">
              <bqbiol:is>
	<rdf:Bag>
	<rdf:li rdf:resource="http://identifiers.org/ncbiprotein/CPAR2_212690"/>
	</rdf:Bag>
	</bqbiol:is>
	
	<bqbiol:encodes>
	<rdf:Bag>
	<rdf:li rdf:resource="http://identifiers.org/kegg.reaction/R08362"/>
	<rdf:li rdf:resource="http://identifiers.org/kegg.reaction/R08360"/>
	</rdf:Bag>
	</bqbiol:encodes>
	</rdf:Description>
	</rdf:RDF>
	</annotation>
            </fbc:geneProduct>
      <fbc:geneProduct fbc:id="G_CPAR2_203500" fbc:label="CPAR2_203500" metaid="G_CPAR2_203500">
        <annotation>
	<rdf:RDF xmlns:rdf="http://www.w3.org/1999/02/22-rdf-syntax-ns#" xmlns:bqbiol="http://biomodels.net/biology-qualifiers/">
	<rdf:Description rdf:about="#G_CPAR2_203500">
              <bqbiol:is>
	<rdf:Bag>
	<rdf:li rdf:resource="http://identifiers.org/ncbiprotein/CPAR2_203500"/>
	</rdf:Bag>
	</bqbiol:is>
	
	<bqbiol:encodes>
	<rdf:Bag/>
	</bqbiol:encodes>
	</rdf:Description>
	</rdf:RDF>
	</annotation>
            </fbc:geneProduct>
      <fbc:geneProduct fbc:id="G_CPAR2_108340" fbc:label="CPAR2_108340" metaid="G_CPAR2_108340">
        <annotation>
	<rdf:RDF xmlns:rdf="http://www.w3.org/1999/02/22-rdf-syntax-ns#" xmlns:bqbiol="http://biomodels.net/biology-qualifiers/">
	<rdf:Description rdf:about="#G_CPAR2_108340">
              <bqbiol:is>
	<rdf:Bag>
	<rdf:li rdf:resource="http://identifiers.org/ncbiprotein/CPAR2_108340"/>
	</rdf:Bag>
	</bqbiol:is>
	
	<bqbiol:encodes>
	<rdf:Bag/>
	</bqbiol:encodes>
	</rdf:Description>
	</rdf:RDF>
	</annotation>
            </fbc:geneProduct>
      <fbc:geneProduct fbc:id="G_CPAR2_109680" fbc:label="CPAR2_109680" metaid="G_CPAR2_109680">
        <annotation>
	<rdf:RDF xmlns:rdf="http://www.w3.org/1999/02/22-rdf-syntax-ns#" xmlns:bqbiol="http://biomodels.net/biology-qualifiers/">
	<rdf:Description rdf:about="#G_CPAR2_109680">
              <bqbiol:is>
	<rdf:Bag>
	<rdf:li rdf:resource="http://identifiers.org/ncbiprotein/CPAR2_109680"/>
	</rdf:Bag>
	</bqbiol:is>
	
	<bqbiol:encodes>
	<rdf:Bag>
	<rdf:li rdf:resource="http://identifiers.org/kegg.reaction/R03118"/>
	</rdf:Bag>
	</bqbiol:encodes>
	</rdf:Description>
	</rdf:RDF>
	</annotation>
            </fbc:geneProduct>
      <fbc:geneProduct fbc:id="G_CPAR2_106170" fbc:label="CPAR2_106170" metaid="G_CPAR2_106170">
        <annotation>
	<rdf:RDF xmlns:rdf="http://www.w3.org/1999/02/22-rdf-syntax-ns#" xmlns:bqbiol="http://biomodels.net/biology-qualifiers/">
	<rdf:Description rdf:about="#G_CPAR2_106170">
              <bqbiol:is>
	<rdf:Bag>
	<rdf:li rdf:resource="http://identifiers.org/ncbiprotein/CPAR2_106170"/>
	</rdf:Bag>
	</bqbiol:is>
	
	<bqbiol:encodes>
	<rdf:Bag>
	<rdf:li rdf:resource="http://identifiers.org/kegg.reaction/R00955"/>
	</rdf:Bag>
	</bqbiol:encodes>
	</rdf:Description>
	</rdf:RDF>
	</annotation>
            </fbc:geneProduct>
      <fbc:geneProduct fbc:id="G_CPAR2_702170" fbc:label="CPAR2_702170" metaid="G_CPAR2_702170">
        <annotation>
	<rdf:RDF xmlns:rdf="http://www.w3.org/1999/02/22-rdf-syntax-ns#" xmlns:bqbiol="http://biomodels.net/biology-qualifiers/">
	<rdf:Description rdf:about="#G_CPAR2_702170">
              <bqbiol:is>
	<rdf:Bag>
	<rdf:li rdf:resource="http://identifiers.org/ncbiprotein/CPAR2_702170"/>
	</rdf:Bag>
	</bqbiol:is>
	
	<bqbiol:encodes>
	<rdf:Bag>
	<rdf:li rdf:resource="http://identifiers.org/kegg.reaction/R00497"/>
	<rdf:li rdf:resource="http://identifiers.org/kegg.reaction/R10994"/>
	</rdf:Bag>
	</bqbiol:encodes>
	</rdf:Description>
	</rdf:RDF>
	</annotation>
            </fbc:geneProduct>
      <fbc:geneProduct fbc:id="G_CPAR2_703260" fbc:label="CPAR2_703260" metaid="G_CPAR2_703260">
        <annotation>
	<rdf:RDF xmlns:rdf="http://www.w3.org/1999/02/22-rdf-syntax-ns#" xmlns:bqbiol="http://biomodels.net/biology-qualifiers/">
	<rdf:Description rdf:about="#G_CPAR2_703260">
              <bqbiol:is>
	<rdf:Bag>
	<rdf:li rdf:resource="http://identifiers.org/ncbiprotein/CPAR2_703260"/>
	</rdf:Bag>
	</bqbiol:is>
	
	<bqbiol:encodes>
	<rdf:Bag/>
	</bqbiol:encodes>
	</rdf:Description>
	</rdf:RDF>
	</annotation>
            </fbc:geneProduct>
      <fbc:geneProduct fbc:id="G_CPAR2_110420" fbc:label="CPAR2_110420" metaid="G_CPAR2_110420">
        <annotation>
	<rdf:RDF xmlns:rdf="http://www.w3.org/1999/02/22-rdf-syntax-ns#" xmlns:bqbiol="http://biomodels.net/biology-qualifiers/">
	<rdf:Description rdf:about="#G_CPAR2_110420">
              <bqbiol:is>
	<rdf:Bag>
	<rdf:li rdf:resource="http://identifiers.org/ncbiprotein/CPAR2_110420"/>
	</rdf:Bag>
	</bqbiol:is>
	
	<bqbiol:encodes>
	<rdf:Bag/>
	</bqbiol:encodes>
	</rdf:Description>
	</rdf:RDF>
	</annotation>
            </fbc:geneProduct>
      <fbc:geneProduct fbc:id="G_CPAR2_402090" fbc:label="CPAR2_402090" metaid="G_CPAR2_402090">
        <annotation>
	<rdf:RDF xmlns:rdf="http://www.w3.org/1999/02/22-rdf-syntax-ns#" xmlns:bqbiol="http://biomodels.net/biology-qualifiers/">
	<rdf:Description rdf:about="#G_CPAR2_402090">
              <bqbiol:is>
	<rdf:Bag>
	<rdf:li rdf:resource="http://identifiers.org/ncbiprotein/CPAR2_402090"/>
	</rdf:Bag>
	</bqbiol:is>
	
	<bqbiol:encodes>
	<rdf:Bag>
	<rdf:li rdf:resource="http://identifiers.org/kegg.reaction/R00344"/>
	</rdf:Bag>
	</bqbiol:encodes>
	</rdf:Description>
	</rdf:RDF>
	</annotation>
            </fbc:geneProduct>
      <fbc:geneProduct fbc:id="G_CPAR2_704350" fbc:label="CPAR2_704350" metaid="G_CPAR2_704350">
        <annotation>
	<rdf:RDF xmlns:rdf="http://www.w3.org/1999/02/22-rdf-syntax-ns#" xmlns:bqbiol="http://biomodels.net/biology-qualifiers/">
	<rdf:Description rdf:about="#G_CPAR2_704350">
              <bqbiol:is>
	<rdf:Bag>
	<rdf:li rdf:resource="http://identifiers.org/ncbiprotein/CPAR2_704350"/>
	</rdf:Bag>
	</bqbiol:is>
	
	<bqbiol:encodes>
	<rdf:Bag>
	<rdf:li rdf:resource="http://identifiers.org/kegg.reaction/R04482"/>
	</rdf:Bag>
	</bqbiol:encodes>
	</rdf:Description>
	</rdf:RDF>
	</annotation>
            </fbc:geneProduct>
      <fbc:geneProduct fbc:id="G_CPAR2_500520" fbc:label="CPAR2_500520" metaid="G_CPAR2_500520">
        <annotation>
	<rdf:RDF xmlns:rdf="http://www.w3.org/1999/02/22-rdf-syntax-ns#" xmlns:bqbiol="http://biomodels.net/biology-qualifiers/">
	<rdf:Description rdf:about="#G_CPAR2_500520">
              <bqbiol:is>
	<rdf:Bag>
	<rdf:li rdf:resource="http://identifiers.org/ncbiprotein/CPAR2_500520"/>
	</rdf:Bag>
	</bqbiol:is>
	
	<bqbiol:encodes>
	<rdf:Bag>
	<rdf:li rdf:resource="http://identifiers.org/kegg.reaction/R07396"/>
	<rdf:li rdf:resource="http://identifiers.org/kegg.reaction/R00734"/>
	<rdf:li rdf:resource="http://identifiers.org/kegg.reaction/R01731"/>
	<rdf:li rdf:resource="http://identifiers.org/kegg.reaction/R00694"/>
	<rdf:li rdf:resource="http://identifiers.org/kegg.reaction/R04171"/>
	</rdf:Bag>
	</bqbiol:encodes>
	</rdf:Description>
	</rdf:RDF>
	</annotation>
            </fbc:geneProduct>
      <fbc:geneProduct fbc:id="G_CPAR2_102800" fbc:label="CPAR2_102800" metaid="G_CPAR2_102800">
        <annotation>
	<rdf:RDF xmlns:rdf="http://www.w3.org/1999/02/22-rdf-syntax-ns#" xmlns:bqbiol="http://biomodels.net/biology-qualifiers/">
	<rdf:Description rdf:about="#G_CPAR2_102800">
              <bqbiol:is>
	<rdf:Bag>
	<rdf:li rdf:resource="http://identifiers.org/ncbiprotein/CPAR2_102800"/>
	</rdf:Bag>
	</bqbiol:is>
	
	<bqbiol:encodes>
	<rdf:Bag>
	<rdf:li rdf:resource="http://identifiers.org/kegg.reaction/R00621"/>
	<rdf:li rdf:resource="http://identifiers.org/kegg.reaction/R08549"/>
	</rdf:Bag>
	</bqbiol:encodes>
	</rdf:Description>
	</rdf:RDF>
	</annotation>
            </fbc:geneProduct>
      <fbc:geneProduct fbc:id="G_CPAR2_807230" fbc:label="CPAR2_807230" metaid="G_CPAR2_807230">
        <annotation>
	<rdf:RDF xmlns:rdf="http://www.w3.org/1999/02/22-rdf-syntax-ns#" xmlns:bqbiol="http://biomodels.net/biology-qualifiers/">
	<rdf:Description rdf:about="#G_CPAR2_807230">
              <bqbiol:is>
	<rdf:Bag>
	<rdf:li rdf:resource="http://identifiers.org/ncbiprotein/CPAR2_807230"/>
	</rdf:Bag>
	</bqbiol:is>
	
	<bqbiol:encodes>
	<rdf:Bag>
	<rdf:li rdf:resource="http://identifiers.org/kegg.reaction/R01280"/>
	<rdf:li rdf:resource="http://identifiers.org/kegg.reaction/R00390"/>
	</rdf:Bag>
	</bqbiol:encodes>
	</rdf:Description>
	</rdf:RDF>
	</annotation>
            </fbc:geneProduct>
      <fbc:geneProduct fbc:id="G_CPAR2_806380" fbc:label="CPAR2_806380" metaid="G_CPAR2_806380">
        <annotation>
	<rdf:RDF xmlns:rdf="http://www.w3.org/1999/02/22-rdf-syntax-ns#" xmlns:bqbiol="http://biomodels.net/biology-qualifiers/">
	<rdf:Description rdf:about="#G_CPAR2_806380">
              <bqbiol:is>
	<rdf:Bag>
	<rdf:li rdf:resource="http://identifiers.org/ncbiprotein/CPAR2_806380"/>
	</rdf:Bag>
	</bqbiol:is>
	
	<bqbiol:encodes>
	<rdf:Bag>
	<rdf:li rdf:resource="http://identifiers.org/kegg.reaction/R00858"/>
	</rdf:Bag>
	</bqbiol:encodes>
	</rdf:Description>
	</rdf:RDF>
	</annotation>
            </fbc:geneProduct>
      <fbc:geneProduct fbc:id="G_CPAR2_213310" fbc:label="CPAR2_213310" metaid="G_CPAR2_213310">
        <annotation>
	<rdf:RDF xmlns:rdf="http://www.w3.org/1999/02/22-rdf-syntax-ns#" xmlns:bqbiol="http://biomodels.net/biology-qualifiers/">
	<rdf:Description rdf:about="#G_CPAR2_213310">
              <bqbiol:is>
	<rdf:Bag>
	<rdf:li rdf:resource="http://identifiers.org/ncbiprotein/CPAR2_213310"/>
	</rdf:Bag>
	</bqbiol:is>
	
	<bqbiol:encodes>
	<rdf:Bag/>
	</bqbiol:encodes>
	</rdf:Description>
	</rdf:RDF>
	</annotation>
            </fbc:geneProduct>
      <fbc:geneProduct fbc:id="G_CPAR2_805290" fbc:label="CPAR2_805290" metaid="G_CPAR2_805290">
        <annotation>
	<rdf:RDF xmlns:rdf="http://www.w3.org/1999/02/22-rdf-syntax-ns#" xmlns:bqbiol="http://biomodels.net/biology-qualifiers/">
	<rdf:Description rdf:about="#G_CPAR2_805290">
              <bqbiol:is>
	<rdf:Bag>
	<rdf:li rdf:resource="http://identifiers.org/ncbiprotein/CPAR2_805290"/>
	</rdf:Bag>
	</bqbiol:is>
	
	<bqbiol:encodes>
	<rdf:Bag>
	<rdf:li rdf:resource="http://identifiers.org/kegg.reaction/R00209"/>
	</rdf:Bag>
	</bqbiol:encodes>
	</rdf:Description>
	</rdf:RDF>
	</annotation>
            </fbc:geneProduct>
      <fbc:geneProduct fbc:id="G_CPAR2_203510" fbc:label="CPAR2_203510" metaid="G_CPAR2_203510">
        <annotation>
	<rdf:RDF xmlns:rdf="http://www.w3.org/1999/02/22-rdf-syntax-ns#" xmlns:bqbiol="http://biomodels.net/biology-qualifiers/">
	<rdf:Description rdf:about="#G_CPAR2_203510">
              <bqbiol:is>
	<rdf:Bag>
	<rdf:li rdf:resource="http://identifiers.org/ncbiprotein/CPAR2_203510"/>
	</rdf:Bag>
	</bqbiol:is>
	
	<bqbiol:encodes>
	<rdf:Bag/>
	</bqbiol:encodes>
	</rdf:Description>
	</rdf:RDF>
	</annotation>
            </fbc:geneProduct>
      <fbc:geneProduct fbc:id="G_CPAR2_205930" fbc:label="CPAR2_205930" metaid="G_CPAR2_205930">
        <annotation>
	<rdf:RDF xmlns:rdf="http://www.w3.org/1999/02/22-rdf-syntax-ns#" xmlns:bqbiol="http://biomodels.net/biology-qualifiers/">
	<rdf:Description rdf:about="#G_CPAR2_205930">
              <bqbiol:is>
	<rdf:Bag>
	<rdf:li rdf:resource="http://identifiers.org/ncbiprotein/CPAR2_205930"/>
	</rdf:Bag>
	</bqbiol:is>
	
	<bqbiol:encodes>
	<rdf:Bag>
	<rdf:li rdf:resource="http://identifiers.org/kegg.reaction/R11216"/>
	<rdf:li rdf:resource="http://identifiers.org/kegg.reaction/R11220"/>
	<rdf:li rdf:resource="http://identifiers.org/kegg.reaction/R11218"/>
	</rdf:Bag>
	</bqbiol:encodes>
	</rdf:Description>
	</rdf:RDF>
	</annotation>
            </fbc:geneProduct>
      <fbc:geneProduct fbc:id="G_CPAR2_108550" fbc:label="CPAR2_108550" metaid="G_CPAR2_108550">
        <annotation>
	<rdf:RDF xmlns:rdf="http://www.w3.org/1999/02/22-rdf-syntax-ns#" xmlns:bqbiol="http://biomodels.net/biology-qualifiers/">
	<rdf:Description rdf:about="#G_CPAR2_108550">
              <bqbiol:is>
	<rdf:Bag>
	<rdf:li rdf:resource="http://identifiers.org/ncbiprotein/CPAR2_108550"/>
	</rdf:Bag>
	</bqbiol:is>
	
	<bqbiol:encodes>
	<rdf:Bag>
	<rdf:li rdf:resource="http://identifiers.org/kegg.reaction/R12427"/>
	<rdf:li rdf:resource="http://identifiers.org/kegg.reaction/R12428"/>
	</rdf:Bag>
	</bqbiol:encodes>
	</rdf:Description>
	</rdf:RDF>
	</annotation>
            </fbc:geneProduct>
      <fbc:geneProduct fbc:id="G_CPAR2_107220" fbc:label="CPAR2_107220" metaid="G_CPAR2_107220">
        <annotation>
	<rdf:RDF xmlns:rdf="http://www.w3.org/1999/02/22-rdf-syntax-ns#" xmlns:bqbiol="http://biomodels.net/biology-qualifiers/">
	<rdf:Description rdf:about="#G_CPAR2_107220">
              <bqbiol:is>
	<rdf:Bag>
	<rdf:li rdf:resource="http://identifiers.org/ncbiprotein/CPAR2_107220"/>
	</rdf:Bag>
	</bqbiol:is>
	
	<bqbiol:encodes>
	<rdf:Bag>
	<rdf:li rdf:resource="http://identifiers.org/kegg.reaction/R05577"/>
	</rdf:Bag>
	</bqbiol:encodes>
	</rdf:Description>
	</rdf:RDF>
	</annotation>
            </fbc:geneProduct>
      <fbc:geneProduct fbc:id="G_CPAR2_108790" fbc:label="CPAR2_108790" metaid="G_CPAR2_108790">
        <annotation>
	<rdf:RDF xmlns:rdf="http://www.w3.org/1999/02/22-rdf-syntax-ns#" xmlns:bqbiol="http://biomodels.net/biology-qualifiers/">
	<rdf:Description rdf:about="#G_CPAR2_108790">
              <bqbiol:is>
	<rdf:Bag>
	<rdf:li rdf:resource="http://identifiers.org/ncbiprotein/CPAR2_108790"/>
	</rdf:Bag>
	</bqbiol:is>
	
	<bqbiol:encodes>
	<rdf:Bag>
	<rdf:li rdf:resource="http://identifiers.org/kegg.reaction/R08770"/>
	</rdf:Bag>
	</bqbiol:encodes>
	</rdf:Description>
	</rdf:RDF>
	</annotation>
            </fbc:geneProduct>
      <fbc:geneProduct fbc:id="G_CPAR2_106130" fbc:label="CPAR2_106130" metaid="G_CPAR2_106130">
        <annotation>
	<rdf:RDF xmlns:rdf="http://www.w3.org/1999/02/22-rdf-syntax-ns#" xmlns:bqbiol="http://biomodels.net/biology-qualifiers/">
	<rdf:Description rdf:about="#G_CPAR2_106130">
              <bqbiol:is>
	<rdf:Bag>
	<rdf:li rdf:resource="http://identifiers.org/ncbiprotein/CPAR2_106130"/>
	</rdf:Bag>
	</bqbiol:is>
	
	<bqbiol:encodes>
	<rdf:Bag>
	<rdf:li rdf:resource="http://identifiers.org/kegg.reaction/R01092"/>
	</rdf:Bag>
	</bqbiol:encodes>
	</rdf:Description>
	</rdf:RDF>
	</annotation>
            </fbc:geneProduct>
      <fbc:geneProduct fbc:id="G_CPAR2_407520" fbc:label="CPAR2_407520" metaid="G_CPAR2_407520">
        <annotation>
	<rdf:RDF xmlns:rdf="http://www.w3.org/1999/02/22-rdf-syntax-ns#" xmlns:bqbiol="http://biomodels.net/biology-qualifiers/">
	<rdf:Description rdf:about="#G_CPAR2_407520">
              <bqbiol:is>
	<rdf:Bag>
	<rdf:li rdf:resource="http://identifiers.org/ncbiprotein/CPAR2_407520"/>
	</rdf:Bag>
	</bqbiol:is>
	
	<bqbiol:encodes>
	<rdf:Bag>
	<rdf:li rdf:resource="http://identifiers.org/kegg.reaction/R00086"/>
	</rdf:Bag>
	</bqbiol:encodes>
	</rdf:Description>
	</rdf:RDF>
	</annotation>
            </fbc:geneProduct>
      <fbc:geneProduct fbc:id="G_CPAR2_702180" fbc:label="CPAR2_702180" metaid="G_CPAR2_702180">
        <annotation>
	<rdf:RDF xmlns:rdf="http://www.w3.org/1999/02/22-rdf-syntax-ns#" xmlns:bqbiol="http://biomodels.net/biology-qualifiers/">
	<rdf:Description rdf:about="#G_CPAR2_702180">
              <bqbiol:is>
	<rdf:Bag>
	<rdf:li rdf:resource="http://identifiers.org/ncbiprotein/CPAR2_702180"/>
	</rdf:Bag>
	</bqbiol:is>
	
	<bqbiol:encodes>
	<rdf:Bag/>
	</bqbiol:encodes>
	</rdf:Description>
	</rdf:RDF>
	</annotation>
            </fbc:geneProduct>
      <fbc:geneProduct fbc:id="G_CPAR2_800830" fbc:label="CPAR2_800830" metaid="G_CPAR2_800830">
        <annotation>
	<rdf:RDF xmlns:rdf="http://www.w3.org/1999/02/22-rdf-syntax-ns#" xmlns:bqbiol="http://biomodels.net/biology-qualifiers/">
	<rdf:Description rdf:about="#G_CPAR2_800830">
              <bqbiol:is>
	<rdf:Bag>
	<rdf:li rdf:resource="http://identifiers.org/ncbiprotein/CPAR2_800830"/>
	</rdf:Bag>
	</bqbiol:is>
	
	<bqbiol:encodes>
	<rdf:Bag>
	<rdf:li rdf:resource="http://identifiers.org/kegg.reaction/R03660"/>
	</rdf:Bag>
	</bqbiol:encodes>
	</rdf:Description>
	</rdf:RDF>
	</annotation>
            </fbc:geneProduct>
      <fbc:geneProduct fbc:id="G_CPAR2_300080" fbc:label="CPAR2_300080" metaid="G_CPAR2_300080">
        <annotation>
	<rdf:RDF xmlns:rdf="http://www.w3.org/1999/02/22-rdf-syntax-ns#" xmlns:bqbiol="http://biomodels.net/biology-qualifiers/">
	<rdf:Description rdf:about="#G_CPAR2_300080">
              <bqbiol:is>
	<rdf:Bag>
	<rdf:li rdf:resource="http://identifiers.org/ncbiprotein/CPAR2_300080"/>
	</rdf:Bag>
	</bqbiol:is>
	
	<bqbiol:encodes>
	<rdf:Bag>
	<rdf:li rdf:resource="http://identifiers.org/kegg.reaction/R00157"/>
	</rdf:Bag>
	</bqbiol:encodes>
	</rdf:Description>
	</rdf:RDF>
	</annotation>
            </fbc:geneProduct>
      <fbc:geneProduct fbc:id="G_CPAR2_703270" fbc:label="CPAR2_703270" metaid="G_CPAR2_703270">
        <annotation>
	<rdf:RDF xmlns:rdf="http://www.w3.org/1999/02/22-rdf-syntax-ns#" xmlns:bqbiol="http://biomodels.net/biology-qualifiers/">
	<rdf:Description rdf:about="#G_CPAR2_703270">
              <bqbiol:is>
	<rdf:Bag>
	<rdf:li rdf:resource="http://identifiers.org/ncbiprotein/CPAR2_703270"/>
	</rdf:Bag>
	</bqbiol:is>
	
	<bqbiol:encodes>
	<rdf:Bag>
	<rdf:li rdf:resource="http://identifiers.org/kegg.reaction/R04404"/>
	<rdf:li rdf:resource="http://identifiers.org/kegg.reaction/R09827"/>
	</rdf:Bag>
	</bqbiol:encodes>
	</rdf:Description>
	</rdf:RDF>
	</annotation>
            </fbc:geneProduct>
      <fbc:geneProduct fbc:id="G_CPAR2_703030" fbc:label="CPAR2_703030" metaid="G_CPAR2_703030">
        <annotation>
	<rdf:RDF xmlns:rdf="http://www.w3.org/1999/02/22-rdf-syntax-ns#" xmlns:bqbiol="http://biomodels.net/biology-qualifiers/">
	<rdf:Description rdf:about="#G_CPAR2_703030">
              <bqbiol:is>
	<rdf:Bag>
	<rdf:li rdf:resource="http://identifiers.org/ncbiprotein/CPAR2_703030"/>
	</rdf:Bag>
	</bqbiol:is>
	
	<bqbiol:encodes>
	<rdf:Bag>
	<rdf:li rdf:resource="http://identifiers.org/kegg.reaction/R03238"/>
	<rdf:li rdf:resource="http://identifiers.org/kegg.reaction/R00770"/>
	<rdf:li rdf:resource="http://identifiers.org/kegg.reaction/R00769"/>
	<rdf:li rdf:resource="http://identifiers.org/kegg.reaction/R00767"/>
	<rdf:li rdf:resource="http://identifiers.org/kegg.reaction/R03237"/>
	<rdf:li rdf:resource="http://identifiers.org/kegg.reaction/R03239"/>
	<rdf:li rdf:resource="http://identifiers.org/kegg.reaction/R01843"/>
	<rdf:li rdf:resource="http://identifiers.org/kegg.reaction/R04779"/>
	<rdf:li rdf:resource="http://identifiers.org/kegg.reaction/R03236"/>
	</rdf:Bag>
	</bqbiol:encodes>
	</rdf:Description>
	</rdf:RDF>
	</annotation>
            </fbc:geneProduct>
      <fbc:geneProduct fbc:id="G_CPAR2_502950" fbc:label="CPAR2_502950" metaid="G_CPAR2_502950">
        <annotation>
	<rdf:RDF xmlns:rdf="http://www.w3.org/1999/02/22-rdf-syntax-ns#" xmlns:bqbiol="http://biomodels.net/biology-qualifiers/">
	<rdf:Description rdf:about="#G_CPAR2_502950">
              <bqbiol:is>
	<rdf:Bag>
	<rdf:li rdf:resource="http://identifiers.org/ncbiprotein/CPAR2_502950"/>
	</rdf:Bag>
	</bqbiol:is>
	
	<bqbiol:encodes>
	<rdf:Bag/>
	</bqbiol:encodes>
	</rdf:Description>
	</rdf:RDF>
	</annotation>
            </fbc:geneProduct>
      <fbc:geneProduct fbc:id="G_CPAR2_209060" fbc:label="CPAR2_209060" metaid="G_CPAR2_209060">
        <annotation>
	<rdf:RDF xmlns:rdf="http://www.w3.org/1999/02/22-rdf-syntax-ns#" xmlns:bqbiol="http://biomodels.net/biology-qualifiers/">
	<rdf:Description rdf:about="#G_CPAR2_209060">
              <bqbiol:is>
	<rdf:Bag>
	<rdf:li rdf:resource="http://identifiers.org/ncbiprotein/CPAR2_209060"/>
	</rdf:Bag>
	</bqbiol:is>
	
	<bqbiol:encodes>
	<rdf:Bag>
	<rdf:li rdf:resource="http://identifiers.org/kegg.reaction/R01800"/>
	</rdf:Bag>
	</bqbiol:encodes>
	</rdf:Description>
	</rdf:RDF>
	</annotation>
            </fbc:geneProduct>
      <fbc:geneProduct fbc:id="G_CPAR2_808770" fbc:label="CPAR2_808770" metaid="G_CPAR2_808770">
        <annotation>
	<rdf:RDF xmlns:rdf="http://www.w3.org/1999/02/22-rdf-syntax-ns#" xmlns:bqbiol="http://biomodels.net/biology-qualifiers/">
	<rdf:Description rdf:about="#G_CPAR2_808770">
              <bqbiol:is>
	<rdf:Bag>
	<rdf:li rdf:resource="http://identifiers.org/ncbiprotein/CPAR2_808770"/>
	</rdf:Bag>
	</bqbiol:is>
	
	<bqbiol:encodes>
	<rdf:Bag/>
	</bqbiol:encodes>
	</rdf:Description>
	</rdf:RDF>
	</annotation>
            </fbc:geneProduct>
      <fbc:geneProduct fbc:id="G_CPAR2_205940" fbc:label="CPAR2_205940" metaid="G_CPAR2_205940">
        <annotation>
	<rdf:RDF xmlns:rdf="http://www.w3.org/1999/02/22-rdf-syntax-ns#" xmlns:bqbiol="http://biomodels.net/biology-qualifiers/">
	<rdf:Description rdf:about="#G_CPAR2_205940">
              <bqbiol:is>
	<rdf:Bag>
	<rdf:li rdf:resource="http://identifiers.org/ncbiprotein/CPAR2_205940"/>
	</rdf:Bag>
	</bqbiol:is>
	
	<bqbiol:encodes>
	<rdf:Bag>
	<rdf:li rdf:resource="http://identifiers.org/kegg.reaction/R03815"/>
	<rdf:li rdf:resource="http://identifiers.org/kegg.reaction/R00209"/>
	<rdf:li rdf:resource="http://identifiers.org/kegg.reaction/R08549"/>
	</rdf:Bag>
	</bqbiol:encodes>
	</rdf:Description>
	</rdf:RDF>
	</annotation>
            </fbc:geneProduct>
      <fbc:geneProduct fbc:id="G_CPAR2_406420" fbc:label="CPAR2_406420" metaid="G_CPAR2_406420">
        <annotation>
	<rdf:RDF xmlns:rdf="http://www.w3.org/1999/02/22-rdf-syntax-ns#" xmlns:bqbiol="http://biomodels.net/biology-qualifiers/">
	<rdf:Description rdf:about="#G_CPAR2_406420">
              <bqbiol:is>
	<rdf:Bag>
	<rdf:li rdf:resource="http://identifiers.org/ncbiprotein/CPAR2_406420"/>
	</rdf:Bag>
	</bqbiol:is>
	
	<bqbiol:encodes>
	<rdf:Bag/>
	</bqbiol:encodes>
	</rdf:Description>
	</rdf:RDF>
	</annotation>
            </fbc:geneProduct>
      <fbc:geneProduct fbc:id="G_CPAR2_203520" fbc:label="CPAR2_203520" metaid="G_CPAR2_203520">
        <annotation>
	<rdf:RDF xmlns:rdf="http://www.w3.org/1999/02/22-rdf-syntax-ns#" xmlns:bqbiol="http://biomodels.net/biology-qualifiers/">
	<rdf:Description rdf:about="#G_CPAR2_203520">
              <bqbiol:is>
	<rdf:Bag>
	<rdf:li rdf:resource="http://identifiers.org/ncbiprotein/CPAR2_203520"/>
	</rdf:Bag>
	</bqbiol:is>
	
	<bqbiol:encodes>
	<rdf:Bag>
	<rdf:li rdf:resource="http://identifiers.org/kegg.reaction/R01528"/>
	</rdf:Bag>
	</bqbiol:encodes>
	</rdf:Description>
	</rdf:RDF>
	</annotation>
            </fbc:geneProduct>
      <fbc:geneProduct fbc:id="G_CPAR2_205700" fbc:label="CPAR2_205700" metaid="G_CPAR2_205700">
        <annotation>
	<rdf:RDF xmlns:rdf="http://www.w3.org/1999/02/22-rdf-syntax-ns#" xmlns:bqbiol="http://biomodels.net/biology-qualifiers/">
	<rdf:Description rdf:about="#G_CPAR2_205700">
              <bqbiol:is>
	<rdf:Bag>
	<rdf:li rdf:resource="http://identifiers.org/ncbiprotein/CPAR2_205700"/>
	</rdf:Bag>
	</bqbiol:is>
	
	<bqbiol:encodes>
	<rdf:Bag>
	<rdf:li rdf:resource="http://identifiers.org/kegg.reaction/R01325"/>
	<rdf:li rdf:resource="http://identifiers.org/kegg.reaction/R01324"/>
	</rdf:Bag>
	</bqbiol:encodes>
	</rdf:Description>
	</rdf:RDF>
	</annotation>
            </fbc:geneProduct>
      <fbc:geneProduct fbc:id="G_CPAR2_106140" fbc:label="CPAR2_106140" metaid="G_CPAR2_106140">
        <annotation>
	<rdf:RDF xmlns:rdf="http://www.w3.org/1999/02/22-rdf-syntax-ns#" xmlns:bqbiol="http://biomodels.net/biology-qualifiers/">
	<rdf:Description rdf:about="#G_CPAR2_106140">
              <bqbiol:is>
	<rdf:Bag>
	<rdf:li rdf:resource="http://identifiers.org/ncbiprotein/CPAR2_106140"/>
	</rdf:Bag>
	</bqbiol:is>
	
	<bqbiol:encodes>
	<rdf:Bag>
	<rdf:li rdf:resource="http://identifiers.org/kegg.reaction/R01602"/>
	<rdf:li rdf:resource="http://identifiers.org/kegg.reaction/R00291"/>
	<rdf:li rdf:resource="http://identifiers.org/kegg.reaction/R02984"/>
	<rdf:li rdf:resource="http://identifiers.org/kegg.reaction/R00418"/>
	</rdf:Bag>
	</bqbiol:encodes>
	</rdf:Description>
	</rdf:RDF>
	</annotation>
            </fbc:geneProduct>
      <fbc:geneProduct fbc:id="G_CPAR2_105050" fbc:label="CPAR2_105050" metaid="G_CPAR2_105050">
        <annotation>
	<rdf:RDF xmlns:rdf="http://www.w3.org/1999/02/22-rdf-syntax-ns#" xmlns:bqbiol="http://biomodels.net/biology-qualifiers/">
	<rdf:Description rdf:about="#G_CPAR2_105050">
              <bqbiol:is>
	<rdf:Bag>
	<rdf:li rdf:resource="http://identifiers.org/ncbiprotein/CPAR2_105050"/>
	</rdf:Bag>
	</bqbiol:is>
	
	<bqbiol:encodes>
	<rdf:Bag/>
	</bqbiol:encodes>
	</rdf:Description>
	</rdf:RDF>
	</annotation>
            </fbc:geneProduct>
      <fbc:geneProduct fbc:id="G_CPAR2_407750" fbc:label="CPAR2_407750" metaid="G_CPAR2_407750">
        <annotation>
	<rdf:RDF xmlns:rdf="http://www.w3.org/1999/02/22-rdf-syntax-ns#" xmlns:bqbiol="http://biomodels.net/biology-qualifiers/">
	<rdf:Description rdf:about="#G_CPAR2_407750">
              <bqbiol:is>
	<rdf:Bag>
	<rdf:li rdf:resource="http://identifiers.org/ncbiprotein/CPAR2_407750"/>
	</rdf:Bag>
	</bqbiol:is>
	
	<bqbiol:encodes>
	<rdf:Bag>
	<rdf:li rdf:resource="http://identifiers.org/kegg.reaction/R02737"/>
	<rdf:li rdf:resource="http://identifiers.org/kegg.reaction/R02778"/>
	<rdf:li rdf:resource="http://identifiers.org/kegg.reaction/R00836"/>
	</rdf:Bag>
	</bqbiol:encodes>
	</rdf:Description>
	</rdf:RDF>
	</annotation>
            </fbc:geneProduct>
      <fbc:geneProduct fbc:id="G_CPAR2_107230" fbc:label="CPAR2_107230" metaid="G_CPAR2_107230">
        <annotation>
	<rdf:RDF xmlns:rdf="http://www.w3.org/1999/02/22-rdf-syntax-ns#" xmlns:bqbiol="http://biomodels.net/biology-qualifiers/">
	<rdf:Description rdf:about="#G_CPAR2_107230">
              <bqbiol:is>
	<rdf:Bag>
	<rdf:li rdf:resource="http://identifiers.org/ncbiprotein/CPAR2_107230"/>
	</rdf:Bag>
	</bqbiol:is>
	
	<bqbiol:encodes>
	<rdf:Bag/>
	</bqbiol:encodes>
	</rdf:Description>
	</rdf:RDF>
	</annotation>
            </fbc:geneProduct>
      <fbc:geneProduct fbc:id="G_CPAR2_703280" fbc:label="CPAR2_703280" metaid="G_CPAR2_703280">
        <annotation>
	<rdf:RDF xmlns:rdf="http://www.w3.org/1999/02/22-rdf-syntax-ns#" xmlns:bqbiol="http://biomodels.net/biology-qualifiers/">
	<rdf:Description rdf:about="#G_CPAR2_703280">
              <bqbiol:is>
	<rdf:Bag>
	<rdf:li rdf:resource="http://identifiers.org/ncbiprotein/CPAR2_703280"/>
	</rdf:Bag>
	</bqbiol:is>
	
	<bqbiol:encodes>
	<rdf:Bag>
	<rdf:li rdf:resource="http://identifiers.org/kegg.reaction/R11323"/>
	<rdf:li rdf:resource="http://identifiers.org/kegg.reaction/R03036"/>
	<rdf:li rdf:resource="http://identifiers.org/kegg.reaction/R00515"/>
	<rdf:li rdf:resource="http://identifiers.org/kegg.reaction/R03004"/>
	<rdf:li rdf:resource="http://identifiers.org/kegg.reaction/R00103"/>
	<rdf:li rdf:resource="http://identifiers.org/kegg.reaction/R00287"/>
	<rdf:li rdf:resource="http://identifiers.org/kegg.reaction/R00087"/>
	<rdf:li rdf:resource="http://identifiers.org/kegg.reaction/R00160"/>
	<rdf:li rdf:resource="http://identifiers.org/kegg.reaction/R00662"/>
	</rdf:Bag>
	</bqbiol:encodes>
	</rdf:Description>
	</rdf:RDF>
	</annotation>
            </fbc:geneProduct>
      <fbc:geneProduct fbc:id="G_CPAR2_601200" fbc:label="CPAR2_601200" metaid="G_CPAR2_601200">
        <annotation>
	<rdf:RDF xmlns:rdf="http://www.w3.org/1999/02/22-rdf-syntax-ns#" xmlns:bqbiol="http://biomodels.net/biology-qualifiers/">
	<rdf:Description rdf:about="#G_CPAR2_601200">
              <bqbiol:is>
	<rdf:Bag>
	<rdf:li rdf:resource="http://identifiers.org/ncbiprotein/CPAR2_601200"/>
	</rdf:Bag>
	</bqbiol:is>
	
	<bqbiol:encodes>
	<rdf:Bag>
	<rdf:li rdf:resource="http://identifiers.org/kegg.reaction/R12429"/>
	</rdf:Bag>
	</bqbiol:encodes>
	</rdf:Description>
	</rdf:RDF>
	</annotation>
            </fbc:geneProduct>
      <fbc:geneProduct fbc:id="G_CPAR2_602530" fbc:label="CPAR2_602530" metaid="G_CPAR2_602530">
        <annotation>
	<rdf:RDF xmlns:rdf="http://www.w3.org/1999/02/22-rdf-syntax-ns#" xmlns:bqbiol="http://biomodels.net/biology-qualifiers/">
	<rdf:Description rdf:about="#G_CPAR2_602530">
              <bqbiol:is>
	<rdf:Bag>
	<rdf:li rdf:resource="http://identifiers.org/ncbiprotein/CPAR2_602530"/>
	</rdf:Bag>
	</bqbiol:is>
	
	<bqbiol:encodes>
	<rdf:Bag/>
	</bqbiol:encodes>
	</rdf:Description>
	</rdf:RDF>
	</annotation>
            </fbc:geneProduct>
      <fbc:geneProduct fbc:id="G_CPAR2_303580" fbc:label="CPAR2_303580" metaid="G_CPAR2_303580">
        <annotation>
	<rdf:RDF xmlns:rdf="http://www.w3.org/1999/02/22-rdf-syntax-ns#" xmlns:bqbiol="http://biomodels.net/biology-qualifiers/">
	<rdf:Description rdf:about="#G_CPAR2_303580">
              <bqbiol:is>
	<rdf:Bag>
	<rdf:li rdf:resource="http://identifiers.org/ncbiprotein/CPAR2_303580"/>
	</rdf:Bag>
	</bqbiol:is>
	
	<bqbiol:encodes>
	<rdf:Bag>
	<rdf:li rdf:resource="http://identifiers.org/kegg.reaction/R03361"/>
	</rdf:Bag>
	</bqbiol:encodes>
	</rdf:Description>
	</rdf:RDF>
	</annotation>
            </fbc:geneProduct>
      <fbc:geneProduct fbc:id="G_CPAR2_500540" fbc:label="CPAR2_500540" metaid="G_CPAR2_500540">
        <annotation>
	<rdf:RDF xmlns:rdf="http://www.w3.org/1999/02/22-rdf-syntax-ns#" xmlns:bqbiol="http://biomodels.net/biology-qualifiers/">
	<rdf:Description rdf:about="#G_CPAR2_500540">
              <bqbiol:is>
	<rdf:Bag>
	<rdf:li rdf:resource="http://identifiers.org/ncbiprotein/CPAR2_500540"/>
	</rdf:Bag>
	</bqbiol:is>
	
	<bqbiol:encodes>
	<rdf:Bag>
	<rdf:li rdf:resource="http://identifiers.org/kegg.reaction/R00480"/>
	</rdf:Bag>
	</bqbiol:encodes>
	</rdf:Description>
	</rdf:RDF>
	</annotation>
            </fbc:geneProduct>
      <fbc:geneProduct fbc:id="G_CPAR2_400710" fbc:label="CPAR2_400710" metaid="G_CPAR2_400710">
        <annotation>
	<rdf:RDF xmlns:rdf="http://www.w3.org/1999/02/22-rdf-syntax-ns#" xmlns:bqbiol="http://biomodels.net/biology-qualifiers/">
	<rdf:Description rdf:about="#G_CPAR2_400710">
              <bqbiol:is>
	<rdf:Bag>
	<rdf:li rdf:resource="http://identifiers.org/ncbiprotein/CPAR2_400710"/>
	</rdf:Bag>
	</bqbiol:is>
	
	<bqbiol:encodes>
	<rdf:Bag>
	<rdf:li rdf:resource="http://identifiers.org/kegg.reaction/R03245"/>
	</rdf:Bag>
	</bqbiol:encodes>
	</rdf:Description>
	</rdf:RDF>
	</annotation>
            </fbc:geneProduct>
      <fbc:geneProduct fbc:id="G_CPAR2_102830" fbc:label="CPAR2_102830" metaid="G_CPAR2_102830">
        <annotation>
	<rdf:RDF xmlns:rdf="http://www.w3.org/1999/02/22-rdf-syntax-ns#" xmlns:bqbiol="http://biomodels.net/biology-qualifiers/">
	<rdf:Description rdf:about="#G_CPAR2_102830">
              <bqbiol:is>
	<rdf:Bag>
	<rdf:li rdf:resource="http://identifiers.org/ncbiprotein/CPAR2_102830"/>
	</rdf:Bag>
	</bqbiol:is>
	
	<bqbiol:encodes>
	<rdf:Bag>
	<rdf:li rdf:resource="http://identifiers.org/kegg.reaction/R00017"/>
	</rdf:Bag>
	</bqbiol:encodes>
	</rdf:Description>
	</rdf:RDF>
	</annotation>
            </fbc:geneProduct>
      <fbc:geneProduct fbc:id="G_CPAR2_203530" fbc:label="CPAR2_203530" metaid="G_CPAR2_203530">
        <annotation>
	<rdf:RDF xmlns:rdf="http://www.w3.org/1999/02/22-rdf-syntax-ns#" xmlns:bqbiol="http://biomodels.net/biology-qualifiers/">
	<rdf:Description rdf:about="#G_CPAR2_203530">
              <bqbiol:is>
	<rdf:Bag>
	<rdf:li rdf:resource="http://identifiers.org/ncbiprotein/CPAR2_203530"/>
	</rdf:Bag>
	</bqbiol:is>
	
	<bqbiol:encodes>
	<rdf:Bag>
	<rdf:li rdf:resource="http://identifiers.org/kegg.reaction/R04929"/>
	<rdf:li rdf:resource="http://identifiers.org/kegg.reaction/R00529"/>
	</rdf:Bag>
	</bqbiol:encodes>
	</rdf:Description>
	</rdf:RDF>
	</annotation>
            </fbc:geneProduct>
      <fbc:geneProduct fbc:id="G_CPAR2_703200" fbc:label="CPAR2_703200" metaid="G_CPAR2_703200">
        <annotation>
	<rdf:RDF xmlns:rdf="http://www.w3.org/1999/02/22-rdf-syntax-ns#" xmlns:bqbiol="http://biomodels.net/biology-qualifiers/">
	<rdf:Description rdf:about="#G_CPAR2_703200">
              <bqbiol:is>
	<rdf:Bag>
	<rdf:li rdf:resource="http://identifiers.org/ncbiprotein/CPAR2_703200"/>
	</rdf:Bag>
	</bqbiol:is>
	
	<bqbiol:encodes>
	<rdf:Bag>
	<rdf:li rdf:resource="http://identifiers.org/kegg.reaction/R02250"/>
	<rdf:li rdf:resource="http://identifiers.org/kegg.reaction/R02687"/>
	<rdf:li rdf:resource="http://identifiers.org/kegg.reaction/R02688"/>
	</rdf:Bag>
	</bqbiol:encodes>
	</rdf:Description>
	</rdf:RDF>
	</annotation>
            </fbc:geneProduct>
      <fbc:geneProduct fbc:id="G_CPAR2_407100" fbc:label="CPAR2_407100" metaid="G_CPAR2_407100">
        <annotation>
	<rdf:RDF xmlns:rdf="http://www.w3.org/1999/02/22-rdf-syntax-ns#" xmlns:bqbiol="http://biomodels.net/biology-qualifiers/">
	<rdf:Description rdf:about="#G_CPAR2_407100">
              <bqbiol:is>
	<rdf:Bag>
	<rdf:li rdf:resource="http://identifiers.org/ncbiprotein/CPAR2_407100"/>
	</rdf:Bag>
	</bqbiol:is>
	
	<bqbiol:encodes>
	<rdf:Bag>
	<rdf:li rdf:resource="http://identifiers.org/kegg.reaction/R01736"/>
	</rdf:Bag>
	</bqbiol:encodes>
	</rdf:Description>
	</rdf:RDF>
	</annotation>
            </fbc:geneProduct>
      <fbc:geneProduct fbc:id="G_CPAR2_301110" fbc:label="CPAR2_301110" metaid="G_CPAR2_301110">
        <annotation>
	<rdf:RDF xmlns:rdf="http://www.w3.org/1999/02/22-rdf-syntax-ns#" xmlns:bqbiol="http://biomodels.net/biology-qualifiers/">
	<rdf:Description rdf:about="#G_CPAR2_301110">
              <bqbiol:is>
	<rdf:Bag>
	<rdf:li rdf:resource="http://identifiers.org/ncbiprotein/CPAR2_301110"/>
	</rdf:Bag>
	</bqbiol:is>
	
	<bqbiol:encodes>
	<rdf:Bag>
	<rdf:li rdf:resource="http://identifiers.org/kegg.reaction/R03652"/>
	</rdf:Bag>
	</bqbiol:encodes>
	</rdf:Description>
	</rdf:RDF>
	</annotation>
            </fbc:geneProduct>
      <fbc:geneProduct fbc:id="G_CPAR2_110210" fbc:label="CPAR2_110210" metaid="G_CPAR2_110210">
        <annotation>
	<rdf:RDF xmlns:rdf="http://www.w3.org/1999/02/22-rdf-syntax-ns#" xmlns:bqbiol="http://biomodels.net/biology-qualifiers/">
	<rdf:Description rdf:about="#G_CPAR2_110210">
              <bqbiol:is>
	<rdf:Bag>
	<rdf:li rdf:resource="http://identifiers.org/ncbiprotein/CPAR2_110210"/>
	</rdf:Bag>
	</bqbiol:is>
	
	<bqbiol:encodes>
	<rdf:Bag>
	<rdf:li rdf:resource="http://identifiers.org/kegg.reaction/R00670"/>
	</rdf:Bag>
	</bqbiol:encodes>
	</rdf:Description>
	</rdf:RDF>
	</annotation>
            </fbc:geneProduct>
      <fbc:geneProduct fbc:id="G_CPAR2_200650" fbc:label="CPAR2_200650" metaid="G_CPAR2_200650">
        <annotation>
	<rdf:RDF xmlns:rdf="http://www.w3.org/1999/02/22-rdf-syntax-ns#" xmlns:bqbiol="http://biomodels.net/biology-qualifiers/">
	<rdf:Description rdf:about="#G_CPAR2_200650">
              <bqbiol:is>
	<rdf:Bag>
	<rdf:li rdf:resource="http://identifiers.org/ncbiprotein/CPAR2_200650"/>
	</rdf:Bag>
	</bqbiol:is>
	
	<bqbiol:encodes>
	<rdf:Bag>
	<rdf:li rdf:resource="http://identifiers.org/kegg.reaction/R07324"/>
	</rdf:Bag>
	</bqbiol:encodes>
	</rdf:Description>
	</rdf:RDF>
	</annotation>
            </fbc:geneProduct>
      <fbc:geneProduct fbc:id="G_CPAR2_405170" fbc:label="CPAR2_405170" metaid="G_CPAR2_405170">
        <annotation>
	<rdf:RDF xmlns:rdf="http://www.w3.org/1999/02/22-rdf-syntax-ns#" xmlns:bqbiol="http://biomodels.net/biology-qualifiers/">
	<rdf:Description rdf:about="#G_CPAR2_405170">
              <bqbiol:is>
	<rdf:Bag>
	<rdf:li rdf:resource="http://identifiers.org/ncbiprotein/CPAR2_405170"/>
	</rdf:Bag>
	</bqbiol:is>
	
	<bqbiol:encodes>
	<rdf:Bag>
	<rdf:li rdf:resource="http://identifiers.org/kegg.reaction/R01931"/>
	</rdf:Bag>
	</bqbiol:encodes>
	</rdf:Description>
	</rdf:RDF>
	</annotation>
            </fbc:geneProduct>
      <fbc:geneProduct fbc:id="G_CPAR2_808110" fbc:label="CPAR2_808110" metaid="G_CPAR2_808110">
        <annotation>
	<rdf:RDF xmlns:rdf="http://www.w3.org/1999/02/22-rdf-syntax-ns#" xmlns:bqbiol="http://biomodels.net/biology-qualifiers/">
	<rdf:Description rdf:about="#G_CPAR2_808110">
              <bqbiol:is>
	<rdf:Bag>
	<rdf:li rdf:resource="http://identifiers.org/ncbiprotein/CPAR2_808110"/>
	</rdf:Bag>
	</bqbiol:is>
	
	<bqbiol:encodes>
	<rdf:Bag>
	<rdf:li rdf:resource="http://identifiers.org/kegg.reaction/R09541"/>
	</rdf:Bag>
	</bqbiol:encodes>
	</rdf:Description>
	</rdf:RDF>
	</annotation>
            </fbc:geneProduct>
      <fbc:geneProduct fbc:id="G_CPAR2_101990" fbc:label="CPAR2_101990" metaid="G_CPAR2_101990">
        <annotation>
	<rdf:RDF xmlns:rdf="http://www.w3.org/1999/02/22-rdf-syntax-ns#" xmlns:bqbiol="http://biomodels.net/biology-qualifiers/">
	<rdf:Description rdf:about="#G_CPAR2_101990">
              <bqbiol:is>
	<rdf:Bag>
	<rdf:li rdf:resource="http://identifiers.org/ncbiprotein/CPAR2_101990"/>
	</rdf:Bag>
	</bqbiol:is>
	
	<bqbiol:encodes>
	<rdf:Bag/>
	</bqbiol:encodes>
	</rdf:Description>
	</rdf:RDF>
	</annotation>
            </fbc:geneProduct>
      <fbc:geneProduct fbc:id="G_CPAR2_807240" fbc:label="CPAR2_807240" metaid="G_CPAR2_807240">
        <annotation>
	<rdf:RDF xmlns:rdf="http://www.w3.org/1999/02/22-rdf-syntax-ns#" xmlns:bqbiol="http://biomodels.net/biology-qualifiers/">
	<rdf:Description rdf:about="#G_CPAR2_807240">
              <bqbiol:is>
	<rdf:Bag>
	<rdf:li rdf:resource="http://identifiers.org/ncbiprotein/CPAR2_807240"/>
	</rdf:Bag>
	</bqbiol:is>
	
	<bqbiol:encodes>
	<rdf:Bag>
	<rdf:li rdf:resource="http://identifiers.org/kegg.reaction/R01280"/>
	<rdf:li rdf:resource="http://identifiers.org/kegg.reaction/R00390"/>
	</rdf:Bag>
	</bqbiol:encodes>
	</rdf:Description>
	</rdf:RDF>
	</annotation>
            </fbc:geneProduct>
      <fbc:geneProduct fbc:id="G_CPAR2_100420" fbc:label="CPAR2_100420" metaid="G_CPAR2_100420">
        <annotation>
	<rdf:RDF xmlns:rdf="http://www.w3.org/1999/02/22-rdf-syntax-ns#" xmlns:bqbiol="http://biomodels.net/biology-qualifiers/">
	<rdf:Description rdf:about="#G_CPAR2_100420">
              <bqbiol:is>
	<rdf:Bag>
	<rdf:li rdf:resource="http://identifiers.org/ncbiprotein/CPAR2_100420"/>
	</rdf:Bag>
	</bqbiol:is>
	
	<bqbiol:encodes>
	<rdf:Bag>
	<rdf:li rdf:resource="http://identifiers.org/kegg.reaction/R05779"/>
	</rdf:Bag>
	</bqbiol:encodes>
	</rdf:Description>
	</rdf:RDF>
	</annotation>
            </fbc:geneProduct>
      <fbc:geneProduct fbc:id="G_CPAR2_206810" fbc:label="CPAR2_206810" metaid="G_CPAR2_206810">
        <annotation>
	<rdf:RDF xmlns:rdf="http://www.w3.org/1999/02/22-rdf-syntax-ns#" xmlns:bqbiol="http://biomodels.net/biology-qualifiers/">
	<rdf:Description rdf:about="#G_CPAR2_206810">
              <bqbiol:is>
	<rdf:Bag>
	<rdf:li rdf:resource="http://identifiers.org/ncbiprotein/CPAR2_206810"/>
	</rdf:Bag>
	</bqbiol:is>
	
	<bqbiol:encodes>
	<rdf:Bag>
	<rdf:li rdf:resource="http://identifiers.org/kegg.reaction/R00114"/>
	<rdf:li rdf:resource="http://identifiers.org/kegg.reaction/R00256"/>
	<rdf:li rdf:resource="http://identifiers.org/kegg.reaction/R00248"/>
	</rdf:Bag>
	</bqbiol:encodes>
	</rdf:Description>
	</rdf:RDF>
	</annotation>
            </fbc:geneProduct>
      <fbc:geneProduct fbc:id="G_CPAR2_203300" fbc:label="CPAR2_203300" metaid="G_CPAR2_203300">
        <annotation>
	<rdf:RDF xmlns:rdf="http://www.w3.org/1999/02/22-rdf-syntax-ns#" xmlns:bqbiol="http://biomodels.net/biology-qualifiers/">
	<rdf:Description rdf:about="#G_CPAR2_203300">
              <bqbiol:is>
	<rdf:Bag>
	<rdf:li rdf:resource="http://identifiers.org/ncbiprotein/CPAR2_203300"/>
	</rdf:Bag>
	</bqbiol:is>
	
	<bqbiol:encodes>
	<rdf:Bag>
	<rdf:li rdf:resource="http://identifiers.org/kegg.reaction/R00847"/>
	</rdf:Bag>
	</bqbiol:encodes>
	</rdf:Description>
	</rdf:RDF>
	</annotation>
            </fbc:geneProduct>
      <fbc:geneProduct fbc:id="G_CPAR2_703450" fbc:label="CPAR2_703450" metaid="G_CPAR2_703450">
        <annotation>
	<rdf:RDF xmlns:rdf="http://www.w3.org/1999/02/22-rdf-syntax-ns#" xmlns:bqbiol="http://biomodels.net/biology-qualifiers/">
[truncated: 4,386,327 more chars]
